# Supplementary material for: Functional identification of two novel carbohydrate-binding modules of glucuronoxylanase CrXyl30 and their contribution to the lignocellulose saccharification
Source: Biotechnol Biofuels Bioprod. 2023 Mar 8;16:40. doi: 10.1186/s13068-023-02290-7 (PMC9996879; doi:10.1186/s13068-023-02290-7)
Supplement: Supplementary file 2 — Additional file 2: Predicted structures of CrCBM13. [file 13068_2023_2290_MOESM2_ESM.zip]

Archive with 3 entries (3 files):
- CrCBM13 alphafold.pdb
- CrCBM13af AFX3 dock.pdb
- Cr-Sl match.pdb
