# Supplementary material for: Functional identification of two novel carbohydrate-binding modules of glucuronoxylanase CrXyl30 and their contribution to the lignocellulose saccharification
Source: Biotechnol Biofuels Bioprod. 2023 Mar 8;16:40. doi: 10.1186/s13068-023-02290-7 (PMC9996879; doi:10.1186/s13068-023-02290-7)
Supplement: Supplementary file 2 — Additional file 2: Predicted structures of CrCBM13. [file 13068_2023_2290_MOESM2_ESM.zip › CrCBM13 alphafold.pdb]

ATOM      1  N   TYR A   1      -7.343   6.466   6.887  1.00 98.75           N  
ATOM      2  H   TYR A   1      -6.549   6.680   6.301  1.00 98.75           H  
ATOM      3  H2  TYR A   1      -8.180   6.807   6.435  1.00 98.75           H  
ATOM      4  H3  TYR A   1      -7.226   6.922   7.781  1.00 98.75           H  
ATOM      5  CA  TYR A   1      -7.428   5.009   7.067  1.00 98.75           C  
ATOM      6  HA  TYR A   1      -8.253   4.795   7.746  1.00 98.75           H  
ATOM      7  C   TYR A   1      -6.152   4.486   7.689  1.00 98.75           C  
ATOM      8  CB  TYR A   1      -7.682   4.279   5.741  1.00 98.75           C  
ATOM      9  HB2 TYR A   1      -7.626   3.204   5.912  1.00 98.75           H  
ATOM     10  HB3 TYR A   1      -6.901   4.538   5.027  1.00 98.75           H  
ATOM     11  O   TYR A   1      -5.082   4.964   7.325  1.00 98.75           O  
ATOM     12  CG  TYR A   1      -9.037   4.593   5.145  1.00 98.75           C  
ATOM     13  CD1 TYR A   1     -10.164   3.861   5.565  1.00 98.75           C  
ATOM     14  HD1 TYR A   1     -10.056   3.054   6.275  1.00 98.75           H  
ATOM     15  CD2 TYR A   1      -9.177   5.617   4.187  1.00 98.75           C  
ATOM     16  HD2 TYR A   1      -8.310   6.154   3.831  1.00 98.75           H  
ATOM     17  CE1 TYR A   1     -11.434   4.155   5.039  1.00 98.75           C  
ATOM     18  HE1 TYR A   1     -12.299   3.584   5.341  1.00 98.75           H  
ATOM     19  CE2 TYR A   1     -10.449   5.915   3.660  1.00 98.75           C  
ATOM     20  HE2 TYR A   1     -10.562   6.692   2.918  1.00 98.75           H  
ATOM     21  OH  TYR A   1     -12.812   5.470   3.589  1.00 98.75           O  
ATOM     22  HH  TYR A   1     -12.776   6.104   2.869  1.00 98.75           H  
ATOM     23  CZ  TYR A   1     -11.581   5.184   4.087  1.00 98.75           C  
ATOM     24  N   TYR A   2      -6.263   3.500   8.572  1.00 98.81           N  
ATOM     25  H   TYR A   2      -7.189   3.201   8.842  1.00 98.81           H  
ATOM     26  CA  TYR A   2      -5.221   2.495   8.749  1.00 98.81           C  
ATOM     27  HA  TYR A   2      -4.244   2.936   8.548  1.00 98.81           H  
ATOM     28  C   TYR A   2      -5.471   1.377   7.728  1.00 98.81           C  
ATOM     29  CB  TYR A   2      -5.217   1.956  10.186  1.00 98.81           C  
ATOM     30  HB2 TYR A   2      -6.144   1.414  10.375  1.00 98.81           H  
ATOM     31  HB3 TYR A   2      -4.394   1.246  10.261  1.00 98.81           H  
ATOM     32  O   TYR A   2      -6.623   1.092   7.396  1.00 98.81           O  
ATOM     33  CG  TYR A   2      -4.998   2.981  11.279  1.00 98.81           C  
ATOM     34  CD1 TYR A   2      -3.833   3.768  11.271  1.00 98.81           C  
ATOM     35  HD1 TYR A   2      -3.086   3.601  10.509  1.00 98.81           H  
ATOM     36  CD2 TYR A   2      -5.924   3.118  12.330  1.00 98.81           C  
ATOM     37  HD2 TYR A   2      -6.794   2.479  12.369  1.00 98.81           H  
ATOM     38  CE1 TYR A   2      -3.623   4.749  12.256  1.00 98.81           C  
ATOM     39  HE1 TYR A   2      -2.727   5.351  12.249  1.00 98.81           H  
ATOM     40  CE2 TYR A   2      -5.719   4.093  13.326  1.00 98.81           C  
ATOM     41  HE2 TYR A   2      -6.447   4.206  14.116  1.00 98.81           H  
ATOM     42  OH  TYR A   2      -4.426   5.921  14.188  1.00 98.81           O  
ATOM     43  HH  TYR A   2      -5.123   5.869  14.847  1.00 98.81           H  
ATOM     44  CZ  TYR A   2      -4.584   4.931  13.271  1.00 98.81           C  
ATOM     45  N   ILE A   3      -4.411   0.771   7.196  1.00 98.89           N  
ATOM     46  H   ILE A   3      -3.487   1.042   7.501  1.00 98.89           H  
ATOM     47  CA  ILE A   3      -4.512  -0.311   6.205  1.00 98.89           C  
ATOM     48  HA  ILE A   3      -5.558  -0.551   6.017  1.00 98.89           H  
ATOM     49  C   ILE A   3      -3.851  -1.545   6.814  1.00 98.89           C  
ATOM     50  CB  ILE A   3      -3.889   0.106   4.853  1.00 98.89           C  
ATOM     51  HB  ILE A   3      -2.830   0.316   5.006  1.00 98.89           H  
ATOM     52  O   ILE A   3      -2.631  -1.582   6.949  1.00 98.89           O  
ATOM     53  CG1 ILE A   3      -4.560   1.388   4.308  1.00 98.89           C  
ATOM     54 HG12 ILE A   3      -5.620   1.196   4.142  1.00 98.89           H  
ATOM     55 HG13 ILE A   3      -4.474   2.185   5.047  1.00 98.89           H  
ATOM     56  CG2 ILE A   3      -4.018  -1.044   3.839  1.00 98.89           C  
ATOM     57 HG21 ILE A   3      -3.502  -0.794   2.912  1.00 98.89           H  
ATOM     58 HG22 ILE A   3      -5.067  -1.245   3.625  1.00 98.89           H  
ATOM     59 HG23 ILE A   3      -3.543  -1.946   4.226  1.00 98.89           H  
ATOM     60  CD1 ILE A   3      -3.937   1.922   3.014  1.00 98.89           C  
ATOM     61 HD11 ILE A   3      -4.385   2.888   2.784  1.00 98.89           H  
ATOM     62 HD12 ILE A   3      -4.129   1.243   2.183  1.00 98.89           H  
ATOM     63 HD13 ILE A   3      -2.863   2.055   3.144  1.00 98.89           H  
ATOM     64  N   LYS A   4      -4.650  -2.522   7.244  1.00 98.79           N  
ATOM     65  H   LYS A   4      -5.641  -2.423   7.074  1.00 98.79           H  
ATOM     66  CA  LYS A   4      -4.196  -3.687   8.014  1.00 98.79           C  
ATOM     67  HA  LYS A   4      -3.226  -3.457   8.454  1.00 98.79           H  
ATOM     68  C   LYS A   4      -4.031  -4.914   7.128  1.00 98.79           C  
ATOM     69  CB  LYS A   4      -5.180  -3.944   9.163  1.00 98.79           C  
ATOM     70  HB2 LYS A   4      -5.341  -3.010   9.702  1.00 98.79           H  
ATOM     71  HB3 LYS A   4      -6.137  -4.267   8.755  1.00 98.79           H  
ATOM     72  O   LYS A   4      -4.975  -5.305   6.451  1.00 98.79           O  
ATOM     73  CG  LYS A   4      -4.645  -4.999  10.147  1.00 98.79           C  
ATOM     74  HG2 LYS A   4      -3.646  -4.702  10.469  1.00 98.79           H  
ATOM     75  HG3 LYS A   4      -4.580  -5.971   9.659  1.00 98.79           H  
ATOM     76  CD  LYS A   4      -5.528  -5.110  11.392  1.00 98.79           C  
ATOM     77  HD2 LYS A   4      -5.014  -5.720  12.136  1.00 98.79           H  
ATOM     78  HD3 LYS A   4      -5.672  -4.113  11.808  1.00 98.79           H  
ATOM     79  CE  LYS A   4      -6.885  -5.744  11.079  1.00 98.79           C  
ATOM     80  HE2 LYS A   4      -7.295  -5.283  10.180  1.00 98.79           H  
ATOM     81  HE3 LYS A   4      -6.744  -6.810  10.903  1.00 98.79           H  
ATOM     82  NZ  LYS A   4      -7.821  -5.518  12.198  1.00 98.79           N  
ATOM     83  HZ1 LYS A   4      -8.025  -4.529  12.214  1.00 98.79           H  
ATOM     84  HZ2 LYS A   4      -7.410  -5.791  13.079  1.00 98.79           H  
ATOM     85  HZ3 LYS A   4      -8.700  -5.993  12.046  1.00 98.79           H  
ATOM     86  N   ASN A   5      -2.867  -5.547   7.158  1.00 98.80           N  
ATOM     87  H   ASN A   5      -2.146  -5.183   7.763  1.00 98.80           H  
ATOM     88  CA  ASN A   5      -2.623  -6.819   6.489  1.00 98.80           C  
ATOM     89  HA  ASN A   5      -2.934  -6.738   5.448  1.00 98.80           H  
ATOM     90  C   ASN A   5      -3.422  -7.947   7.159  1.00 98.80           C  
ATOM     91  CB  ASN A   5      -1.121  -7.115   6.538  1.00 98.80           C  
ATOM     92  HB2 ASN A   5      -0.548  -6.254   6.194  1.00 98.80           H  
ATOM     93  HB3 ASN A   5      -0.821  -7.328   7.565  1.00 98.80           H  
ATOM     94  O   ASN A   5      -3.393  -8.084   8.385  1.00 98.80           O  
ATOM     95  CG  ASN A   5      -0.784  -8.305   5.671  1.00 98.80           C  
ATOM     96  ND2 ASN A   5      -0.631  -8.080   4.388  1.00 98.80           N  
ATOM     97 HD21 ASN A   5      -0.693  -7.143   4.017  1.00 98.80           H  
ATOM     98 HD22 ASN A   5      -0.360  -8.827   3.764  1.00 98.80           H  
ATOM     99  OD1 ASN A   5      -0.712  -9.426   6.149  1.00 98.80           O  
ATOM    100  N   VAL A   6      -4.103  -8.775   6.365  1.00 98.32           N  
ATOM    101  H   VAL A   6      -4.067  -8.623   5.368  1.00 98.32           H  
ATOM    102  CA  VAL A   6      -4.946  -9.868   6.876  1.00 98.32           C  
ATOM    103  HA  VAL A   6      -5.585  -9.471   7.665  1.00 98.32           H  
ATOM    104  C   VAL A   6      -4.113 -10.984   7.508  1.00 98.32           C  
ATOM    105  CB  VAL A   6      -5.857 -10.416   5.760  1.00 98.32           C  
ATOM    106  HB  VAL A   6      -5.238 -10.669   4.899  1.00 98.32           H  
ATOM    107  O   VAL A   6      -4.512 -11.512   8.543  1.00 98.32           O  
ATOM    108  CG1 VAL A   6      -6.640 -11.671   6.168  1.00 98.32           C  
ATOM    109 HG11 VAL A   6      -7.302 -11.972   5.356  1.00 98.32           H  
ATOM    110 HG12 VAL A   6      -7.231 -11.473   7.062  1.00 98.32           H  
ATOM    111 HG13 VAL A   6      -5.959 -12.498   6.366  1.00 98.32           H  
ATOM    112  CG2 VAL A   6      -6.896  -9.363   5.347  1.00 98.32           C  
ATOM    113 HG21 VAL A   6      -7.543  -9.137   6.195  1.00 98.32           H  
ATOM    114 HG22 VAL A   6      -6.404  -8.446   5.022  1.00 98.32           H  
ATOM    115 HG23 VAL A   6      -7.504  -9.745   4.528  1.00 98.32           H  
ATOM    116  N   ASN A   7      -2.953 -11.327   6.944  1.00 98.23           N  
ATOM    117  H   ASN A   7      -2.650 -10.844   6.110  1.00 98.23           H  
ATOM    118  CA  ASN A   7      -2.094 -12.379   7.496  1.00 98.23           C  
ATOM    119  HA  ASN A   7      -2.704 -13.250   7.736  1.00 98.23           H  
ATOM    120  C   ASN A   7      -1.410 -11.940   8.799  1.00 98.23           C  
ATOM    121  CB  ASN A   7      -1.064 -12.782   6.430  1.00 98.23           C  
ATOM    122  HB2 ASN A   7      -1.586 -13.077   5.519  1.00 98.23           H  
ATOM    123  HB3 ASN A   7      -0.409 -11.943   6.199  1.00 98.23           H  
ATOM    124  O   ASN A   7      -1.479 -12.627   9.812  1.00 98.23           O  
ATOM    125  CG  ASN A   7      -0.227 -13.971   6.853  1.00 98.23           C  
ATOM    126  ND2 ASN A   7       1.076 -13.887   6.722  1.00 98.23           N  
ATOM    127 HD21 ASN A   7       1.534 -13.039   6.422  1.00 98.23           H  
ATOM    128 HD22 ASN A   7       1.632 -14.679   7.014  1.00 98.23           H  
ATOM    129  OD1 ASN A   7      -0.745 -14.992   7.266  1.00 98.23           O  
ATOM    130  N   ALA A   8      -0.762 -10.775   8.778  1.00 98.63           N  
ATOM    131  H   ALA A   8      -0.723 -10.270   7.904  1.00 98.63           H  
ATOM    132  CA  ALA A   8       0.070 -10.320   9.888  1.00 98.63           C  
ATOM    133  HA  ALA A   8       0.570 -11.181  10.331  1.00 98.63           H  
ATOM    134  C   ALA A   8      -0.705  -9.631  11.020  1.00 98.63           C  
ATOM    135  CB  ALA A   8       1.136  -9.389   9.311  1.00 98.63           C  
ATOM    136  HB1 ALA A   8       1.838  -9.106  10.096  1.00 98.63           H  
ATOM    137  HB2 ALA A   8       0.662  -8.490   8.917  1.00 98.63           H  
ATOM    138  HB3 ALA A   8       1.676  -9.889   8.507  1.00 98.63           H  
ATOM    139  O   ALA A   8      -0.160  -9.479  12.110  1.00 98.63           O  
ATOM    140  N   GLN A   9      -1.936  -9.165  10.761  1.00 98.52           N  
ATOM    141  H   GLN A   9      -2.325  -9.334   9.845  1.00 98.52           H  
ATOM    142  CA  GLN A   9      -2.698  -8.295  11.671  1.00 98.52           C  
ATOM    143  HA  GLN A   9      -3.548  -7.920  11.102  1.00 98.52           H  
ATOM    144  C   GLN A   9      -1.915  -7.030  12.080  1.00 98.52           C  
ATOM    145  CB  GLN A   9      -3.261  -9.098  12.860  1.00 98.52           C  
ATOM    146  HB2 GLN A   9      -3.789  -8.422  13.533  1.00 98.52           H  
ATOM    147  HB3 GLN A   9      -2.442  -9.550  13.420  1.00 98.52           H  
ATOM    148  O   GLN A   9      -2.005  -6.546  13.207  1.00 98.52           O  
ATOM    149  CG  GLN A   9      -4.237 -10.202  12.426  1.00 98.52           C  
ATOM    150  HG2 GLN A   9      -4.563 -10.753  13.308  1.00 98.52           H  
ATOM    151  HG3 GLN A   9      -3.729 -10.906  11.767  1.00 98.52           H  
ATOM    152  CD  GLN A   9      -5.475  -9.641  11.731  1.00 98.52           C  
ATOM    153  NE2 GLN A   9      -5.801 -10.093  10.544  1.00 98.52           N  
ATOM    154 HE21 GLN A   9      -6.649  -9.737  10.126  1.00 98.52           H  
ATOM    155 HE22 GLN A   9      -5.233 -10.783  10.074  1.00 98.52           H  
ATOM    156  OE1 GLN A   9      -6.170  -8.759  12.220  1.00 98.52           O  
ATOM    157  N   LYS A  10      -1.149  -6.487  11.127  1.00 98.86           N  
ATOM    158  H   LYS A  10      -1.182  -6.928  10.219  1.00 98.86           H  
ATOM    159  CA  LYS A  10      -0.296  -5.297  11.263  1.00 98.86           C  
ATOM    160  HA  LYS A  10      -0.501  -4.803  12.212  1.00 98.86           H  
ATOM    161  C   LYS A  10      -0.587  -4.286  10.172  1.00 98.86           C  
ATOM    162  CB  LYS A  10       1.178  -5.710  11.226  1.00 98.86           C  
ATOM    163  HB2 LYS A  10       1.809  -4.829  11.106  1.00 98.86           H  
ATOM    164  HB3 LYS A  10       1.355  -6.378  10.383  1.00 98.86           H  
ATOM    165  O   LYS A  10      -1.192  -4.625   9.158  1.00 98.86           O  
ATOM    166  CG  LYS A  10       1.550  -6.401  12.533  1.00 98.86           C  
ATOM    167  HG2 LYS A  10       0.934  -7.288  12.680  1.00 98.86           H  
ATOM    168  HG3 LYS A  10       1.378  -5.713  13.362  1.00 98.86           H  
ATOM    169  CD  LYS A  10       3.014  -6.808  12.516  1.00 98.86           C  
ATOM    170  HD2 LYS A  10       3.633  -5.919  12.390  1.00 98.86           H  
ATOM    171  HD3 LYS A  10       3.201  -7.497  11.693  1.00 98.86           H  
ATOM    172  CE  LYS A  10       3.295  -7.484  13.855  1.00 98.86           C  
ATOM    173  HE2 LYS A  10       2.923  -6.841  14.653  1.00 98.86           H  
ATOM    174  HE3 LYS A  10       2.769  -8.438  13.890  1.00 98.86           H  
ATOM    175  NZ  LYS A  10       4.737  -7.677  14.027  1.00 98.86           N  
ATOM    176  HZ1 LYS A  10       5.075  -8.293  13.303  1.00 98.86           H  
ATOM    177  HZ2 LYS A  10       4.961  -8.018  14.951  1.00 98.86           H  
ATOM    178  HZ3 LYS A  10       5.167  -6.766  13.951  1.00 98.86           H  
ATOM    179  N   TYR A  11      -0.162  -3.050  10.375  1.00 98.93           N  
ATOM    180  H   TYR A  11       0.415  -2.857  11.182  1.00 98.93           H  
ATOM    181  CA  TYR A  11      -0.522  -1.929   9.523  1.00 98.93           C  
ATOM    182  HA  TYR A  11      -1.411  -2.199   8.954  1.00 98.93           H  
ATOM    183  C   TYR A  11       0.575  -1.588   8.523  1.00 98.93           C  
ATOM    184  CB  TYR A  11      -0.904  -0.732  10.395  1.00 98.93           C  
ATOM    185  HB2 TYR A  11      -0.041  -0.425  10.985  1.00 98.93           H  
ATOM    186  HB3 TYR A  11      -1.180   0.103   9.751  1.00 98.93           H  
ATOM    187  O   TYR A  11       1.759  -1.636   8.851  1.00 98.93           O  
ATOM    188  CG  TYR A  11      -2.066  -1.045  11.315  1.00 98.93           C  
ATOM    189  CD1 TYR A  11      -3.383  -1.005  10.825  1.00 98.93           C  
ATOM    190  HD1 TYR A  11      -3.564  -0.763   9.788  1.00 98.93           H  
ATOM    191  CD2 TYR A  11      -1.824  -1.442  12.641  1.00 98.93           C  
ATOM    192  HD2 TYR A  11      -0.805  -1.521  12.989  1.00 98.93           H  
ATOM    193  CE1 TYR A  11      -4.466  -1.270  11.686  1.00 98.93           C  
ATOM    194  HE1 TYR A  11      -5.488  -1.206  11.343  1.00 98.93           H  
ATOM    195  CE2 TYR A  11      -2.901  -1.752  13.494  1.00 98.93           C  
ATOM    196  HE2 TYR A  11      -2.720  -2.085  14.505  1.00 98.93           H  
ATOM    197  OH  TYR A  11      -5.260  -1.933  13.849  1.00 98.93           O  
ATOM    198  HH  TYR A  11      -4.982  -2.110  14.751  1.00 98.93           H  
ATOM    199  CZ  TYR A  11      -4.225  -1.642  13.023  1.00 98.93           C  
ATOM    200  N   LEU A  12       0.153  -1.205   7.319  1.00 98.95           N  
ATOM    201  H   LEU A  12      -0.838  -1.250   7.133  1.00 98.95           H  
ATOM    202  CA  LEU A  12       0.988  -0.569   6.310  1.00 98.95           C  
ATOM    203  HA  LEU A  12       1.824  -1.226   6.071  1.00 98.95           H  
ATOM    204  C   LEU A  12       1.519   0.754   6.872  1.00 98.95           C  
ATOM    205  CB  LEU A  12       0.114  -0.330   5.062  1.00 98.95           C  
ATOM    206  HB2 LEU A  12      -0.614   0.445   5.301  1.00 98.95           H  
ATOM    207  HB3 LEU A  12      -0.439  -1.239   4.825  1.00 98.95           H  
ATOM    208  O   LEU A  12       0.733   1.669   7.145  1.00 98.95           O  
ATOM    209  CG  LEU A  12       0.901   0.109   3.818  1.00 98.95           C  
ATOM    210  HG  LEU A  12       1.605   0.897   4.084  1.00 98.95           H  
ATOM    211  CD1 LEU A  12       1.654  -1.080   3.232  1.00 98.95           C  
ATOM    212 HD11 LEU A  12       2.123  -0.799   2.289  1.00 98.95           H  
ATOM    213 HD12 LEU A  12       2.433  -1.382   3.932  1.00 98.95           H  
ATOM    214 HD13 LEU A  12       0.976  -1.914   3.050  1.00 98.95           H  
ATOM    215  CD2 LEU A  12      -0.045   0.652   2.749  1.00 98.95           C  
ATOM    216 HD21 LEU A  12       0.528   0.938   1.867  1.00 98.95           H  
ATOM    217 HD22 LEU A  12      -0.776  -0.108   2.472  1.00 98.95           H  
ATOM    218 HD23 LEU A  12      -0.554   1.538   3.130  1.00 98.95           H  
ATOM    219  N   GLN A  13       2.833   0.857   7.051  1.00 98.92           N  
ATOM    220  H   GLN A  13       3.421   0.061   6.849  1.00 98.92           H  
ATOM    221  CA  GLN A  13       3.463   2.016   7.670  1.00 98.92           C  
ATOM    222  HA  GLN A  13       2.736   2.827   7.684  1.00 98.92           H  
ATOM    223  C   GLN A  13       4.669   2.513   6.885  1.00 98.92           C  
ATOM    224  CB  GLN A  13       3.824   1.713   9.132  1.00 98.92           C  
ATOM    225  HB2 GLN A  13       3.930   2.666   9.650  1.00 98.92           H  
ATOM    226  HB3 GLN A  13       3.001   1.159   9.583  1.00 98.92           H  
ATOM    227  O   GLN A  13       5.422   1.732   6.314  1.00 98.92           O  
ATOM    228  CG  GLN A  13       5.113   0.903   9.358  1.00 98.92           C  
ATOM    229  HG2 GLN A  13       4.988  -0.110   8.974  1.00 98.92           H  
ATOM    230  HG3 GLN A  13       5.951   1.372   8.843  1.00 98.92           H  
ATOM    231  CD  GLN A  13       5.473   0.821  10.833  1.00 98.92           C  
ATOM    232  NE2 GLN A  13       6.737   0.663  11.168  1.00 98.92           N  
ATOM    233 HE21 GLN A  13       7.453   0.472  10.481  1.00 98.92           H  
ATOM    234 HE22 GLN A  13       6.953   0.580  12.151  1.00 98.92           H  
ATOM    235  OE1 GLN A  13       4.623   0.922  11.712  1.00 98.92           O  
ATOM    236  N   VAL A  14       4.899   3.821   6.926  1.00 98.96           N  
ATOM    237  H   VAL A  14       4.212   4.411   7.374  1.00 98.96           H  
ATOM    238  CA  VAL A  14       6.167   4.414   6.495  1.00 98.96           C  
ATOM    239  HA  VAL A  14       6.481   3.944   5.563  1.00 98.96           H  
ATOM    240  C   VAL A  14       7.229   4.140   7.558  1.00 98.96           C  
ATOM    241  CB  VAL A  14       6.013   5.919   6.242  1.00 98.96           C  
ATOM    242  HB  VAL A  14       5.734   6.416   7.172  1.00 98.96           H  
ATOM    243  O   VAL A  14       7.050   4.513   8.723  1.00 98.96           O  
ATOM    244  CG1 VAL A  14       7.322   6.529   5.734  1.00 98.96           C  
ATOM    245 HG11 VAL A  14       8.103   6.430   6.488  1.00 98.96           H  
ATOM    246 HG12 VAL A  14       7.183   7.592   5.539  1.00 98.96           H  
ATOM    247 HG13 VAL A  14       7.639   6.031   4.818  1.00 98.96           H  
ATOM    248  CG2 VAL A  14       4.918   6.187   5.202  1.00 98.96           C  
ATOM    249 HG21 VAL A  14       5.138   5.625   4.294  1.00 98.96           H  
ATOM    250 HG22 VAL A  14       4.878   7.251   4.969  1.00 98.96           H  
ATOM    251 HG23 VAL A  14       3.945   5.877   5.583  1.00 98.96           H  
ATOM    252  N   LYS A  15       8.336   3.514   7.150  1.00 98.89           N  
ATOM    253  H   LYS A  15       8.395   3.253   6.176  1.00 98.89           H  
ATOM    254  CA  LYS A  15       9.469   3.177   8.017  1.00 98.89           C  
ATOM    255  HA  LYS A  15       9.140   2.427   8.736  1.00 98.89           H  
ATOM    256  C   LYS A  15       9.946   4.406   8.791  1.00 98.89           C  
ATOM    257  CB  LYS A  15      10.589   2.565   7.161  1.00 98.89           C  
ATOM    258  HB2 LYS A  15      10.183   1.716   6.611  1.00 98.89           H  
ATOM    259  HB3 LYS A  15      10.955   3.304   6.449  1.00 98.89           H  
ATOM    260  O   LYS A  15      10.032   5.505   8.237  1.00 98.89           O  
ATOM    261  CG  LYS A  15      11.744   2.073   8.037  1.00 98.89           C  
ATOM    262  HG2 LYS A  15      11.359   1.335   8.740  1.00 98.89           H  
ATOM    263  HG3 LYS A  15      12.143   2.909   8.612  1.00 98.89           H  
ATOM    264  CD  LYS A  15      12.899   1.484   7.223  1.00 98.89           C  
ATOM    265  HD2 LYS A  15      13.459   2.300   6.766  1.00 98.89           H  
ATOM    266  HD3 LYS A  15      12.521   0.823   6.443  1.00 98.89           H  
ATOM    267  CE  LYS A  15      13.806   0.706   8.175  1.00 98.89           C  
ATOM    268  HE2 LYS A  15      14.800   0.611   7.739  1.00 98.89           H  
ATOM    269  HE3 LYS A  15      13.891   1.275   9.101  1.00 98.89           H  
ATOM    270  NZ  LYS A  15      13.223  -0.636   8.432  1.00 98.89           N  
ATOM    271  HZ1 LYS A  15      12.223  -0.573   8.558  1.00 98.89           H  
ATOM    272  HZ2 LYS A  15      13.313  -1.253   7.637  1.00 98.89           H  
ATOM    273  HZ3 LYS A  15      13.604  -1.070   9.261  1.00 98.89           H  
ATOM    274  N   ASP A  16      10.243   4.220  10.074  1.00 98.66           N  
ATOM    275  H   ASP A  16      10.255   3.270  10.417  1.00 98.66           H  
ATOM    276  CA  ASP A  16      10.724   5.262  10.996  1.00 98.66           C  
ATOM    277  HA  ASP A  16      10.731   4.818  11.991  1.00 98.66           H  
ATOM    278  C   ASP A  16       9.815   6.502  11.087  1.00 98.66           C  
ATOM    279  CB  ASP A  16      12.183   5.642  10.678  1.00 98.66           C  
ATOM    280  HB2 ASP A  16      12.206   6.220   9.754  1.00 98.66           H  
ATOM    281  HB3 ASP A  16      12.568   6.274  11.478  1.00 98.66           H  
ATOM    282  O   ASP A  16      10.257   7.565  11.521  1.00 98.66           O  
ATOM    283  CG  ASP A  16      13.106   4.431  10.540  1.00 98.66           C  
ATOM    284  OD1 ASP A  16      12.953   3.483  11.341  1.00 98.66           O  
ATOM    285  OD2 ASP A  16      13.917   4.437   9.584  1.00 98.66           O  
ATOM    286  N   ASN A  17       8.553   6.405  10.642  1.00 98.73           N  
ATOM    287  H   ASN A  17       8.258   5.528  10.237  1.00 98.73           H  
ATOM    288  CA  ASN A  17       7.599   7.514  10.638  1.00 98.73           C  
ATOM    289  HA  ASN A  17       6.750   7.201  10.030  1.00 98.73           H  
ATOM    290  C   ASN A  17       8.161   8.795   9.969  1.00 98.73           C  
ATOM    291  CB  ASN A  17       7.104   7.693  12.086  1.00 98.73           C  
ATOM    292  HB2 ASN A  17       6.782   6.730  12.482  1.00 98.73           H  
ATOM    293  HB3 ASN A  17       7.928   8.051  12.703  1.00 98.73           H  
ATOM    294  O   ASN A  17       7.888   9.911  10.410  1.00 98.73           O  
ATOM    295  CG  ASN A  17       5.939   8.646  12.209  1.00 98.73           C  
ATOM    296  ND2 ASN A  17       6.048   9.676  13.010  1.00 98.73           N  
ATOM    297 HD21 ASN A  17       5.320  10.375  12.965  1.00 98.73           H  
ATOM    298 HD22 ASN A  17       6.958   9.878  13.398  1.00 98.73           H  
ATOM    299  OD1 ASN A  17       4.894   8.463  11.617  1.00 98.73           O  
ATOM    300  N   THR A  18       8.980   8.636   8.920  1.00 98.85           N  
ATOM    301  H   THR A  18       9.180   7.693   8.621  1.00 98.85           H  
ATOM    302  CA  THR A  18       9.747   9.732   8.302  1.00 98.85           C  
ATOM    303  HA  THR A  18       9.676  10.620   8.930  1.00 98.85           H  
ATOM    304  C   THR A  18       9.208  10.095   6.915  1.00 98.85           C  
ATOM    305  CB  THR A  18      11.236   9.359   8.247  1.00 98.85           C  
ATOM    306  HB  THR A  18      11.361   8.409   7.728  1.00 98.85           H  
ATOM    307  O   THR A  18       9.228   9.283   5.998  1.00 98.85           O  
ATOM    308  CG2 THR A  18      12.091  10.429   7.563  1.00 98.85           C  
ATOM    309 HG21 THR A  18      13.140  10.138   7.624  1.00 98.85           H  
ATOM    310 HG22 THR A  18      11.957  11.387   8.065  1.00 98.85           H  
ATOM    311 HG23 THR A  18      11.813  10.523   6.514  1.00 98.85           H  
ATOM    312  OG1 THR A  18      11.748   9.255   9.556  1.00 98.85           O  
ATOM    313  HG1 THR A  18      11.213   8.651  10.076  1.00 98.85           H  
ATOM    314  N   GLY A  19       8.746  11.336   6.732  1.00 98.70           N  
ATOM    315  H   GLY A  19       8.754  11.975   7.514  1.00 98.70           H  
ATOM    316  CA  GLY A  19       8.240  11.834   5.447  1.00 98.70           C  
ATOM    317  HA2 GLY A  19       7.566  12.671   5.626  1.00 98.70           H  
ATOM    318  HA3 GLY A  19       7.676  11.053   4.937  1.00 98.70           H  
ATOM    319  C   GLY A  19       9.357  12.328   4.527  1.00 98.70           C  
ATOM    320  O   GLY A  19       9.726  13.498   4.587  1.00 98.70           O  
ATOM    321  N   LYS A  20       9.898  11.453   3.675  1.00 98.79           N  
ATOM    322  H   LYS A  20       9.566  10.499   3.696  1.00 98.79           H  
ATOM    323  CA  LYS A  20      10.840  11.821   2.606  1.00 98.79           C  
ATOM    324  HA  LYS A  20      10.582  12.823   2.264  1.00 98.79           H  
ATOM    325  C   LYS A  20      10.695  10.888   1.405  1.00 98.79           C  
ATOM    326  CB  LYS A  20      12.288  11.855   3.137  1.00 98.79           C  
ATOM    327  HB2 LYS A  20      12.933  12.275   2.365  1.00 98.79           H  
ATOM    328  HB3 LYS A  20      12.333  12.514   4.004  1.00 98.79           H  
ATOM    329  O   LYS A  20      10.218   9.765   1.549  1.00 98.79           O  
ATOM    330  CG  LYS A  20      12.821  10.468   3.526  1.00 98.79           C  
ATOM    331  HG2 LYS A  20      12.803   9.817   2.652  1.00 98.79           H  
ATOM    332  HG3 LYS A  20      12.178  10.036   4.293  1.00 98.79           H  
ATOM    333  CD  LYS A  20      14.259  10.525   4.051  1.00 98.79           C  
ATOM    334  HD2 LYS A  20      14.908  10.946   3.283  1.00 98.79           H  
ATOM    335  HD3 LYS A  20      14.297  11.140   4.950  1.00 98.79           H  
ATOM    336  CE  LYS A  20      14.691   9.091   4.372  1.00 98.79           C  
ATOM    337  HE2 LYS A  20      14.021   8.692   5.134  1.00 98.79           H  
ATOM    338  HE3 LYS A  20      14.551   8.475   3.484  1.00 98.79           H  
ATOM    339  NZ  LYS A  20      16.093   8.998   4.838  1.00 98.79           N  
ATOM    340  HZ1 LYS A  20      16.727   9.322   4.122  1.00 98.79           H  
ATOM    341  HZ2 LYS A  20      16.219   9.531   5.687  1.00 98.79           H  
ATOM    342  HZ3 LYS A  20      16.299   8.030   5.039  1.00 98.79           H  
ATOM    343  N   ASN A  21      11.155  11.342   0.241  1.00 98.85           N  
ATOM    344  H   ASN A  21      11.532  12.278   0.201  1.00 98.85           H  
ATOM    345  CA  ASN A  21      11.194  10.518  -0.966  1.00 98.85           C  
ATOM    346  HA  ASN A  21      10.174  10.236  -1.230  1.00 98.85           H  
ATOM    347  C   ASN A  21      11.981   9.225  -0.731  1.00 98.85           C  
ATOM    348  CB  ASN A  21      11.821  11.317  -2.124  1.00 98.85           C  
ATOM    349  HB2 ASN A  21      12.055  10.635  -2.941  1.00 98.85           H  
ATOM    350  HB3 ASN A  21      12.753  11.777  -1.794  1.00 98.85           H  
ATOM    351  O   ASN A  21      13.040   9.253  -0.102  1.00 98.85           O  
ATOM    352  CG  ASN A  21      10.903  12.378  -2.690  1.00 98.85           C  
ATOM    353  ND2 ASN A  21      11.408  13.258  -3.520  1.00 98.85           N  
ATOM    354 HD21 ASN A  21      12.364  13.184  -3.836  1.00 98.85           H  
ATOM    355 HD22 ASN A  21      10.752  13.903  -3.937  1.00 98.85           H  
ATOM    356  OD1 ASN A  21       9.723  12.432  -2.398  1.00 98.85           O  
ATOM    357  N   VAL A  22      11.482   8.125  -1.302  1.00 98.74           N  
ATOM    358  H   VAL A  22      10.544   8.167  -1.673  1.00 98.74           H  
ATOM    359  CA  VAL A  22      12.111   6.793  -1.265  1.00 98.74           C  
ATOM    360  HA  VAL A  22      11.469   6.138  -1.854  1.00 98.74           H  
ATOM    361  C   VAL A  22      12.119   6.187   0.149  1.00 98.74           C  
ATOM    362  CB  VAL A  22      13.502   6.799  -1.961  1.00 98.74           C  
ATOM    363  HB  VAL A  22      14.223   7.258  -1.284  1.00 98.74           H  
ATOM    364  O   VAL A  22      12.784   5.186   0.406  1.00 98.74           O  
ATOM    365  CG1 VAL A  22      14.071   5.430  -2.367  1.00 98.74           C  
ATOM    366 HG11 VAL A  22      13.545   5.038  -3.238  1.00 98.74           H  
ATOM    367 HG12 VAL A  22      14.004   4.699  -1.562  1.00 98.74           H  
ATOM    368 HG13 VAL A  22      15.123   5.539  -2.630  1.00 98.74           H  
ATOM    369  CG2 VAL A  22      13.492   7.618  -3.268  1.00 98.74           C  
ATOM    370 HG21 VAL A  22      13.350   8.678  -3.056  1.00 98.74           H  
ATOM    371 HG22 VAL A  22      12.698   7.257  -3.921  1.00 98.74           H  
ATOM    372 HG23 VAL A  22      14.447   7.512  -3.781  1.00 98.74           H  
ATOM    373  N   GLN A  23      11.373   6.757   1.104  1.00 98.90           N  
ATOM    374  H   GLN A  23      10.802   7.562   0.886  1.00 98.90           H  
ATOM    375  CA  GLN A  23      11.248   6.121   2.412  1.00 98.90           C  
ATOM    376  HA  GLN A  23      12.254   5.833   2.716  1.00 98.90           H  
ATOM    377  C   GLN A  23      10.420   4.844   2.289  1.00 98.90           C  
ATOM    378  CB  GLN A  23      10.695   7.077   3.476  1.00 98.90           C  
ATOM    379  HB2 GLN A  23       9.653   7.301   3.250  1.00 98.90           H  
ATOM    380  HB3 GLN A  23      11.258   8.010   3.453  1.00 98.90           H  
ATOM    381  O   GLN A  23       9.338   4.840   1.701  1.00 98.90           O  
ATOM    382  CG  GLN A  23      10.778   6.480   4.895  1.00 98.90           C  
ATOM    383  HG2 GLN A  23      10.265   5.519   4.929  1.00 98.90           H  
ATOM    384  HG3 GLN A  23      10.246   7.138   5.582  1.00 98.90           H  
ATOM    385  CD  GLN A  23      12.194   6.307   5.443  1.00 98.90           C  
ATOM    386  NE2 GLN A  23      12.321   5.877   6.676  1.00 98.90           N  
ATOM    387 HE21 GLN A  23      13.235   5.701   7.069  1.00 98.90           H  
ATOM    388 HE22 GLN A  23      11.496   5.716   7.237  1.00 98.90           H  
ATOM    389  OE1 GLN A  23      13.203   6.572   4.803  1.00 98.90           O  
ATOM    390  N   ASN A  24      10.950   3.767   2.863  1.00 98.94           N  
ATOM    391  H   ASN A  24      11.864   3.851   3.284  1.00 98.94           H  
ATOM    392  CA  ASN A  24      10.370   2.440   2.751  1.00 98.94           C  
ATOM    393  HA  ASN A  24      10.271   2.210   1.690  1.00 98.94           H  
ATOM    394  C   ASN A  24       8.976   2.341   3.381  1.00 98.94           C  
ATOM    395  CB  ASN A  24      11.329   1.431   3.400  1.00 98.94           C  
ATOM    396  HB2 ASN A  24      11.296   1.527   4.485  1.00 98.94           H  
ATOM    397  HB3 ASN A  24      12.347   1.599   3.050  1.00 98.94           H  
ATOM    398  O   ASN A  24       8.698   3.004   4.385  1.00 98.94           O  
ATOM    399  CG  ASN A  24      10.933   0.035   2.984  1.00 98.94           C  
ATOM    400  ND2 ASN A  24      10.693  -0.880   3.888  1.00 98.94           N  
ATOM    401 HD21 ASN A  24      10.341  -1.734   3.479  1.00 98.94           H  
ATOM    402 HD22 ASN A  24      10.653  -0.701   4.881  1.00 98.94           H  
ATOM    403  OD1 ASN A  24      10.808  -0.209   1.804  1.00 98.94           O  
ATOM    404  N   VAL A  25       8.142   1.454   2.840  1.00 98.98           N  
ATOM    405  H   VAL A  25       8.434   0.934   2.024  1.00 98.98           H  
ATOM    406  CA  VAL A  25       6.878   1.048   3.452  1.00 98.98           C  
ATOM    407  HA  VAL A  25       6.723   1.648   4.349  1.00 98.98           H  
ATOM    408  C   VAL A  25       6.962  -0.408   3.902  1.00 98.98           C  
ATOM    409  CB  VAL A  25       5.696   1.335   2.518  1.00 98.98           C  
ATOM    410  HB  VAL A  25       5.877   0.878   1.545  1.00 98.98           H  
ATOM    411  O   VAL A  25       7.375  -1.298   3.168  1.00 98.98           O  
ATOM    412  CG1 VAL A  25       4.376   0.796   3.070  1.00 98.98           C  
ATOM    413 HG11 VAL A  25       4.419  -0.293   3.108  1.00 98.98           H  
ATOM    414 HG12 VAL A  25       3.561   1.091   2.410  1.00 98.98           H  
ATOM    415 HG13 VAL A  25       4.192   1.189   4.070  1.00 98.98           H  
ATOM    416  CG2 VAL A  25       5.536   2.852   2.350  1.00 98.98           C  
ATOM    417 HG21 VAL A  25       4.712   3.067   1.671  1.00 98.98           H  
ATOM    418 HG22 VAL A  25       5.340   3.315   3.317  1.00 98.98           H  
ATOM    419 HG23 VAL A  25       6.446   3.281   1.929  1.00 98.98           H  
ATOM    420  N   GLU A  26       6.574  -0.650   5.145  1.00 98.96           N  
ATOM    421  H   GLU A  26       6.177   0.113   5.675  1.00 98.96           H  
ATOM    422  CA  GLU A  26       6.719  -1.932   5.835  1.00 98.96           C  
ATOM    423  HA  GLU A  26       6.801  -2.733   5.101  1.00 98.96           H  
ATOM    424  C   GLU A  26       5.475  -2.225   6.687  1.00 98.96           C  
ATOM    425  CB  GLU A  26       8.031  -1.929   6.653  1.00 98.96           C  
ATOM    426  HB2 GLU A  26       8.159  -2.898   7.135  1.00 98.96           H  
ATOM    427  HB3 GLU A  26       8.862  -1.786   5.963  1.00 98.96           H  
ATOM    428  O   GLU A  26       4.561  -1.402   6.798  1.00 98.96           O  
ATOM    429  CG  GLU A  26       8.080  -0.831   7.728  1.00 98.96           C  
ATOM    430  HG2 GLU A  26       7.277  -1.014   8.442  1.00 98.96           H  
ATOM    431  HG3 GLU A  26       7.893   0.138   7.265  1.00 98.96           H  
ATOM    432  CD  GLU A  26       9.410  -0.728   8.493  1.00 98.96           C  
ATOM    433  OE1 GLU A  26       9.344  -0.199   9.626  1.00 98.96           O  
ATOM    434  OE2 GLU A  26      10.501  -1.065   7.962  1.00 98.96           O  
ATOM    435  N   LEU A  27       5.424  -3.407   7.297  1.00 98.96           N  
ATOM    436  H   LEU A  27       6.168  -4.065   7.115  1.00 98.96           H  
ATOM    437  CA  LEU A  27       4.436  -3.723   8.323  1.00 98.96           C  
ATOM    438  HA  LEU A  27       3.495  -3.233   8.072  1.00 98.96           H  
ATOM    439  C   LEU A  27       4.871  -3.205   9.694  1.00 98.96           C  
ATOM    440  CB  LEU A  27       4.200  -5.238   8.392  1.00 98.96           C  
ATOM    441  HB2 LEU A  27       3.522  -5.426   9.224  1.00 98.96           H  
ATOM    442  HB3 LEU A  27       5.146  -5.729   8.623  1.00 98.96           H  
ATOM    443  O   LEU A  27       6.030  -3.350  10.078  1.00 98.96           O  
ATOM    444  CG  LEU A  27       3.607  -5.877   7.125  1.00 98.96           C  
ATOM    445  HG  LEU A  27       4.336  -5.862   6.314  1.00 98.96           H  
ATOM    446  CD1 LEU A  27       3.252  -7.325   7.459  1.00 98.96           C  
ATOM    447 HD11 LEU A  27       4.156  -7.897   7.671  1.00 98.96           H  
ATOM    448 HD12 LEU A  27       2.603  -7.348   8.335  1.00 98.96           H  
ATOM    449 HD13 LEU A  27       2.737  -7.797   6.623  1.00 98.96           H  
ATOM    450  CD2 LEU A  27       2.323  -5.182   6.663  1.00 98.96           C  
ATOM    451 HD21 LEU A  27       2.561  -4.190   6.278  1.00 98.96           H  
ATOM    452 HD22 LEU A  27       1.875  -5.762   5.857  1.00 98.96           H  
ATOM    453 HD23 LEU A  27       1.619  -5.097   7.490  1.00 98.96           H  
ATOM    454  N   GLY A  28       3.921  -2.713  10.487  1.00 98.89           N  
ATOM    455  H   GLY A  28       3.019  -2.494  10.087  1.00 98.89           H  
ATOM    456  CA  GLY A  28       4.148  -2.452  11.906  1.00 98.89           C  
ATOM    457  HA2 GLY A  28       4.536  -1.443  12.042  1.00 98.89           H  
ATOM    458  HA3 GLY A  28       4.909  -3.138  12.277  1.00 98.89           H  
ATOM    459  C   GLY A  28       2.907  -2.611  12.777  1.00 98.89           C  
ATOM    460  O   GLY A  28       1.770  -2.425  12.334  1.00 98.89           O  
ATOM    461  N   ALA A  29       3.127  -2.968  14.039  1.00 98.66           N  
ATOM    462  H   ALA A  29       4.051  -3.295  14.283  1.00 98.66           H  
ATOM    463  CA  ALA A  29       2.097  -2.992  15.069  1.00 98.66           C  
ATOM    464  HA  ALA A  29       1.356  -3.741  14.791  1.00 98.66           H  
ATOM    465  C   ALA A  29       1.383  -1.632  15.192  1.00 98.66           C  
ATOM    466  CB  ALA A  29       2.741  -3.417  16.392  1.00 98.66           C  
ATOM    467  HB1 ALA A  29       3.485  -2.680  16.696  1.00 98.66           H  
ATOM    468  HB2 ALA A  29       1.981  -3.497  17.169  1.00 98.66           H  
ATOM    469  HB3 ALA A  29       3.232  -4.382  16.273  1.00 98.66           H  
ATOM    470  O   ALA A  29       1.963  -0.573  14.947  1.00 98.66           O  
ATOM    471  N   GLY A  30       0.104  -1.654  15.575  1.00 98.55           N  
ATOM    472  H   GLY A  30      -0.313  -2.541  15.819  1.00 98.55           H  
ATOM    473  CA  GLY A  30      -0.706  -0.439  15.697  1.00 98.55           C  
ATOM    474  HA2 GLY A  30      -0.752   0.070  14.734  1.00 98.55           H  
ATOM    475  HA3 GLY A  30      -1.719  -0.700  16.002  1.00 98.55           H  
ATOM    476  C   GLY A  30      -0.142   0.519  16.739  1.00 98.55           C  
ATOM    477  O   GLY A  30      -0.142   0.207  17.925  1.00 98.55           O  
ATOM    478  N   SER A  31       0.315   1.687  16.291  1.00 97.98           N  
ATOM    479  H   SER A  31       0.325   1.837  15.292  1.00 97.98           H  
ATOM    480  CA  SER A  31       0.912   2.724  17.147  1.00 97.98           C  
ATOM    481  HA  SER A  31       0.919   2.390  18.184  1.00 97.98           H  
ATOM    482  C   SER A  31       0.145   4.046  17.109  1.00 97.98           C  
ATOM    483  CB  SER A  31       2.365   2.962  16.725  1.00 97.98           C  
ATOM    484  HB2 SER A  31       2.929   2.033  16.810  1.00 97.98           H  
ATOM    485  HB3 SER A  31       2.811   3.706  17.385  1.00 97.98           H  
ATOM    486  O   SER A  31       0.341   4.905  17.964  1.00 97.98           O  
ATOM    487  OG  SER A  31       2.418   3.434  15.388  1.00 97.98           O  
ATOM    488  HG  SER A  31       2.537   2.676  14.811  1.00 97.98           H  
ATOM    489  N   GLY A  32      -0.714   4.240  16.103  1.00 97.56           N  
ATOM    490  H   GLY A  32      -0.801   3.510  15.411  1.00 97.56           H  
ATOM    491  CA  GLY A  32      -1.405   5.509  15.865  1.00 97.56           C  
ATOM    492  HA2 GLY A  32      -2.215   5.324  15.159  1.00 97.56           H  
ATOM    493  HA3 GLY A  32      -1.827   5.874  16.801  1.00 97.56           H  
ATOM    494  C   GLY A  32      -0.513   6.608  15.274  1.00 97.56           C  
ATOM    495  O   GLY A  32      -0.969   7.747  15.116  1.00 97.56           O  
ATOM    496  N   ALA A  33       0.736   6.277  14.922  1.00 98.52           N  
ATOM    497  H   ALA A  33       1.048   5.332  15.095  1.00 98.52           H  
ATOM    498  CA  ALA A  33       1.683   7.190  14.297  1.00 98.52           C  
ATOM    499  HA  ALA A  33       1.836   8.031  14.974  1.00 98.52           H  
ATOM    500  C   ALA A  33       1.158   7.742  12.960  1.00 98.52           C  
ATOM    501  CB  ALA A  33       3.025   6.470  14.121  1.00 98.52           C  
ATOM    502  HB1 ALA A  33       3.768   7.155  13.712  1.00 98.52           H  
ATOM    503  HB2 ALA A  33       2.910   5.623  13.445  1.00 98.52           H  
ATOM    504  HB3 ALA A  33       3.381   6.107  15.086  1.00 98.52           H  
ATOM    505  O   ALA A  33       0.386   7.096  12.247  1.00 98.52           O  
ATOM    506  N   ALA A  34       1.608   8.943  12.592  1.00 98.83           N  
ATOM    507  H   ALA A  34       2.287   9.405  13.180  1.00 98.83           H  
ATOM    508  CA  ALA A  34       1.227   9.592  11.337  1.00 98.83           C  
ATOM    509  HA  ALA A  34       0.149   9.753  11.333  1.00 98.83           H  
ATOM    510  C   ALA A  34       1.565   8.724  10.104  1.00 98.83           C  
ATOM    511  CB  ALA A  34       1.923  10.957  11.295  1.00 98.83           C  
ATOM    512  HB1 ALA A  34       1.570  11.582  12.115  1.00 98.83           H  
ATOM    513  HB2 ALA A  34       3.002  10.829  11.380  1.00 98.83           H  
ATOM    514  HB3 ALA A  34       1.704  11.462  10.354  1.00 98.83           H  
ATOM    515  O   ALA A  34       0.763   8.595   9.180  1.00 98.83           O  
ATOM    516  N   GLY A  35       2.701   8.037  10.123  1.00 98.85           N  
ATOM    517  H   GLY A  35       3.336   8.196  10.891  1.00 98.85           H  
ATOM    518  CA  GLY A  35       3.163   7.136   9.072  1.00 98.85           C  
ATOM    519  HA2 GLY A  35       4.174   6.807   9.312  1.00 98.85           H  
ATOM    520  HA3 GLY A  35       3.189   7.674   8.124  1.00 98.85           H  
ATOM    521  C   GLY A  35       2.302   5.890   8.873  1.00 98.85           C  
ATOM    522  O   GLY A  35       2.507   5.199   7.884  1.00 98.85           O  
ATOM    523  N   GLN A  36       1.336   5.612   9.757  1.00 98.90           N  
ATOM    524  H   GLN A  36       1.240   6.207  10.567  1.00 98.90           H  
ATOM    525  CA  GLN A  36       0.335   4.550   9.578  1.00 98.90           C  
ATOM    526  HA  GLN A  36       0.720   3.802   8.884  1.00 98.90           H  
ATOM    527  C   GLN A  36      -0.978   5.063   8.962  1.00 98.90           C  
ATOM    528  CB  GLN A  36       0.076   3.852  10.927  1.00 98.90           C  
ATOM    529  HB2 GLN A  36      -0.730   3.129  10.803  1.00 98.90           H  
ATOM    530  HB3 GLN A  36      -0.227   4.582  11.679  1.00 98.90           H  
ATOM    531  O   GLN A  36      -1.853   4.268   8.618  1.00 98.90           O  
ATOM    532  CG  GLN A  36       1.320   3.092  11.404  1.00 98.90           C  
ATOM    533  HG2 GLN A  36       1.608   2.415  10.600  1.00 98.90           H  
ATOM    534  HG3 GLN A  36       2.140   3.786  11.585  1.00 98.90           H  
ATOM    535  CD  GLN A  36       1.114   2.249  12.658  1.00 98.90           C  
ATOM    536  NE2 GLN A  36       2.039   1.358  12.938  1.00 98.90           N  
ATOM    537 HE21 GLN A  36       2.853   1.240  12.351  1.00 98.90           H  
ATOM    538 HE22 GLN A  36       1.893   0.692  13.683  1.00 98.90           H  
ATOM    539  OE1 GLN A  36       0.169   2.399  13.426  1.00 98.90           O  
ATOM    540  N   LYS A  37      -1.152   6.386   8.836  1.00 98.91           N  
ATOM    541  H   LYS A  37      -0.371   6.990   9.044  1.00 98.91           H  
ATOM    542  CA  LYS A  37      -2.399   7.003   8.370  1.00 98.91           C  
ATOM    543  HA  LYS A  37      -3.209   6.285   8.501  1.00 98.91           H  
ATOM    544  C   LYS A  37      -2.310   7.343   6.887  1.00 98.91           C  
ATOM    545  CB  LYS A  37      -2.741   8.248   9.197  1.00 98.91           C  
ATOM    546  HB2 LYS A  37      -3.661   8.691   8.816  1.00 98.91           H  
ATOM    547  HB3 LYS A  37      -1.933   8.969   9.076  1.00 98.91           H  
ATOM    548  O   LYS A  37      -1.439   8.101   6.463  1.00 98.91           O  
ATOM    549  CG  LYS A  37      -2.908   7.954  10.691  1.00 98.91           C  
ATOM    550  HG2 LYS A  37      -2.001   7.482  11.070  1.00 98.91           H  
ATOM    551  HG3 LYS A  37      -3.748   7.273  10.831  1.00 98.91           H  
ATOM    552  CD  LYS A  37      -3.154   9.241  11.483  1.00 98.91           C  
ATOM    553  HD2 LYS A  37      -4.126   9.657  11.215  1.00 98.91           H  
ATOM    554  HD3 LYS A  37      -2.371   9.964  11.255  1.00 98.91           H  
ATOM    555  CE  LYS A  37      -3.115   8.893  12.973  1.00 98.91           C  
ATOM    556  HE2 LYS A  37      -2.148   8.442  13.194  1.00 98.91           H  
ATOM    557  HE3 LYS A  37      -3.873   8.138  13.182  1.00 98.91           H  
ATOM    558  NZ  LYS A  37      -3.321  10.079  13.837  1.00 98.91           N  
ATOM    559  HZ1 LYS A  37      -2.638  10.792  13.623  1.00 98.91           H  
ATOM    560  HZ2 LYS A  37      -3.192   9.802  14.799  1.00 98.91           H  
ATOM    561  HZ3 LYS A  37      -4.254  10.449  13.722  1.00 98.91           H  
ATOM    562  N   TRP A  38      -3.288   6.847   6.138  1.00 98.92           N  
ATOM    563  H   TRP A  38      -3.885   6.158   6.573  1.00 98.92           H  
ATOM    564  CA  TRP A  38      -3.401   7.013   4.693  1.00 98.92           C  
ATOM    565  HA  TRP A  38      -2.579   7.634   4.338  1.00 98.92           H  
ATOM    566  C   TRP A  38      -4.720   7.689   4.316  1.00 98.92           C  
ATOM    567  CB  TRP A  38      -3.258   5.641   4.027  1.00 98.92           C  
ATOM    568  HB2 TRP A  38      -3.302   5.770   2.946  1.00 98.92           H  
ATOM    569  HB3 TRP A  38      -4.095   5.009   4.322  1.00 98.92           H  
ATOM    570  O   TRP A  38      -5.794   7.289   4.781  1.00 98.92           O  
ATOM    571  CG  TRP A  38      -1.981   4.936   4.366  1.00 98.92           C  
ATOM    572  CD1 TRP A  38      -1.804   4.051   5.376  1.00 98.92           C  
ATOM    573  HD1 TRP A  38      -2.568   3.732   6.069  1.00 98.92           H  
ATOM    574  CD2 TRP A  38      -0.669   5.099   3.746  1.00 98.92           C  
ATOM    575  CE2 TRP A  38       0.261   4.265   4.436  1.00 98.92           C  
ATOM    576  CE3 TRP A  38      -0.171   5.874   2.674  1.00 98.92           C  
ATOM    577  HE3 TRP A  38      -0.844   6.510   2.118  1.00 98.92           H  
ATOM    578  NE1 TRP A  38      -0.484   3.648   5.417  1.00 98.92           N  
ATOM    579  HE1 TRP A  38      -0.112   3.003   6.099  1.00 98.92           H  
ATOM    580  CH2 TRP A  38       2.073   4.965   2.998  1.00 98.92           C  
ATOM    581  HH2 TRP A  38       3.106   4.896   2.691  1.00 98.92           H  
ATOM    582  CZ2 TRP A  38       1.613   4.192   4.076  1.00 98.92           C  
ATOM    583  HZ2 TRP A  38       2.286   3.540   4.614  1.00 98.92           H  
ATOM    584  CZ3 TRP A  38       1.185   5.805   2.301  1.00 98.92           C  
ATOM    585  HZ3 TRP A  38       1.541   6.378   1.458  1.00 98.92           H  
ATOM    586  N   TYR A  39      -4.650   8.699   3.455  1.00 98.77           N  
ATOM    587  H   TYR A  39      -3.736   8.972   3.122  1.00 98.77           H  
ATOM    588  CA  TYR A  39      -5.806   9.324   2.820  1.00 98.77           C  
ATOM    589  HA  TYR A  39      -6.693   9.159   3.431  1.00 98.77           H  
ATOM    590  C   TYR A  39      -6.025   8.681   1.453  1.00 98.77           C  
ATOM    591  CB  TYR A  39      -5.603  10.837   2.698  1.00 98.77           C  
ATOM    592  HB2 TYR A  39      -6.485  11.269   2.226  1.00 98.77           H  
ATOM    593  HB3 TYR A  39      -4.757  11.030   2.039  1.00 98.77           H  
ATOM    594  O   TYR A  39      -5.145   8.730   0.597  1.00 98.77           O  
ATOM    595  CG  TYR A  39      -5.368  11.540   4.018  1.00 98.77           C  
ATOM    596  CD1 TYR A  39      -6.462  11.868   4.842  1.00 98.77           C  
ATOM    597  HD1 TYR A  39      -7.467  11.626   4.530  1.00 98.77           H  
ATOM    598  CD2 TYR A  39      -4.057  11.865   4.421  1.00 98.77           C  
ATOM    599  HD2 TYR A  39      -3.214  11.600   3.801  1.00 98.77           H  
ATOM    600  CE1 TYR A  39      -6.248  12.514   6.074  1.00 98.77           C  
ATOM    601  HE1 TYR A  39      -7.078  12.769   6.717  1.00 98.77           H  
ATOM    602  CE2 TYR A  39      -3.848  12.538   5.639  1.00 98.77           C  
ATOM    603  HE2 TYR A  39      -2.850  12.824   5.935  1.00 98.77           H  
ATOM    604  OH  TYR A  39      -4.735  13.485   7.658  1.00 98.77           O  
ATOM    605  HH  TYR A  39      -3.816  13.724   7.795  1.00 98.77           H  
ATOM    606  CZ  TYR A  39      -4.940  12.852   6.474  1.00 98.77           C  
ATOM    607  N   LEU A  40      -7.195   8.073   1.268  1.00 98.59           N  
ATOM    608  H   LEU A  40      -7.897   8.140   1.991  1.00 98.59           H  
ATOM    609  CA  LEU A  40      -7.606   7.481  -0.001  1.00 98.59           C  
ATOM    610  HA  LEU A  40      -6.719   7.186  -0.561  1.00 98.59           H  
ATOM    611  C   LEU A  40      -8.362   8.524  -0.821  1.00 98.59           C  
ATOM    612  CB  LEU A  40      -8.428   6.211   0.288  1.00 98.59           C  
ATOM    613  HB2 LEU A  40      -9.314   6.474   0.867  1.00 98.59           H  
ATOM    614  HB3 LEU A  40      -7.807   5.562   0.905  1.00 98.59           H  
ATOM    615  O   LEU A  40      -9.327   9.105  -0.322  1.00 98.59           O  
ATOM    616  CG  LEU A  40      -8.864   5.420  -0.964  1.00 98.59           C  
ATOM    617  HG  LEU A  40      -8.078   5.463  -1.717  1.00 98.59           H  
ATOM    618  CD1 LEU A  40      -9.091   3.960  -0.569  1.00 98.59           C  
ATOM    619 HD11 LEU A  40      -9.474   3.400  -1.422  1.00 98.59           H  
ATOM    620 HD12 LEU A  40      -9.810   3.891   0.248  1.00 98.59           H  
ATOM    621 HD13 LEU A  40      -8.146   3.511  -0.261  1.00 98.59           H  
ATOM    622  CD2 LEU A  40     -10.180   5.919  -1.572  1.00 98.59           C  
ATOM    623 HD21 LEU A  40     -10.438   5.309  -2.438  1.00 98.59           H  
ATOM    624 HD22 LEU A  40     -10.094   6.949  -1.918  1.00 98.59           H  
ATOM    625 HD23 LEU A  40     -10.986   5.852  -0.840  1.00 98.59           H  
ATOM    626  N   SER A  41      -7.961   8.698  -2.078  1.00 98.56           N  
ATOM    627  H   SER A  41      -7.141   8.201  -2.394  1.00 98.56           H  
ATOM    628  CA  SER A  41      -8.670   9.526  -3.058  1.00 98.56           C  
ATOM    629  HA  SER A  41      -9.629   9.847  -2.654  1.00 98.56           H  
ATOM    630  C   SER A  41      -8.922   8.723  -4.328  1.00 98.56           C  
ATOM    631  CB  SER A  41      -7.856  10.774  -3.401  1.00 98.56           C  
ATOM    632  HB2 SER A  41      -8.338  11.303  -4.223  1.00 98.56           H  
ATOM    633  HB3 SER A  41      -6.855  10.476  -3.715  1.00 98.56           H  
ATOM    634  O   SER A  41      -8.010   8.067  -4.822  1.00 98.56           O  
ATOM    635  OG  SER A  41      -7.767  11.641  -2.285  1.00 98.56           O  
ATOM    636  HG  SER A  41      -7.184  12.364  -2.528  1.00 98.56           H  
ATOM    637  N   ASN A  42     -10.139   8.788  -4.868  1.00 98.00           N  
ATOM    638  H   ASN A  42     -10.834   9.382  -4.437  1.00 98.00           H  
ATOM    639  CA  ASN A  42     -10.461   8.178  -6.160  1.00 98.00           C  
ATOM    640  HA  ASN A  42      -9.980   7.203  -6.229  1.00 98.00           H  
ATOM    641  C   ASN A  42      -9.931   9.044  -7.309  1.00 98.00           C  
ATOM    642  CB  ASN A  42     -11.978   7.974  -6.293  1.00 98.00           C  
ATOM    643  HB2 ASN A  42     -12.483   8.938  -6.225  1.00 98.00           H  
ATOM    644  HB3 ASN A  42     -12.191   7.553  -7.276  1.00 98.00           H  
ATOM    645  O   ASN A  42     -10.039  10.272  -7.264  1.00 98.00           O  
ATOM    646  CG  ASN A  42     -12.536   7.015  -5.259  1.00 98.00           C  
ATOM    647  ND2 ASN A  42     -13.491   7.440  -4.466  1.00 98.00           N  
ATOM    648 HD21 ASN A  42     -13.853   6.751  -3.823  1.00 98.00           H  
ATOM    649 HD22 ASN A  42     -13.900   8.354  -4.599  1.00 98.00           H  
ATOM    650  OD1 ASN A  42     -12.122   5.880  -5.127  1.00 98.00           O  
ATOM    651  N   THR A  43      -9.416   8.404  -8.353  1.00 96.50           N  
ATOM    652  H   THR A  43      -9.366   7.396  -8.333  1.00 96.50           H  
ATOM    653  CA  THR A  43      -9.147   9.029  -9.651  1.00 96.50           C  
ATOM    654  HA  THR A  43      -8.999  10.100  -9.511  1.00 96.50           H  
ATOM    655  C   THR A  43     -10.357   8.843 -10.577  1.00 96.50           C  
ATOM    656  CB  THR A  43      -7.867   8.467 -10.287  1.00 96.50           C  
ATOM    657  HB  THR A  43      -7.652   9.025 -11.198  1.00 96.50           H  
ATOM    658  O   THR A  43     -11.230   8.009 -10.328  1.00 96.50           O  
ATOM    659  CG2 THR A  43      -6.648   8.537  -9.362  1.00 96.50           C  
ATOM    660 HG21 THR A  43      -5.772   8.180  -9.902  1.00 96.50           H  
ATOM    661 HG22 THR A  43      -6.481   9.567  -9.047  1.00 96.50           H  
ATOM    662 HG23 THR A  43      -6.799   7.907  -8.485  1.00 96.50           H  
ATOM    663  OG1 THR A  43      -8.068   7.125 -10.616  1.00 96.50           O  
ATOM    664  HG1 THR A  43      -7.870   7.031 -11.550  1.00 96.50           H  
ATOM    665  N   SER A  44     -10.447   9.627 -11.655  1.00 93.13           N  
ATOM    666  H   SER A  44      -9.698  10.264 -11.884  1.00 93.13           H  
ATOM    667  CA  SER A  44     -11.578   9.559 -12.598  1.00 93.13           C  
ATOM    668  HA  SER A  44     -12.508   9.575 -12.030  1.00 93.13           H  
ATOM    669  C   SER A  44     -11.607   8.282 -13.447  1.00 93.13           C  
ATOM    670  CB  SER A  44     -11.566  10.781 -13.520  1.00 93.13           C  
ATOM    671  HB2 SER A  44     -11.806  11.671 -12.938  1.00 93.13           H  
ATOM    672  HB3 SER A  44     -12.320  10.657 -14.297  1.00 93.13           H  
ATOM    673  O   SER A  44     -12.642   7.957 -14.021  1.00 93.13           O  
ATOM    674  OG  SER A  44     -10.289  10.947 -14.109  1.00 93.13           O  
ATOM    675  HG  SER A  44     -10.390  11.399 -14.950  1.00 93.13           H  
ATOM    676  N   ASP A  45     -10.494   7.554 -13.521  1.00 94.35           N  
ATOM    677  H   ASP A  45      -9.675   7.872 -13.023  1.00 94.35           H  
ATOM    678  CA  ASP A  45     -10.299   6.356 -14.340  1.00 94.35           C  
ATOM    679  HA  ASP A  45     -11.110   6.308 -15.066  1.00 94.35           H  
ATOM    680  C   ASP A  45     -10.386   5.042 -13.540  1.00 94.35           C  
ATOM    681  CB  ASP A  45      -8.998   6.505 -15.149  1.00 94.35           C  
ATOM    682  HB2 ASP A  45      -9.052   7.426 -15.731  1.00 94.35           H  
ATOM    683  HB3 ASP A  45      -8.929   5.678 -15.856  1.00 94.35           H  
ATOM    684  O   ASP A  45      -9.944   3.996 -14.009  1.00 94.35           O  
ATOM    685  CG  ASP A  45      -7.724   6.542 -14.301  1.00 94.35           C  
ATOM    686  OD1 ASP A  45      -7.787   6.947 -13.118  1.00 94.35           O  
ATOM    687  OD2 ASP A  45      -6.653   6.179 -14.834  1.00 94.35           O  
ATOM    688  N   GLY A  46     -10.978   5.077 -12.339  1.00 95.95           N  
ATOM    689  H   GLY A  46     -11.284   5.974 -11.992  1.00 95.95           H  
ATOM    690  CA  GLY A  46     -11.260   3.879 -11.536  1.00 95.95           C  
ATOM    691  HA2 GLY A  46     -11.570   3.069 -12.196  1.00 95.95           H  
ATOM    692  HA3 GLY A  46     -12.083   4.105 -10.857  1.00 95.95           H  
ATOM    693  C   GLY A  46     -10.088   3.372 -10.689  1.00 95.95           C  
ATOM    694  O   GLY A  46     -10.164   2.271 -10.139  1.00 95.95           O  
ATOM    695  N   TYR A  47      -9.026   4.166 -10.562  1.00 98.71           N  
ATOM    696  H   TYR A  47      -9.051   5.071 -11.011  1.00 98.71           H  
ATOM    697  CA  TYR A  47      -7.934   3.931  -9.624  1.00 98.71           C  
ATOM    698  HA  TYR A  47      -7.949   2.887  -9.311  1.00 98.71           H  
ATOM    699  C   TYR A  47      -8.118   4.775  -8.356  1.00 98.71           C  
ATOM    700  CB  TYR A  47      -6.574   4.173 -10.311  1.00 98.71           C  
ATOM    701  HB2 TYR A  47      -5.779   4.077  -9.572  1.00 98.71           H  
ATOM    702  HB3 TYR A  47      -6.519   5.190 -10.697  1.00 98.71           H  
ATOM    703  O   TYR A  47      -9.041   5.580  -8.212  1.00 98.71           O  
ATOM    704  CG  TYR A  47      -6.276   3.213 -11.442  1.00 98.71           C  
ATOM    705  CD1 TYR A  47      -5.522   2.050 -11.203  1.00 98.71           C  
ATOM    706  HD1 TYR A  47      -5.144   1.852 -10.210  1.00 98.71           H  
ATOM    707  CD2 TYR A  47      -6.762   3.476 -12.734  1.00 98.71           C  
ATOM    708  HD2 TYR A  47      -7.371   4.351 -12.909  1.00 98.71           H  
ATOM    709  CE1 TYR A  47      -5.261   1.148 -12.250  1.00 98.71           C  
ATOM    710  HE1 TYR A  47      -4.681   0.257 -12.061  1.00 98.71           H  
ATOM    711  CE2 TYR A  47      -6.496   2.586 -13.789  1.00 98.71           C  
ATOM    712  HE2 TYR A  47      -6.896   2.779 -14.774  1.00 98.71           H  
ATOM    713  OH  TYR A  47      -5.477   0.567 -14.570  1.00 98.71           O  
ATOM    714  HH  TYR A  47      -5.032  -0.231 -14.273  1.00 98.71           H  
ATOM    715  CZ  TYR A  47      -5.748   1.418 -13.548  1.00 98.71           C  
ATOM    716  N   ILE A  48      -7.218   4.571  -7.407  1.00 98.76           N  
ATOM    717  H   ILE A  48      -6.536   3.843  -7.566  1.00 98.76           H  
ATOM    718  CA  ILE A  48      -7.067   5.364  -6.200  1.00 98.76           C  
ATOM    719  HA  ILE A  48      -7.679   6.260  -6.307  1.00 98.76           H  
ATOM    720  C   ILE A  48      -5.617   5.819  -6.058  1.00 98.76           C  
ATOM    721  CB  ILE A  48      -7.542   4.602  -4.942  1.00 98.76           C  
ATOM    722  HB  ILE A  48      -7.490   5.309  -4.114  1.00 98.76           H  
ATOM    723  O   ILE A  48      -4.699   5.176  -6.571  1.00 98.76           O  
ATOM    724  CG1 ILE A  48      -6.651   3.387  -4.588  1.00 98.76           C  
ATOM    725 HG12 ILE A  48      -5.601   3.615  -4.769  1.00 98.76           H  
ATOM    726 HG13 ILE A  48      -6.925   2.536  -5.212  1.00 98.76           H  
ATOM    727  CG2 ILE A  48      -9.011   4.165  -5.086  1.00 98.76           C  
ATOM    728 HG21 ILE A  48      -9.392   3.780  -4.140  1.00 98.76           H  
ATOM    729 HG22 ILE A  48      -9.620   5.022  -5.377  1.00 98.76           H  
ATOM    730 HG23 ILE A  48      -9.111   3.396  -5.851  1.00 98.76           H  
ATOM    731  CD1 ILE A  48      -6.753   2.987  -3.117  1.00 98.76           C  
ATOM    732 HD11 ILE A  48      -6.418   3.815  -2.493  1.00 98.76           H  
ATOM    733 HD12 ILE A  48      -7.785   2.744  -2.861  1.00 98.76           H  
ATOM    734 HD13 ILE A  48      -6.118   2.121  -2.930  1.00 98.76           H  
ATOM    735  N   THR A  49      -5.411   6.871  -5.279  1.00 98.83           N  
ATOM    736  H   THR A  49      -6.219   7.376  -4.941  1.00 98.83           H  
ATOM    737  CA  THR A  49      -4.121   7.190  -4.663  1.00 98.83           C  
ATOM    738  HA  THR A  49      -3.365   6.494  -5.028  1.00 98.83           H  
ATOM    739  C   THR A  49      -4.212   7.011  -3.148  1.00 98.83           C  
ATOM    740  CB  THR A  49      -3.633   8.598  -5.031  1.00 98.83           C  
ATOM    741  HB  THR A  49      -2.651   8.754  -4.586  1.00 98.83           H  
ATOM    742  O   THR A  49      -5.291   7.117  -2.555  1.00 98.83           O  
ATOM    743  CG2 THR A  49      -3.520   8.801  -6.542  1.00 98.83           C  
ATOM    744 HG21 THR A  49      -4.507   8.786  -7.003  1.00 98.83           H  
ATOM    745 HG22 THR A  49      -2.916   8.003  -6.974  1.00 98.83           H  
ATOM    746 HG23 THR A  49      -3.035   9.755  -6.750  1.00 98.83           H  
ATOM    747  OG1 THR A  49      -4.513   9.589  -4.555  1.00 98.83           O  
ATOM    748  HG1 THR A  49      -4.182  10.422  -4.899  1.00 98.83           H  
ATOM    749  N   LEU A  50      -3.075   6.719  -2.514  1.00 98.91           N  
ATOM    750  H   LEU A  50      -2.232   6.631  -3.063  1.00 98.91           H  
ATOM    751  CA  LEU A  50      -2.947   6.591  -1.062  1.00 98.91           C  
ATOM    752  HA  LEU A  50      -3.889   6.847  -0.577  1.00 98.91           H  
ATOM    753  C   LEU A  50      -1.904   7.592  -0.567  1.00 98.91           C  
ATOM    754  CB  LEU A  50      -2.578   5.140  -0.694  1.00 98.91           C  
ATOM    755  HB2 LEU A  50      -1.711   4.846  -1.286  1.00 98.91           H  
ATOM    756  HB3 LEU A  50      -2.290   5.103   0.356  1.00 98.91           H  
ATOM    757  O   LEU A  50      -0.708   7.322  -0.611  1.00 98.91           O  
ATOM    758  CG  LEU A  50      -3.698   4.115  -0.933  1.00 98.91           C  
ATOM    759  HG  LEU A  50      -4.048   4.185  -1.963  1.00 98.91           H  
ATOM    760  CD1 LEU A  50      -3.167   2.700  -0.709  1.00 98.91           C  
ATOM    761 HD11 LEU A  50      -3.970   1.973  -0.834  1.00 98.91           H  
ATOM    762 HD12 LEU A  50      -2.741   2.607   0.290  1.00 98.91           H  
ATOM    763 HD13 LEU A  50      -2.398   2.486  -1.451  1.00 98.91           H  
ATOM    764  CD2 LEU A  50      -4.882   4.340   0.010  1.00 98.91           C  
ATOM    765 HD21 LEU A  50      -4.541   4.351   1.045  1.00 98.91           H  
ATOM    766 HD22 LEU A  50      -5.365   5.288  -0.229  1.00 98.91           H  
ATOM    767 HD23 LEU A  50      -5.613   3.544  -0.137  1.00 98.91           H  
ATOM    768  N   LYS A  51      -2.353   8.757  -0.098  1.00 98.88           N  
ATOM    769  H   LYS A  51      -3.352   8.900  -0.069  1.00 98.88           H  
ATOM    770  CA  LYS A  51      -1.464   9.801   0.424  1.00 98.88           C  
ATOM    771  HA  LYS A  51      -0.534   9.773  -0.143  1.00 98.88           H  
ATOM    772  C   LYS A  51      -1.123   9.536   1.888  1.00 98.88           C  
ATOM    773  CB  LYS A  51      -2.093  11.182   0.208  1.00 98.88           C  
ATOM    774  HB2 LYS A  51      -2.959  11.291   0.861  1.00 98.88           H  
ATOM    775  HB3 LYS A  51      -2.427  11.265  -0.827  1.00 98.88           H  
ATOM    776  O   LYS A  51      -2.027   9.359   2.705  1.00 98.88           O  
ATOM    777  CG  LYS A  51      -1.078  12.297   0.494  1.00 98.88           C  
ATOM    778  HG2 LYS A  51      -0.752  12.249   1.533  1.00 98.88           H  
ATOM    779  HG3 LYS A  51      -0.208  12.151  -0.146  1.00 98.88           H  
ATOM    780  CD  LYS A  51      -1.633  13.695   0.219  1.00 98.88           C  
ATOM    781  HD2 LYS A  51      -0.809  14.401   0.323  1.00 98.88           H  
ATOM    782  HD3 LYS A  51      -1.989  13.745  -0.810  1.00 98.88           H  
ATOM    783  CE  LYS A  51      -2.751  14.075   1.193  1.00 98.88           C  
ATOM    784  HE2 LYS A  51      -3.601  13.410   1.039  1.00 98.88           H  
ATOM    785  HE3 LYS A  51      -2.381  13.935   2.209  1.00 98.88           H  
ATOM    786  NZ  LYS A  51      -3.141  15.488   0.977  1.00 98.88           N  
ATOM    787  HZ1 LYS A  51      -3.447  15.620   0.024  1.00 98.88           H  
ATOM    788  HZ2 LYS A  51      -2.329  16.076   1.103  1.00 98.88           H  
ATOM    789  HZ3 LYS A  51      -3.866  15.775   1.618  1.00 98.88           H  
ATOM    790  N   SER A  52       0.157   9.549   2.233  1.00 98.89           N  
ATOM    791  H   SER A  52       0.832   9.763   1.513  1.00 98.89           H  
ATOM    792  CA  SER A  52       0.627   9.457   3.617  1.00 98.89           C  
ATOM    793  HA  SER A  52       0.186   8.577   4.086  1.00 98.89           H  
ATOM    794  C   SER A  52       0.225  10.697   4.419  1.00 98.89           C  
ATOM    795  CB  SER A  52       2.149   9.298   3.628  1.00 98.89           C  
ATOM    796  HB2 SER A  52       2.608  10.162   3.147  1.00 98.89           H  
ATOM    797  HB3 SER A  52       2.420   8.400   3.074  1.00 98.89           H  
ATOM    798  O   SER A  52       0.191  11.806   3.891  1.00 98.89           O  
ATOM    799  OG  SER A  52       2.623   9.191   4.958  1.00 98.89           O  
ATOM    800  HG  SER A  52       3.098   8.360   5.024  1.00 98.89           H  
ATOM    801  N   SER A  53      -0.043  10.554   5.719  1.00 98.77           N  
ATOM    802  H   SER A  53      -0.089   9.624   6.110  1.00 98.77           H  
ATOM    803  CA  SER A  53      -0.259  11.726   6.580  1.00 98.77           C  
ATOM    804  HA  SER A  53      -0.818  12.451   5.988  1.00 98.77           H  
ATOM    805  C   SER A  53       1.022  12.475   6.967  1.00 98.77           C  
ATOM    806  CB  SER A  53      -1.139  11.392   7.783  1.00 98.77           C  
ATOM    807  HB2 SER A  53      -1.911  10.682   7.489  1.00 98.77           H  
ATOM    808  HB3 SER A  53      -1.627  12.310   8.110  1.00 98.77           H  
ATOM    809  O   SER A  53       0.940  13.534   7.584  1.00 98.77           O  
ATOM    810  OG  SER A  53      -0.402  10.892   8.869  1.00 98.77           O  
ATOM    811  HG  SER A  53      -0.041  10.027   8.658  1.00 98.77           H  
ATOM    812  N   LEU A  54       2.193  11.970   6.562  1.00 98.79           N  
ATOM    813  H   LEU A  54       2.181  11.101   6.048  1.00 98.79           H  
ATOM    814  CA  LEU A  54       3.498  12.605   6.787  1.00 98.79           C  
ATOM    815  HA  LEU A  54       3.495  13.058   7.778  1.00 98.79           H  
ATOM    816  C   LEU A  54       3.817  13.760   5.821  1.00 98.79           C  
ATOM    817  CB  LEU A  54       4.594  11.526   6.732  1.00 98.79           C  
ATOM    818  HB2 LEU A  54       5.572  12.009   6.743  1.00 98.79           H  
ATOM    819  HB3 LEU A  54       4.508  10.988   5.788  1.00 98.79           H  
ATOM    820  O   LEU A  54       4.888  14.353   5.921  1.00 98.79           O  
ATOM    821  CG  LEU A  54       4.552  10.528   7.900  1.00 98.79           C  
ATOM    822  HG  LEU A  54       3.550  10.111   8.001  1.00 98.79           H  
ATOM    823  CD1 LEU A  54       5.524   9.385   7.623  1.00 98.79           C  
ATOM    824 HD11 LEU A  54       6.535   9.776   7.507  1.00 98.79           H  
ATOM    825 HD12 LEU A  54       5.512   8.678   8.453  1.00 98.79           H  
ATOM    826 HD13 LEU A  54       5.233   8.871   6.707  1.00 98.79           H  
ATOM    827  CD2 LEU A  54       4.958  11.191   9.216  1.00 98.79           C  
ATOM    828 HD21 LEU A  54       5.946  11.641   9.120  1.00 98.79           H  
ATOM    829 HD22 LEU A  54       4.999  10.442  10.006  1.00 98.79           H  
ATOM    830 HD23 LEU A  54       4.237  11.959   9.496  1.00 98.79           H  
ATOM    831  N   GLY A  55       2.927  14.081   4.881  1.00 98.47           N  
ATOM    832  H   GLY A  55       2.089  13.526   4.788  1.00 98.47           H  
ATOM    833  CA  GLY A  55       3.114  15.185   3.940  1.00 98.47           C  
ATOM    834  HA2 GLY A  55       4.178  15.370   3.792  1.00 98.47           H  
ATOM    835  HA3 GLY A  55       2.665  16.092   4.346  1.00 98.47           H  
ATOM    836  C   GLY A  55       2.490  14.897   2.581  1.00 98.47           C  
ATOM    837  O   GLY A  55       1.601  14.057   2.460  1.00 98.47           O  
ATOM    838  N   ASP A  56       2.965  15.584   1.543  1.00 98.52           N  
ATOM    839  H   ASP A  56       3.724  16.237   1.680  1.00 98.52           H  
ATOM    840  CA  ASP A  56       2.515  15.354   0.166  1.00 98.52           C  
ATOM    841  HA  ASP A  56       1.478  15.022   0.222  1.00 98.52           H  
ATOM    842  C   ASP A  56       3.278  14.202  -0.506  1.00 98.52           C  
ATOM    843  CB  ASP A  56       2.509  16.659  -0.638  1.00 98.52           C  
ATOM    844  HB2 ASP A  56       2.068  17.449  -0.031  1.00 98.52           H  
ATOM    845  HB3 ASP A  56       3.531  16.947  -0.885  1.00 98.52           H  
ATOM    846  O   ASP A  56       3.923  14.354  -1.544  1.00 98.52           O  
ATOM    847  CG  ASP A  56       1.665  16.508  -1.911  1.00 98.52           C  
ATOM    848  OD1 ASP A  56       0.595  15.852  -1.821  1.00 98.52           O  
ATOM    849  OD2 ASP A  56       2.051  17.092  -2.942  1.00 98.52           O  
ATOM    850  N   PHE A  57       3.225  13.036   0.140  1.00 98.91           N  
ATOM    851  H   PHE A  57       2.652  12.986   0.970  1.00 98.91           H  
ATOM    852  CA  PHE A  57       3.829  11.805  -0.350  1.00 98.91           C  
ATOM    853  HA  PHE A  57       4.334  12.011  -1.293  1.00 98.91           H  
ATOM    854  C   PHE A  57       2.753  10.755  -0.609  1.00 98.91           C  
ATOM    855  CB  PHE A  57       4.880  11.274   0.627  1.00 98.91           C  
ATOM    856  HB2 PHE A  57       5.362  10.432   0.131  1.00 98.91           H  
ATOM    857  HB3 PHE A  57       4.390  10.908   1.530  1.00 98.91           H  
ATOM    858  O   PHE A  57       1.897  10.506   0.242  1.00 98.91           O  
ATOM    859  CG  PHE A  57       5.972  12.249   1.008  1.00 98.91           C  
ATOM    860  CD1 PHE A  57       7.071  12.433   0.152  1.00 98.91           C  
ATOM    861  HD1 PHE A  57       7.135  11.882  -0.775  1.00 98.91           H  
ATOM    862  CD2 PHE A  57       5.905  12.957   2.222  1.00 98.91           C  
ATOM    863  HD2 PHE A  57       5.067  12.814   2.888  1.00 98.91           H  
ATOM    864  CE1 PHE A  57       8.088  13.340   0.489  1.00 98.91           C  
ATOM    865  HE1 PHE A  57       8.914  13.497  -0.189  1.00 98.91           H  
ATOM    866  CE2 PHE A  57       6.928  13.857   2.567  1.00 98.91           C  
ATOM    867  HE2 PHE A  57       6.879  14.402   3.498  1.00 98.91           H  
ATOM    868  CZ  PHE A  57       8.016  14.052   1.698  1.00 98.91           C  
ATOM    869  HZ  PHE A  57       8.795  14.751   1.964  1.00 98.91           H  
ATOM    870  N   MET A  58       2.821  10.114  -1.767  1.00 98.91           N  
ATOM    871  H   MET A  58       3.597  10.318  -2.380  1.00 98.91           H  
ATOM    872  CA  MET A  58       1.943   9.017  -2.157  1.00 98.91           C  
ATOM    873  HA  MET A  58       1.024   9.050  -1.573  1.00 98.91           H  
ATOM    874  C   MET A  58       2.628   7.683  -1.888  1.00 98.91           C  
ATOM    875  CB  MET A  58       1.578   9.143  -3.641  1.00 98.91           C  
ATOM    876  HB2 MET A  58       0.924   8.317  -3.921  1.00 98.91           H  
ATOM    877  HB3 MET A  58       2.492   9.071  -4.231  1.00 98.91           H  
ATOM    878  O   MET A  58       3.852   7.594  -1.979  1.00 98.91           O  
ATOM    879  CG  MET A  58       0.877  10.465  -3.970  1.00 98.91           C  
ATOM    880  HG2 MET A  58       1.542  11.293  -3.720  1.00 98.91           H  
ATOM    881  HG3 MET A  58       0.701  10.500  -5.045  1.00 98.91           H  
ATOM    882  SD  MET A  58      -0.710  10.710  -3.122  1.00 98.91           S  
ATOM    883  CE  MET A  58      -1.050  12.413  -3.633  1.00 98.91           C  
ATOM    884  HE1 MET A  58      -1.020  12.479  -4.720  1.00 98.91           H  
ATOM    885  HE2 MET A  58      -2.036  12.712  -3.279  1.00 98.91           H  
ATOM    886  HE3 MET A  58      -0.299  13.079  -3.208  1.00 98.91           H  
ATOM    887  N   LEU A  59       1.840   6.650  -1.594  1.00 98.97           N  
ATOM    888  H   LEU A  59       0.851   6.817  -1.476  1.00 98.97           H  
ATOM    889  CA  LEU A  59       2.282   5.271  -1.750  1.00 98.97           C  
ATOM    890  HA  LEU A  59       3.144   5.111  -1.103  1.00 98.97           H  
ATOM    891  C   LEU A  59       2.704   5.057  -3.206  1.00 98.97           C  
ATOM    892  CB  LEU A  59       1.138   4.318  -1.370  1.00 98.97           C  
ATOM    893  HB2 LEU A  59       0.680   4.648  -0.438  1.00 98.97           H  
ATOM    894  HB3 LEU A  59       0.383   4.360  -2.155  1.00 98.97           H  
ATOM    895  O   LEU A  59       1.983   5.458  -4.118  1.00 98.97           O  
ATOM    896  CG  LEU A  59       1.614   2.867  -1.209  1.00 98.97           C  
ATOM    897  HG  LEU A  59       2.232   2.570  -2.056  1.00 98.97           H  
ATOM    898  CD1 LEU A  59       2.406   2.706   0.085  1.00 98.97           C  
ATOM    899 HD11 LEU A  59       2.616   1.652   0.269  1.00 98.97           H  
ATOM    900 HD12 LEU A  59       3.353   3.236  -0.015  1.00 98.97           H  
ATOM    901 HD13 LEU A  59       1.843   3.103   0.929  1.00 98.97           H  
ATOM    902  CD2 LEU A  59       0.425   1.923  -1.135  1.00 98.97           C  
ATOM    903 HD21 LEU A  59       0.813   0.913  -1.003  1.00 98.97           H  
ATOM    904 HD22 LEU A  59      -0.136   1.967  -2.068  1.00 98.97           H  
ATOM    905 HD23 LEU A  59      -0.215   2.186  -0.293  1.00 98.97           H  
ATOM    906  N   ASP A  60       3.864   4.450  -3.406  1.00 98.95           N  
ATOM    907  H   ASP A  60       4.415   4.181  -2.604  1.00 98.95           H  
ATOM    908  CA  ASP A  60       4.567   4.451  -4.681  1.00 98.95           C  
ATOM    909  HA  ASP A  60       3.864   4.614  -5.498  1.00 98.95           H  
ATOM    910  C   ASP A  60       5.281   3.114  -4.902  1.00 98.95           C  
ATOM    911  CB  ASP A  60       5.552   5.627  -4.654  1.00 98.95           C  
ATOM    912  HB2 ASP A  60       5.001   6.549  -4.468  1.00 98.95           H  
ATOM    913  HB3 ASP A  60       6.248   5.493  -3.826  1.00 98.95           H  
ATOM    914  O   ASP A  60       5.882   2.561  -3.977  1.00 98.95           O  
ATOM    915  CG  ASP A  60       6.333   5.784  -5.955  1.00 98.95           C  
ATOM    916  OD1 ASP A  60       7.500   5.327  -5.986  1.00 98.95           O  
ATOM    917  OD2 ASP A  60       5.774   6.429  -6.868  1.00 98.95           O  
ATOM    918  N   ILE A  61       5.213   2.589  -6.125  1.00 98.93           N  
ATOM    919  H   ILE A  61       4.674   3.082  -6.823  1.00 98.93           H  
ATOM    920  CA  ILE A  61       6.057   1.471  -6.557  1.00 98.93           C  
ATOM    921  HA  ILE A  61       6.251   0.815  -5.708  1.00 98.93           H  
ATOM    922  C   ILE A  61       7.394   2.039  -7.015  1.00 98.93           C  
ATOM    923  CB  ILE A  61       5.375   0.638  -7.664  1.00 98.93           C  
ATOM    924  HB  ILE A  61       5.236   1.272  -8.540  1.00 98.93           H  
ATOM    925  O   ILE A  61       7.441   2.793  -7.985  1.00 98.93           O  
ATOM    926  CG1 ILE A  61       3.979   0.125  -7.243  1.00 98.93           C  
ATOM    927 HG12 ILE A  61       3.612  -0.566  -8.001  1.00 98.93           H  
ATOM    928 HG13 ILE A  61       3.286   0.966  -7.213  1.00 98.93           H  
ATOM    929  CG2 ILE A  61       6.272  -0.542  -8.085  1.00 98.93           C  
ATOM    930 HG21 ILE A  61       6.520  -1.166  -7.226  1.00 98.93           H  
ATOM    931 HG22 ILE A  61       5.766  -1.150  -8.834  1.00 98.93           H  
ATOM    932 HG23 ILE A  61       7.198  -0.178  -8.530  1.00 98.93           H  
ATOM    933  CD1 ILE A  61       3.943  -0.571  -5.876  1.00 98.93           C  
ATOM    934 HD11 ILE A  61       4.159   0.148  -5.085  1.00 98.93           H  
ATOM    935 HD12 ILE A  61       4.672  -1.380  -5.838  1.00 98.93           H  
ATOM    936 HD13 ILE A  61       2.948  -0.976  -5.688  1.00 98.93           H  
ATOM    937  N   GLY A  62       8.479   1.649  -6.346  1.00 98.74           N  
ATOM    938  H   GLY A  62       8.358   1.004  -5.577  1.00 98.74           H  
ATOM    939  CA  GLY A  62       9.819   2.158  -6.609  1.00 98.74           C  
ATOM    940  HA2 GLY A  62       9.861   3.197  -6.281  1.00 98.74           H  
ATOM    941  HA3 GLY A  62      10.549   1.582  -6.041  1.00 98.74           H  
ATOM    942  C   GLY A  62      10.188   2.094  -8.089  1.00 98.74           C  
ATOM    943  O   GLY A  62      10.089   1.045  -8.721  1.00 98.74           O  
ATOM    944  N   ASN A  63      10.593   3.238  -8.650  1.00 98.02           N  
ATOM    945  H   ASN A  63      10.584   4.063  -8.068  1.00 98.02           H  
ATOM    946  CA  ASN A  63      10.911   3.425 -10.073  1.00 98.02           C  
ATOM    947  HA  ASN A  63      11.102   4.488 -10.220  1.00 98.02           H  
ATOM    948  C   ASN A  63       9.767   3.087 -11.056  1.00 98.02           C  
ATOM    949  CB  ASN A  63      12.217   2.680 -10.411  1.00 98.02           C  
ATOM    950  HB2 ASN A  63      12.062   1.608 -10.283  1.00 98.02           H  
ATOM    951  HB3 ASN A  63      12.480   2.857 -11.454  1.00 98.02           H  
ATOM    952  O   ASN A  63       9.986   3.096 -12.265  1.00 98.02           O  
ATOM    953  CG  ASN A  63      13.391   3.114  -9.561  1.00 98.02           C  
ATOM    954  ND2 ASN A  63      14.185   2.180  -9.091  1.00 98.02           N  
ATOM    955 HD21 ASN A  63      13.999   1.209  -9.297  1.00 98.02           H  
ATOM    956 HD22 ASN A  63      14.962   2.489  -8.525  1.00 98.02           H  
ATOM    957  OD1 ASN A  63      13.611   4.285  -9.303  1.00 98.02           O  
ATOM    958  N   GLY A  64       8.558   2.790 -10.571  1.00 98.39           N  
ATOM    959  H   GLY A  64       8.421   2.818  -9.571  1.00 98.39           H  
ATOM    960  CA  GLY A  64       7.417   2.376 -11.385  1.00 98.39           C  
ATOM    961  HA2 GLY A  64       7.194   3.157 -12.112  1.00 98.39           H  
ATOM    962  HA3 GLY A  64       6.557   2.248 -10.728  1.00 98.39           H  
ATOM    963  C   GLY A  64       7.613   1.062 -12.144  1.00 98.39           C  
ATOM    964  O   GLY A  64       6.946   0.868 -13.158  1.00 98.39           O  
ATOM    965  N   VAL A  65       8.524   0.188 -11.701  1.00 98.43           N  
ATOM    966  H   VAL A  65       9.018   0.393 -10.844  1.00 98.43           H  
ATOM    967  CA  VAL A  65       8.854  -1.054 -12.423  1.00 98.43           C  
ATOM    968  HA  VAL A  65       8.866  -0.810 -13.485  1.00 98.43           H  
ATOM    969  C   VAL A  65       7.784  -2.138 -12.248  1.00 98.43           C  
ATOM    970  CB  VAL A  65      10.264  -1.587 -12.092  1.00 98.43           C  
ATOM    971  HB  VAL A  65      10.430  -2.486 -12.686  1.00 98.43           H  
ATOM    972  O   VAL A  65       7.180  -2.289 -11.183  1.00 98.43           O  
ATOM    973  CG1 VAL A  65      11.343  -0.573 -12.486  1.00 98.43           C  
ATOM    974 HG11 VAL A  65      12.329  -0.989 -12.280  1.00 98.43           H  
ATOM    975 HG12 VAL A  65      11.210   0.357 -11.933  1.00 98.43           H  
ATOM    976 HG13 VAL A  65      11.271  -0.363 -13.554  1.00 98.43           H  
ATOM    977  CG2 VAL A  65      10.441  -1.965 -10.621  1.00 98.43           C  
ATOM    978 HG21 VAL A  65      10.268  -1.106  -9.972  1.00 98.43           H  
ATOM    979 HG22 VAL A  65      11.449  -2.349 -10.459  1.00 98.43           H  
ATOM    980 HG23 VAL A  65       9.736  -2.758 -10.376  1.00 98.43           H  
ATOM    981  N   ASP A  66       7.566  -2.928 -13.301  1.00 98.72           N  
ATOM    982  H   ASP A  66       8.103  -2.767 -14.141  1.00 98.72           H  
ATOM    983  CA  ASP A  66       6.618  -4.051 -13.328  1.00 98.72           C  
ATOM    984  HA  ASP A  66       5.892  -3.903 -12.528  1.00 98.72           H  
ATOM    985  C   ASP A  66       7.308  -5.395 -13.040  1.00 98.72           C  
ATOM    986  CB  ASP A  66       5.816  -4.060 -14.637  1.00 98.72           C  
ATOM    987  HB2 ASP A  66       5.337  -3.090 -14.768  1.00 98.72           H  
ATOM    988  HB3 ASP A  66       6.493  -4.224 -15.475  1.00 98.72           H  
ATOM    989  O   ASP A  66       7.271  -6.339 -13.829  1.00 98.72           O  
ATOM    990  CG  ASP A  66       4.731  -5.149 -14.630  1.00 98.72           C  
ATOM    991  OD1 ASP A  66       4.358  -5.633 -13.530  1.00 98.72           O  
ATOM    992  OD2 ASP A  66       4.218  -5.495 -15.713  1.00 98.72           O  
ATOM    993  N   GLU A  67       7.964  -5.482 -11.888  1.00 98.78           N  
ATOM    994  H   GLU A  67       7.988  -4.673 -11.284  1.00 98.78           H  
ATOM    995  CA  GLU A  67       8.684  -6.680 -11.457  1.00 98.78           C  
ATOM    996  HA  GLU A  67       8.535  -7.479 -12.183  1.00 98.78           H  
ATOM    997  C   GLU A  67       8.132  -7.189 -10.123  1.00 98.78           C  
ATOM    998  CB  GLU A  67      10.195  -6.406 -11.411  1.00 98.78           C  
ATOM    999  HB2 GLU A  67      10.698  -7.280 -10.998  1.00 98.78           H  
ATOM   1000  HB3 GLU A  67      10.380  -5.552 -10.760  1.00 98.78           H  
ATOM   1001  O   GLU A  67       7.638  -6.416  -9.291  1.00 98.78           O  
ATOM   1002  CG  GLU A  67      10.759  -6.123 -12.818  1.00 98.78           C  
ATOM   1003  HG2 GLU A  67      10.212  -5.292 -13.263  1.00 98.78           H  
ATOM   1004  HG3 GLU A  67      10.595  -7.004 -13.439  1.00 98.78           H  
ATOM   1005  CD  GLU A  67      12.253  -5.766 -12.833  1.00 98.78           C  
ATOM   1006  OE1 GLU A  67      12.755  -5.475 -13.943  1.00 98.78           O  
ATOM   1007  OE2 GLU A  67      12.883  -5.757 -11.752  1.00 98.78           O  
ATOM   1008  N   ASP A  68       8.190  -8.507  -9.934  1.00 98.87           N  
ATOM   1009  H   ASP A  68       8.678  -9.067 -10.619  1.00 98.87           H  
ATOM   1010  CA  ASP A  68       7.971  -9.121  -8.627  1.00 98.87           C  
ATOM   1011  HA  ASP A  68       7.059  -8.719  -8.185  1.00 98.87           H  
ATOM   1012  C   ASP A  68       9.136  -8.742  -7.707  1.00 98.87           C  
ATOM   1013  CB  ASP A  68       7.826 -10.650  -8.772  1.00 98.87           C  
ATOM   1014  HB2 ASP A  68       8.042 -11.117  -7.810  1.00 98.87           H  
ATOM   1015  HB3 ASP A  68       8.559 -11.021  -9.488  1.00 98.87           H  
ATOM   1016  O   ASP A  68      10.301  -8.864  -8.080  1.00 98.87           O  
ATOM   1017  CG  ASP A  68       6.421 -11.097  -9.195  1.00 98.87           C  
ATOM   1018  OD1 ASP A  68       5.477 -10.279  -9.143  1.00 98.87           O  
ATOM   1019  OD2 ASP A  68       6.223 -12.269  -9.575  1.00 98.87           O  
ATOM   1020  N   GLY A  69       8.823  -8.247  -6.510  1.00 98.78           N  
ATOM   1021  H   GLY A  69       7.846  -8.121  -6.283  1.00 98.78           H  
ATOM   1022  CA  GLY A  69       9.823  -7.748  -5.566  1.00 98.78           C  
ATOM   1023  HA2 GLY A  69      10.766  -8.274  -5.717  1.00 98.78           H  
ATOM   1024  HA3 GLY A  69       9.491  -7.944  -4.546  1.00 98.78           H  
ATOM   1025  C   GLY A  69      10.101  -6.251  -5.670  1.00 98.78           C  
ATOM   1026  O   GLY A  69      10.870  -5.736  -4.858  1.00 98.78           O  
ATOM   1027  N   ALA A  70       9.465  -5.531  -6.604  1.00 98.87           N  
ATOM   1028  H   ALA A  70       8.865  -6.000  -7.267  1.00 98.87           H  
ATOM   1029  CA  ALA A  70       9.595  -4.079  -6.666  1.00 98.87           C  
ATOM   1030  HA  ALA A  70      10.647  -3.851  -6.841  1.00 98.87           H  
ATOM   1031  C   ALA A  70       9.174  -3.451  -5.329  1.00 98.87           C  
ATOM   1032  CB  ALA A  70       8.794  -3.520  -7.844  1.00 98.87           C  
ATOM   1033  HB1 ALA A  70       9.034  -4.084  -8.746  1.00 98.87           H  
ATOM   1034  HB2 ALA A  70       7.723  -3.596  -7.654  1.00 98.87           H  
ATOM   1035  HB3 ALA A  70       9.044  -2.470  -7.992  1.00 98.87           H  
ATOM   1036  O   ALA A  70       8.105  -3.754  -4.791  1.00 98.87           O  
ATOM   1037  N   ASN A  71      10.033  -2.598  -4.774  1.00 98.92           N  
ATOM   1038  H   ASN A  71      10.900  -2.401  -5.254  1.00 98.92           H  
ATOM   1039  CA  ASN A  71       9.833  -2.065  -3.434  1.00 98.92           C  
ATOM   1040  HA  ASN A  71       9.619  -2.903  -2.771  1.00 98.92           H  
ATOM   1041  C   ASN A  71       8.642  -1.104  -3.376  1.00 98.92           C  
ATOM   1042  CB  ASN A  71      11.119  -1.376  -2.956  1.00 98.92           C  
ATOM   1043  HB2 ASN A  71      11.267  -0.441  -3.497  1.00 98.92           H  
ATOM   1044  HB3 ASN A  71      11.975  -2.029  -3.123  1.00 98.92           H  
ATOM   1045  O   ASN A  71       8.475  -0.277  -4.275  1.00 98.92           O  
ATOM   1046  CG  ASN A  71      11.025  -1.115  -1.470  1.00 98.92           C  
ATOM   1047  ND2 ASN A  71      11.120   0.107  -1.013  1.00 98.92           N  
ATOM   1048 HD21 ASN A  71      10.931   0.165  -0.022  1.00 98.92           H  
ATOM   1049 HD22 ASN A  71      11.193   0.910  -1.621  1.00 98.92           H  
ATOM   1050  OD1 ASN A  71      10.836  -2.040  -0.705  1.00 98.92           O  
ATOM   1051  N   VAL A  72       7.868  -1.154  -2.293  1.00 98.98           N  
ATOM   1052  H   VAL A  72       8.065  -1.826  -1.566  1.00 98.98           H  
ATOM   1053  CA  VAL A  72       6.842  -0.145  -2.016  1.00 98.98           C  
ATOM   1054  HA  VAL A  72       6.565   0.341  -2.952  1.00 98.98           H  
ATOM   1055  C   VAL A  72       7.433   0.913  -1.097  1.00 98.98           C  
ATOM   1056  CB  VAL A  72       5.558  -0.764  -1.452  1.00 98.98           C  
ATOM   1057  HB  VAL A  72       5.764  -1.243  -0.494  1.00 98.98           H  
ATOM   1058  O   VAL A  72       8.019   0.627  -0.054  1.00 98.98           O  
ATOM   1059  CG1 VAL A  72       4.476   0.299  -1.237  1.00 98.98           C  
ATOM   1060 HG11 VAL A  72       4.816   1.039  -0.512  1.00 98.98           H  
ATOM   1061 HG12 VAL A  72       3.575  -0.178  -0.850  1.00 98.98           H  
ATOM   1062 HG13 VAL A  72       4.250   0.801  -2.177  1.00 98.98           H  
ATOM   1063  CG2 VAL A  72       4.999  -1.800  -2.436  1.00 98.98           C  
ATOM   1064 HG21 VAL A  72       5.766  -2.528  -2.698  1.00 98.98           H  
ATOM   1065 HG22 VAL A  72       4.663  -1.307  -3.349  1.00 98.98           H  
ATOM   1066 HG23 VAL A  72       4.171  -2.346  -1.985  1.00 98.98           H  
ATOM   1067  N   GLN A  73       7.280   2.165  -1.492  1.00 98.97           N  
ATOM   1068  H   GLN A  73       6.764   2.336  -2.343  1.00 98.97           H  
ATOM   1069  CA  GLN A  73       7.842   3.316  -0.802  1.00 98.97           C  
ATOM   1070  HA  GLN A  73       8.102   3.042   0.221  1.00 98.97           H  
ATOM   1071  C   GLN A  73       6.811   4.439  -0.722  1.00 98.97           C  
ATOM   1072  CB  GLN A  73       9.138   3.732  -1.521  1.00 98.97           C  
ATOM   1073  HB2 GLN A  73       9.803   2.870  -1.555  1.00 98.97           H  
ATOM   1074  HB3 GLN A  73       9.637   4.514  -0.949  1.00 98.97           H  
ATOM   1075  O   GLN A  73       5.681   4.313  -1.197  1.00 98.97           O  
ATOM   1076  CG  GLN A  73       8.898   4.244  -2.953  1.00 98.97           C  
ATOM   1077  HG2 GLN A  73       8.307   5.158  -2.914  1.00 98.97           H  
ATOM   1078  HG3 GLN A  73       8.349   3.502  -3.534  1.00 98.97           H  
ATOM   1079  CD  GLN A  73      10.183   4.552  -3.701  1.00 98.97           C  
ATOM   1080  NE2 GLN A  73      10.095   5.221  -4.828  1.00 98.97           N  
ATOM   1081 HE21 GLN A  73      10.949   5.388  -5.341  1.00 98.97           H  
ATOM   1082 HE22 GLN A  73       9.185   5.360  -5.243  1.00 98.97           H  
ATOM   1083  OE1 GLN A  73      11.278   4.212  -3.292  1.00 98.97           O  
ATOM   1084  N   ILE A  74       7.213   5.558  -0.130  1.00 98.96           N  
ATOM   1085  H   ILE A  74       8.117   5.559   0.320  1.00 98.96           H  
ATOM   1086  CA  ILE A  74       6.547   6.832  -0.362  1.00 98.96           C  
ATOM   1087  HA  ILE A  74       5.641   6.630  -0.933  1.00 98.96           H  
ATOM   1088  C   ILE A  74       7.395   7.743  -1.248  1.00 98.96           C  
ATOM   1089  CB  ILE A  74       6.095   7.506   0.941  1.00 98.96           C  
ATOM   1090  HB  ILE A  74       5.655   8.464   0.664  1.00 98.96           H  
ATOM   1091  O   ILE A  74       8.624   7.789  -1.143  1.00 98.96           O  
ATOM   1092  CG1 ILE A  74       7.264   7.763   1.912  1.00 98.96           C  
ATOM   1093 HG12 ILE A  74       8.148   8.073   1.355  1.00 98.96           H  
ATOM   1094 HG13 ILE A  74       7.504   6.837   2.435  1.00 98.96           H  
ATOM   1095  CG2 ILE A  74       4.978   6.682   1.596  1.00 98.96           C  
ATOM   1096 HG21 ILE A  74       4.557   7.223   2.444  1.00 98.96           H  
ATOM   1097 HG22 ILE A  74       4.186   6.501   0.870  1.00 98.96           H  
ATOM   1098 HG23 ILE A  74       5.373   5.722   1.928  1.00 98.96           H  
ATOM   1099  CD1 ILE A  74       6.969   8.861   2.938  1.00 98.96           C  
ATOM   1100 HD11 ILE A  74       6.805   9.809   2.425  1.00 98.96           H  
ATOM   1101 HD12 ILE A  74       7.825   8.968   3.603  1.00 98.96           H  
ATOM   1102 HD13 ILE A  74       6.086   8.612   3.526  1.00 98.96           H  
ATOM   1103  N   TYR A  75       6.732   8.498  -2.115  1.00 98.93           N  
ATOM   1104  H   TYR A  75       5.734   8.370  -2.205  1.00 98.93           H  
ATOM   1105  CA  TYR A  75       7.382   9.471  -2.986  1.00 98.93           C  
ATOM   1106  HA  TYR A  75       8.307   9.802  -2.515  1.00 98.93           H  
ATOM   1107  C   TYR A  75       6.500  10.704  -3.171  1.00 98.93           C  
ATOM   1108  CB  TYR A  75       7.741   8.806  -4.321  1.00 98.93           C  
ATOM   1109  HB2 TYR A  75       8.079   7.786  -4.137  1.00 98.93           H  
ATOM   1110  HB3 TYR A  75       6.854   8.740  -4.952  1.00 98.93           H  
ATOM   1111  O   TYR A  75       5.278  10.618  -3.049  1.00 98.93           O  
ATOM   1112  CG  TYR A  75       8.844   9.534  -5.059  1.00 98.93           C  
ATOM   1113  CD1 TYR A  75       8.532  10.547  -5.982  1.00 98.93           C  
ATOM   1114  HD1 TYR A  75       7.500  10.784  -6.193  1.00 98.93           H  
ATOM   1115  CD2 TYR A  75      10.188   9.197  -4.811  1.00 98.93           C  
ATOM   1116  HD2 TYR A  75      10.417   8.387  -4.134  1.00 98.93           H  
ATOM   1117  CE1 TYR A  75       9.559  11.241  -6.647  1.00 98.93           C  
ATOM   1118  HE1 TYR A  75       9.324  12.012  -7.365  1.00 98.93           H  
ATOM   1119  CE2 TYR A  75      11.221   9.870  -5.492  1.00 98.93           C  
ATOM   1120  HE2 TYR A  75      12.249   9.582  -5.332  1.00 98.93           H  
ATOM   1121  OH  TYR A  75      11.897  11.551  -7.066  1.00 98.93           O  
ATOM   1122  HH  TYR A  75      12.747  11.123  -6.946  1.00 98.93           H  
ATOM   1123  CZ  TYR A  75      10.905  10.897  -6.408  1.00 98.93           C  
ATOM   1124  N   ALA A  76       7.112  11.863  -3.424  1.00 98.81           N  
ATOM   1125  H   ALA A  76       8.121  11.890  -3.451  1.00 98.81           H  
ATOM   1126  CA  ALA A  76       6.393  13.109  -3.665  1.00 98.81           C  
ATOM   1127  HA  ALA A  76       5.896  13.404  -2.742  1.00 98.81           H  
ATOM   1128  C   ALA A  76       5.326  12.921  -4.754  1.00 98.81           C  
ATOM   1129  CB  ALA A  76       7.392  14.207  -4.045  1.00 98.81           C  
ATOM   1130  HB1 ALA A  76       7.945  13.912  -4.937  1.00 98.81           H  
ATOM   1131  HB2 ALA A  76       6.854  15.132  -4.248  1.00 98.81           H  
ATOM   1132  HB3 ALA A  76       8.085  14.378  -3.221  1.00 98.81           H  
ATOM   1133  O   ALA A  76       5.555  12.228  -5.749  1.00 98.81           O  
ATOM   1134  N   SER A  77       4.153  13.520  -4.557  1.00 98.72           N  
ATOM   1135  H   SER A  77       4.022  14.071  -3.721  1.00 98.72           H  
ATOM   1136  CA  SER A  77       3.044  13.404  -5.505  1.00 98.72           C  
ATOM   1137  HA  SER A  77       2.727  12.362  -5.549  1.00 98.72           H  
ATOM   1138  C   SER A  77       3.455  13.861  -6.910  1.00 98.72           C  
ATOM   1139  CB  SER A  77       1.870  14.244  -5.008  1.00 98.72           C  
ATOM   1140  HB2 SER A  77       1.603  13.936  -3.997  1.00 98.72           H  
ATOM   1141  HB3 SER A  77       2.162  15.294  -4.983  1.00 98.72           H  
ATOM   1142  O   SER A  77       3.882  14.999  -7.102  1.00 98.72           O  
ATOM   1143  OG  SER A  77       0.753  14.085  -5.862  1.00 98.72           O  
ATOM   1144  HG  SER A  77       0.268  14.912  -5.803  1.00 98.72           H  
ATOM   1145  N   HIS A  78       3.318  12.980  -7.902  1.00 97.67           N  
ATOM   1146  H   HIS A  78       3.080  12.030  -7.654  1.00 97.67           H  
ATOM   1147  CA  HIS A  78       3.574  13.308  -9.311  1.00 97.67           C  
ATOM   1148  HA  HIS A  78       3.499  14.388  -9.430  1.00 97.67           H  
ATOM   1149  C   HIS A  78       2.539  12.709 -10.279  1.00 97.67           C  
ATOM   1150  CB  HIS A  78       5.008  12.907  -9.685  1.00 97.67           C  
ATOM   1151  HB2 HIS A  78       5.265  13.377 -10.634  1.00 97.67           H  
ATOM   1152  HB3 HIS A  78       5.698  13.288  -8.931  1.00 97.67           H  
ATOM   1153  O   HIS A  78       2.652  12.878 -11.492  1.00 97.67           O  
ATOM   1154  CG  HIS A  78       5.196  11.422  -9.825  1.00 97.67           C  
ATOM   1155  CD2 HIS A  78       5.669  10.566  -8.874  1.00 97.67           C  
ATOM   1156  HD2 HIS A  78       5.991  10.841  -7.880  1.00 97.67           H  
ATOM   1157  ND1 HIS A  78       4.943  10.678 -10.955  1.00 97.67           N  
ATOM   1158  HD1 HIS A  78       4.642  11.054 -11.842  1.00 97.67           H  
ATOM   1159  CE1 HIS A  78       5.264   9.401 -10.686  1.00 97.67           C  
ATOM   1160  HE1 HIS A  78       5.233   8.580 -11.386  1.00 97.67           H  
ATOM   1161  NE2 HIS A  78       5.683   9.283  -9.424  1.00 97.67           N  
ATOM   1162  N   GLY A  79       1.532  11.991  -9.766  1.00 94.89           N  
ATOM   1163  H   GLY A  79       1.529  11.832  -8.769  1.00 94.89           H  
ATOM   1164  CA  GLY A  79       0.385  11.516 -10.548  1.00 94.89           C  
ATOM   1165  HA2 GLY A  79      -0.381  11.164  -9.858  1.00 94.89           H  
ATOM   1166  HA3 GLY A  79      -0.024  12.351 -11.117  1.00 94.89           H  
ATOM   1167  C   GLY A  79       0.682  10.382 -11.535  1.00 94.89           C  
ATOM   1168  O   GLY A  79      -0.186  10.036 -12.333  1.00 94.89           O  
ATOM   1169  N   GLY A  80       1.875   9.783 -11.501  1.00 98.15           N  
ATOM   1170  H   GLY A  80       2.535  10.080 -10.797  1.00 98.15           H  
ATOM   1171  CA  GLY A  80       2.236   8.678 -12.393  1.00 98.15           C  
ATOM   1172  HA2 GLY A  80       1.931   8.931 -13.409  1.00 98.15           H  
ATOM   1173  HA3 GLY A  80       3.317   8.543 -12.397  1.00 98.15           H  
ATOM   1174  C   GLY A  80       1.584   7.346 -12.013  1.00 98.15           C  
ATOM   1175  O   GLY A  80       1.015   7.193 -10.933  1.00 98.15           O  
ATOM   1176  N   ALA A  81       1.700   6.352 -12.899  1.00 98.65           N  
ATOM   1177  H   ALA A  81       2.176   6.529 -13.772  1.00 98.65           H  
ATOM   1178  CA  ALA A  81       1.137   5.014 -12.686  1.00 98.65           C  
ATOM   1179  HA  ALA A  81       0.064   5.116 -12.518  1.00 98.65           H  
ATOM   1180  C   ALA A  81       1.716   4.292 -11.452  1.00 98.65           C  
ATOM   1181  CB  ALA A  81       1.358   4.192 -13.960  1.00 98.65           C  
ATOM   1182  HB1 ALA A  81       0.901   4.691 -14.815  1.00 98.65           H  
ATOM   1183  HB2 ALA A  81       0.906   3.207 -13.842  1.00 98.65           H  
ATOM   1184  HB3 ALA A  81       2.424   4.060 -14.144  1.00 98.65           H  
ATOM   1185  O   ALA A  81       1.027   3.478 -10.845  1.00 98.65           O  
ATOM   1186  N   ALA A  82       2.946   4.623 -11.047  1.00 98.82           N  
ATOM   1187  H   ALA A  82       3.479   5.281 -11.597  1.00 98.82           H  
ATOM   1188  CA  ALA A  82       3.577   4.110  -9.829  1.00 98.82           C  
ATOM   1189  HA  ALA A  82       3.644   3.024  -9.886  1.00 98.82           H  
ATOM   1190  C   ALA A  82       2.802   4.455  -8.542  1.00 98.82           C  
ATOM   1191  CB  ALA A  82       4.997   4.681  -9.773  1.00 98.82           C  
ATOM   1192  HB1 ALA A  82       4.968   5.764  -9.658  1.00 98.82           H  
ATOM   1193  HB2 ALA A  82       5.548   4.427 -10.678  1.00 98.82           H  
ATOM   1194  HB3 ALA A  82       5.522   4.269  -8.911  1.00 98.82           H  
ATOM   1195  O   ALA A  82       2.879   3.708  -7.572  1.00 98.82           O  
ATOM   1196  N   GLN A  83       2.025   5.545  -8.553  1.00 98.90           N  
ATOM   1197  H   GLN A  83       2.002   6.100  -9.396  1.00 98.90           H  
ATOM   1198  CA  GLN A  83       1.295   6.076  -7.393  1.00 98.90           C  
ATOM   1199  HA  GLN A  83       1.691   5.607  -6.492  1.00 98.90           H  
ATOM   1200  C   GLN A  83      -0.207   5.767  -7.417  1.00 98.90           C  
ATOM   1201  CB  GLN A  83       1.541   7.590  -7.292  1.00 98.90           C  
ATOM   1202  HB2 GLN A  83       0.990   7.987  -6.439  1.00 98.90           H  
ATOM   1203  HB3 GLN A  83       1.187   8.083  -8.197  1.00 98.90           H  
ATOM   1204  O   GLN A  83      -0.982   6.338  -6.645  1.00 98.90           O  
ATOM   1205  CG  GLN A  83       3.025   7.891  -7.085  1.00 98.90           C  
ATOM   1206  HG2 GLN A  83       3.600   7.585  -7.959  1.00 98.90           H  
ATOM   1207  HG3 GLN A  83       3.372   7.313  -6.228  1.00 98.90           H  
ATOM   1208  CD  GLN A  83       3.319   9.358  -6.823  1.00 98.90           C  
ATOM   1209  NE2 GLN A  83       4.447   9.614  -6.206  1.00 98.90           N  
ATOM   1210 HE21 GLN A  83       4.719  10.569  -6.022  1.00 98.90           H  
ATOM   1211 HE22 GLN A  83       5.092   8.843  -6.109  1.00 98.90           H  
ATOM   1212  OE1 GLN A  83       2.561  10.271  -7.149  1.00 98.90           O  
ATOM   1213  N   GLN A  84      -0.640   4.907  -8.341  1.00 98.89           N  
ATOM   1214  H   GLN A  84       0.047   4.418  -8.895  1.00 98.89           H  
ATOM   1215  CA  GLN A  84      -2.046   4.608  -8.582  1.00 98.89           C  
ATOM   1216  HA  GLN A  84      -2.659   5.151  -7.862  1.00 98.89           H  
ATOM   1217  C   GLN A  84      -2.328   3.120  -8.396  1.00 98.89           C  
ATOM   1218  CB  GLN A  84      -2.451   5.082  -9.979  1.00 98.89           C  
ATOM   1219  HB2 GLN A  84      -1.768   4.644 -10.706  1.00 98.89           H  
ATOM   1220  HB3 GLN A  84      -3.462   4.730 -10.188  1.00 98.89           H  
ATOM   1221  O   GLN A  84      -1.574   2.257  -8.850  1.00 98.89           O  
ATOM   1222  CG  GLN A  84      -2.418   6.611 -10.119  1.00 98.89           C  
ATOM   1223  HG2 GLN A  84      -1.420   6.983  -9.889  1.00 98.89           H  
ATOM   1224  HG3 GLN A  84      -3.120   7.056  -9.414  1.00 98.89           H  
ATOM   1225  CD  GLN A  84      -2.799   7.049 -11.526  1.00 98.89           C  
ATOM   1226  NE2 GLN A  84      -2.063   7.932 -12.157  1.00 98.89           N  
ATOM   1227 HE21 GLN A  84      -1.260   8.363 -11.722  1.00 98.89           H  
ATOM   1228 HE22 GLN A  84      -2.410   8.303 -13.031  1.00 98.89           H  
ATOM   1229  OE1 GLN A  84      -3.749   6.575 -12.125  1.00 98.89           O  
ATOM   1230  N   PHE A  85      -3.452   2.819  -7.752  1.00 98.93           N  
ATOM   1231  H   PHE A  85      -4.017   3.579  -7.402  1.00 98.93           H  
ATOM   1232  CA  PHE A  85      -3.819   1.461  -7.360  1.00 98.93           C  
ATOM   1233  HA  PHE A  85      -3.228   0.756  -7.944  1.00 98.93           H  
ATOM   1234  C   PHE A  85      -5.292   1.188  -7.639  1.00 98.93           C  
ATOM   1235  CB  PHE A  85      -3.504   1.238  -5.873  1.00 98.93           C  
ATOM   1236  HB2 PHE A  85      -4.205   1.815  -5.269  1.00 98.93           H  
ATOM   1237  HB3 PHE A  85      -3.665   0.185  -5.643  1.00 98.93           H  
ATOM   1238  O   PHE A  85      -6.107   2.099  -7.621  1.00 98.93           O  
ATOM   1239  CG  PHE A  85      -2.095   1.624  -5.468  1.00 98.93           C  
ATOM   1240  CD1 PHE A  85      -1.059   0.672  -5.510  1.00 98.93           C  
ATOM   1241  HD1 PHE A  85      -1.273  -0.350  -5.783  1.00 98.93           H  
ATOM   1242  CD2 PHE A  85      -1.809   2.956  -5.107  1.00 98.93           C  
ATOM   1243  HD2 PHE A  85      -2.594   3.697  -5.094  1.00 98.93           H  
ATOM   1244  CE1 PHE A  85       0.261   1.058  -5.212  1.00 98.93           C  
ATOM   1245  HE1 PHE A  85       1.065   0.339  -5.255  1.00 98.93           H  
ATOM   1246  CE2 PHE A  85      -0.489   3.341  -4.824  1.00 98.93           C  
ATOM   1247  HE2 PHE A  85      -0.262   4.371  -4.595  1.00 98.93           H  
ATOM   1248  CZ  PHE A  85       0.547   2.394  -4.884  1.00 98.93           C  
ATOM   1249  HZ  PHE A  85       1.567   2.698  -4.695  1.00 98.93           H  
ATOM   1250  N   GLN A  86      -5.659  -0.065  -7.869  1.00 98.71           N  
ATOM   1251  H   GLN A  86      -4.941  -0.775  -7.854  1.00 98.71           H  
ATOM   1252  CA  GLN A  86      -7.048  -0.501  -7.927  1.00 98.71           C  
ATOM   1253  HA  GLN A  86      -7.706   0.367  -7.899  1.00 98.71           H  
ATOM   1254  C   GLN A  86      -7.347  -1.368  -6.707  1.00 98.71           C  
ATOM   1255  CB  GLN A  86      -7.308  -1.230  -9.249  1.00 98.71           C  
ATOM   1256  HB2 GLN A  86      -6.941  -0.617 -10.072  1.00 98.71           H  
ATOM   1257  HB3 GLN A  86      -6.774  -2.180  -9.255  1.00 98.71           H  
ATOM   1258  O   GLN A  86      -6.642  -2.339  -6.439  1.00 98.71           O  
ATOM   1259  CG  GLN A  86      -8.810  -1.476  -9.456  1.00 98.71           C  
ATOM   1260  HG2 GLN A  86      -9.212  -2.045  -8.618  1.00 98.71           H  
ATOM   1261  HG3 GLN A  86      -9.327  -0.517  -9.499  1.00 98.71           H  
ATOM   1262  CD  GLN A  86      -9.113  -2.244 -10.736  1.00 98.71           C  
ATOM   1263  NE2 GLN A  86     -10.360  -2.557 -10.997  1.00 98.71           N  
ATOM   1264 HE21 GLN A  86     -10.530  -2.939 -11.917  1.00 98.71           H  
ATOM   1265 HE22 GLN A  86     -11.101  -2.156 -10.440  1.00 98.71           H  
ATOM   1266  OE1 GLN A  86      -8.247  -2.653 -11.488  1.00 98.71           O  
ATOM   1267  N   VAL A  87      -8.414  -1.042  -5.981  1.00 98.30           N  
ATOM   1268  H   VAL A  87      -8.968  -0.245  -6.259  1.00 98.30           H  
ATOM   1269  CA  VAL A  87      -8.876  -1.837  -4.838  1.00 98.30           C  
ATOM   1270  HA  VAL A  87      -8.030  -2.370  -4.404  1.00 98.30           H  
ATOM   1271  C   VAL A  87      -9.881  -2.867  -5.342  1.00 98.30           C  
ATOM   1272  CB  VAL A  87      -9.456  -0.935  -3.736  1.00 98.30           C  
ATOM   1273  HB  VAL A  87     -10.312  -0.382  -4.124  1.00 98.30           H  
ATOM   1274  O   VAL A  87     -10.965  -2.512  -5.800  1.00 98.30           O  
ATOM   1275  CG1 VAL A  87      -9.892  -1.740  -2.513  1.00 98.30           C  
ATOM   1276 HG11 VAL A  87      -9.028  -2.249  -2.085  1.00 98.30           H  
ATOM   1277 HG12 VAL A  87     -10.318  -1.074  -1.763  1.00 98.30           H  
ATOM   1278 HG13 VAL A  87     -10.656  -2.463  -2.797  1.00 98.30           H  
ATOM   1279  CG2 VAL A  87      -8.399   0.061  -3.251  1.00 98.30           C  
ATOM   1280 HG21 VAL A  87      -8.120   0.726  -4.069  1.00 98.30           H  
ATOM   1281 HG22 VAL A  87      -8.808   0.662  -2.439  1.00 98.30           H  
ATOM   1282 HG23 VAL A  87      -7.512  -0.465  -2.898  1.00 98.30           H  
ATOM   1283  N   LYS A  88      -9.512  -4.147  -5.287  1.00 97.44           N  
ATOM   1284  H   LYS A  88      -8.602  -4.353  -4.900  1.00 97.44           H  
ATOM   1285  CA  LYS A  88     -10.349  -5.280  -5.708  1.00 97.44           C  
ATOM   1286  HA  LYS A  88     -11.265  -4.909  -6.167  1.00 97.44           H  
ATOM   1287  C   LYS A  88     -10.739  -6.089  -4.471  1.00 97.44           C  
ATOM   1288  CB  LYS A  88      -9.593  -6.140  -6.746  1.00 97.44           C  
ATOM   1289  HB2 LYS A  88     -10.233  -6.973  -7.040  1.00 97.44           H  
ATOM   1290  HB3 LYS A  88      -8.702  -6.552  -6.273  1.00 97.44           H  
ATOM   1291  O   LYS A  88      -9.888  -6.335  -3.622  1.00 97.44           O  
ATOM   1292  CG  LYS A  88      -9.163  -5.372  -8.016  1.00 97.44           C  
ATOM   1293  HG2 LYS A  88      -8.532  -4.530  -7.732  1.00 97.44           H  
ATOM   1294  HG3 LYS A  88     -10.051  -4.985  -8.516  1.00 97.44           H  
ATOM   1295  CD  LYS A  88      -8.368  -6.256  -9.002  1.00 97.44           C  
ATOM   1296  HD2 LYS A  88      -8.997  -7.084  -9.328  1.00 97.44           H  
ATOM   1297  HD3 LYS A  88      -7.494  -6.657  -8.489  1.00 97.44           H  
ATOM   1298  CE  LYS A  88      -7.908  -5.440 -10.228  1.00 97.44           C  
ATOM   1299  HE2 LYS A  88      -8.788  -5.047 -10.737  1.00 97.44           H  
ATOM   1300  HE3 LYS A  88      -7.340  -4.578  -9.878  1.00 97.44           H  
ATOM   1301  NZ  LYS A  88      -7.076  -6.212 -11.198  1.00 97.44           N  
ATOM   1302  HZ1 LYS A  88      -6.201  -6.526 -10.802  1.00 97.44           H  
ATOM   1303  HZ2 LYS A  88      -6.807  -5.631 -11.980  1.00 97.44           H  
ATOM   1304  HZ3 LYS A  88      -7.567  -7.011 -11.573  1.00 97.44           H  
ATOM   1305  N   SER A  89     -11.992  -6.518  -4.342  1.00 97.32           N  
ATOM   1306  H   SER A  89     -12.689  -6.267  -5.029  1.00 97.32           H  
ATOM   1307  CA  SER A  89     -12.384  -7.421  -3.249  1.00 97.32           C  
ATOM   1308  HA  SER A  89     -12.143  -6.952  -2.295  1.00 97.32           H  
ATOM   1309  C   SER A  89     -11.617  -8.741  -3.339  1.00 97.32           C  
ATOM   1310  CB  SER A  89     -13.888  -7.696  -3.277  1.00 97.32           C  
ATOM   1311  HB2 SER A  89     -14.149  -8.393  -2.481  1.00 97.32           H  
ATOM   1312  HB3 SER A  89     -14.159  -8.137  -4.237  1.00 97.32           H  
ATOM   1313  O   SER A  89     -11.484  -9.313  -4.423  1.00 97.32           O  
ATOM   1314  OG  SER A  89     -14.592  -6.482  -3.096  1.00 97.32           O  
ATOM   1315  HG  SER A  89     -14.669  -6.314  -2.154  1.00 97.32           H  
ATOM   1316  N   ALA A  90     -11.110  -9.230  -2.208  1.00 94.71           N  
ATOM   1317  H   ALA A  90     -11.272  -8.747  -1.336  1.00 94.71           H  
ATOM   1318  CA  ALA A  90     -10.522 -10.559  -2.133  1.00 94.71           C  
ATOM   1319  HA  ALA A  90      -9.916 -10.721  -3.024  1.00 94.71           H  
ATOM   1320  C   ALA A  90     -11.629 -11.626  -2.107  1.00 94.71           C  
ATOM   1321  CB  ALA A  90      -9.595 -10.635  -0.918  1.00 94.71           C  
ATOM   1322  HB1 ALA A  90      -9.105 -11.608  -0.893  1.00 94.71           H  
ATOM   1323  HB2 ALA A  90     -10.179 -10.511  -0.006  1.00 94.71           H  
ATOM   1324  HB3 ALA A  90      -8.843  -9.849  -0.975  1.00 94.71           H  
ATOM   1325  O   ALA A  90     -12.708 -11.419  -1.554  1.00 94.71           O  
ATOM   1326  N   SER A  91     -11.375 -12.787  -2.712  1.00 87.99           N  
ATOM   1327  H   SER A  91     -10.450 -12.951  -3.082  1.00 87.99           H  
ATOM   1328  CA  SER A  91     -12.326 -13.904  -2.672  1.00 87.99           C  
ATOM   1329  HA  SER A  91     -13.331 -13.523  -2.853  1.00 87.99           H  
ATOM   1330  C   SER A  91     -12.309 -14.579  -1.299  1.00 87.99           C  
ATOM   1331  CB  SER A  91     -12.007 -14.920  -3.768  1.00 87.99           C  
ATOM   1332  HB2 SER A  91     -12.655 -15.790  -3.662  1.00 87.99           H  
ATOM   1333  HB3 SER A  91     -10.968 -15.241  -3.683  1.00 87.99           H  
ATOM   1334  O   SER A  91     -11.242 -14.898  -0.781  1.00 87.99           O  
ATOM   1335  OG  SER A  91     -12.229 -14.332  -5.033  1.00 87.99           O  
ATOM   1336  HG  SER A  91     -11.879 -13.438  -5.030  1.00 87.99           H  
ATOM   1337  N   GLY A  92     -13.489 -14.828  -0.722  1.00 85.28           N  
ATOM   1338  H   GLY A  92     -14.326 -14.490  -1.175  1.00 85.28           H  
ATOM   1339  CA  GLY A  92     -13.635 -15.590   0.526  1.00 85.28           C  
ATOM   1340  HA2 GLY A  92     -14.679 -15.883   0.636  1.00 85.28           H  
ATOM   1341  HA3 GLY A  92     -13.034 -16.497   0.460  1.00 85.28           H  
ATOM   1342  C   GLY A  92     -13.224 -14.855   1.808  1.00 85.28           C  
ATOM   1343  O   GLY A  92     -13.157 -15.482   2.862  1.00 85.28           O  
ATOM   1344  N   SER A  93     -12.960 -13.547   1.752  1.00 88.21           N  
ATOM   1345  H   SER A  93     -13.030 -13.063   0.869  1.00 88.21           H  
ATOM   1346  CA  SER A  93     -12.672 -12.724   2.930  1.00 88.21           C  
ATOM   1347  HA  SER A  93     -13.130 -13.191   3.802  1.00 88.21           H  
ATOM   1348  C   SER A  93     -13.281 -11.324   2.788  1.00 88.21           C  
ATOM   1349  CB  SER A  93     -11.155 -12.659   3.170  1.00 88.21           C  
ATOM   1350  HB2 SER A  93     -10.704 -13.622   2.933  1.00 88.21           H  
ATOM   1351  HB3 SER A  93     -10.970 -12.439   4.222  1.00 88.21           H  
ATOM   1352  O   SER A  93     -13.687 -10.918   1.703  1.00 88.21           O  
ATOM   1353  OG  SER A  93     -10.560 -11.644   2.390  1.00 88.21           O  
ATOM   1354  HG  SER A  93      -9.621 -11.829   2.312  1.00 88.21           H  
ATOM   1355  N   ASN A  94     -13.307 -10.561   3.883  1.00 91.05           N  
ATOM   1356  H   ASN A  94     -12.984 -10.960   4.753  1.00 91.05           H  
ATOM   1357  CA  ASN A  94     -13.662  -9.134   3.860  1.00 91.05           C  
ATOM   1358  HA  ASN A  94     -14.404  -8.971   3.079  1.00 91.05           H  
ATOM   1359  C   ASN A  94     -12.463  -8.230   3.498  1.00 91.05           C  
ATOM   1360  CB  ASN A  94     -14.297  -8.752   5.211  1.00 91.05           C  
ATOM   1361  HB2 ASN A  94     -13.612  -9.007   6.020  1.00 91.05           H  
ATOM   1362  HB3 ASN A  94     -14.467  -7.676   5.236  1.00 91.05           H  
ATOM   1363  O   ASN A  94     -12.519  -7.016   3.699  1.00 91.05           O  
ATOM   1364  CG  ASN A  94     -15.642  -9.414   5.456  1.00 91.05           C  
ATOM   1365  ND2 ASN A  94     -16.074  -9.481   6.692  1.00 91.05           N  
ATOM   1366 HD21 ASN A  94     -15.541  -9.086   7.454  1.00 91.05           H  
ATOM   1367 HD22 ASN A  94     -16.974  -9.923   6.812  1.00 91.05           H  
ATOM   1368  OD1 ASN A  94     -16.330  -9.870   4.563  1.00 91.05           O  
ATOM   1369  N   GLY A  95     -11.354  -8.819   3.043  1.00 97.32           N  
ATOM   1370  H   GLY A  95     -11.395  -9.802   2.813  1.00 97.32           H  
ATOM   1371  CA  GLY A  95     -10.149  -8.103   2.647  1.00 97.32           C  
ATOM   1372  HA2 GLY A  95      -9.999  -7.245   3.304  1.00 97.32           H  
ATOM   1373  HA3 GLY A  95      -9.289  -8.764   2.750  1.00 97.32           H  
ATOM   1374  C   GLY A  95     -10.200  -7.606   1.204  1.00 97.32           C  
ATOM   1375  O   GLY A  95     -11.050  -7.991   0.400  1.00 97.32           O  
ATOM   1376  N   TYR A  96      -9.230  -6.769   0.865  1.00 98.70           N  
ATOM   1377  H   TYR A  96      -8.617  -6.433   1.595  1.00 98.70           H  
ATOM   1378  CA  TYR A  96      -9.035  -6.214  -0.464  1.00 98.70           C  
ATOM   1379  HA  TYR A  96      -9.740  -6.674  -1.156  1.00 98.70           H  
ATOM   1380  C   TYR A  96      -7.623  -6.490  -0.968  1.00 98.70           C  
ATOM   1381  CB  TYR A  96      -9.298  -4.708  -0.449  1.00 98.70           C  
ATOM   1382  HB2 TYR A  96      -8.567  -4.223   0.198  1.00 98.70           H  
ATOM   1383  HB3 TYR A  96      -9.138  -4.341  -1.463  1.00 98.70           H  
ATOM   1384  O   TYR A  96      -6.658  -6.446  -0.209  1.00 98.70           O  
ATOM   1385  CG  TYR A  96     -10.692  -4.313  -0.006  1.00 98.70           C  
ATOM   1386  CD1 TYR A  96     -11.738  -4.255  -0.946  1.00 98.70           C  
ATOM   1387  HD1 TYR A  96     -11.548  -4.494  -1.982  1.00 98.70           H  
ATOM   1388  CD2 TYR A  96     -10.945  -4.021   1.348  1.00 98.70           C  
ATOM   1389  HD2 TYR A  96     -10.146  -4.106   2.071  1.00 98.70           H  
ATOM   1390  CE1 TYR A  96     -13.032  -3.881  -0.538  1.00 98.70           C  
ATOM   1391  HE1 TYR A  96     -13.840  -3.820  -1.253  1.00 98.70           H  
ATOM   1392  CE2 TYR A  96     -12.241  -3.664   1.765  1.00 98.70           C  
ATOM   1393  HE2 TYR A  96     -12.440  -3.472   2.809  1.00 98.70           H  
ATOM   1394  OH  TYR A  96     -14.540  -3.248   1.210  1.00 98.70           O  
ATOM   1395  HH  TYR A  96     -14.596  -3.143   2.163  1.00 98.70           H  
ATOM   1396  CZ  TYR A  96     -13.285  -3.590   0.818  1.00 98.70           C  
ATOM   1397  N   ILE A  97      -7.505  -6.709  -2.270  1.00 98.73           N  
ATOM   1398  H   ILE A  97      -8.355  -6.699  -2.816  1.00 98.73           H  
ATOM   1399  CA  ILE A  97      -6.251  -6.669  -3.010  1.00 98.73           C  
ATOM   1400  HA  ILE A  97      -5.426  -6.944  -2.354  1.00 98.73           H  
ATOM   1401  C   ILE A  97      -6.040  -5.232  -3.490  1.00 98.73           C  
ATOM   1402  CB  ILE A  97      -6.305  -7.668  -4.184  1.00 98.73           C  
ATOM   1403  HB  ILE A  97      -7.116  -7.368  -4.848  1.00 98.73           H  
ATOM   1404  O   ILE A  97      -6.908  -4.663  -4.155  1.00 98.73           O  
ATOM   1405  CG1 ILE A  97      -6.600  -9.121  -3.742  1.00 98.73           C  
ATOM   1406 HG12 ILE A  97      -7.600  -9.166  -3.311  1.00 98.73           H  
ATOM   1407 HG13 ILE A  97      -6.610  -9.758  -4.627  1.00 98.73           H  
ATOM   1408  CG2 ILE A  97      -5.006  -7.619  -4.999  1.00 98.73           C  
ATOM   1409 HG21 ILE A  97      -5.032  -8.373  -5.786  1.00 98.73           H  
ATOM   1410 HG22 ILE A  97      -4.883  -6.642  -5.466  1.00 98.73           H  
ATOM   1411 HG23 ILE A  97      -4.154  -7.820  -4.350  1.00 98.73           H  
ATOM   1412  CD1 ILE A  97      -5.613  -9.719  -2.732  1.00 98.73           C  
ATOM   1413 HD11 ILE A  97      -5.894 -10.752  -2.525  1.00 98.73           H  
ATOM   1414 HD12 ILE A  97      -4.597  -9.710  -3.128  1.00 98.73           H  
ATOM   1415 HD13 ILE A  97      -5.651  -9.159  -1.797  1.00 98.73           H  
ATOM   1416  N   ILE A  98      -4.886  -4.649  -3.168  1.00 98.86           N  
ATOM   1417  H   ILE A  98      -4.219  -5.179  -2.625  1.00 98.86           H  
ATOM   1418  CA  ILE A  98      -4.486  -3.317  -3.638  1.00 98.86           C  
ATOM   1419  HA  ILE A  98      -5.367  -2.772  -3.979  1.00 98.86           H  
ATOM   1420  C   ILE A  98      -3.575  -3.524  -4.853  1.00 98.86           C  
ATOM   1421  CB  ILE A  98      -3.852  -2.490  -2.493  1.00 98.86           C  
ATOM   1422  HB  ILE A  98      -2.939  -2.987  -2.167  1.00 98.86           H  
ATOM   1423  O   ILE A  98      -2.359  -3.650  -4.716  1.00 98.86           O  
ATOM   1424  CG1 ILE A  98      -4.811  -2.379  -1.280  1.00 98.86           C  
ATOM   1425 HG12 ILE A  98      -5.679  -1.783  -1.561  1.00 98.86           H  
ATOM   1426 HG13 ILE A  98      -5.169  -3.370  -0.999  1.00 98.86           H  
ATOM   1427  CG2 ILE A  98      -3.505  -1.083  -3.018  1.00 98.86           C  
ATOM   1428 HG21 ILE A  98      -2.781  -1.153  -3.829  1.00 98.86           H  
ATOM   1429 HG22 ILE A  98      -4.403  -0.578  -3.375  1.00 98.86           H  
ATOM   1430 HG23 ILE A  98      -3.048  -0.478  -2.235  1.00 98.86           H  
ATOM   1431  CD1 ILE A  98      -4.182  -1.778  -0.016  1.00 98.86           C  
ATOM   1432 HD11 ILE A  98      -3.845  -0.756  -0.189  1.00 98.86           H  
ATOM   1433 HD12 ILE A  98      -3.346  -2.397   0.311  1.00 98.86           H  
ATOM   1434 HD13 ILE A  98      -4.925  -1.767   0.781  1.00 98.86           H  
ATOM   1435  N   ALA A  99      -4.183  -3.658  -6.033  1.00 98.87           N  
ATOM   1436  H   ALA A  99      -5.175  -3.475  -6.075  1.00 98.87           H  
ATOM   1437  CA  ALA A  99      -3.495  -3.952  -7.287  1.00 98.87           C  
ATOM   1438  HA  ALA A  99      -2.734  -4.707  -7.088  1.00 98.87           H  
ATOM   1439  C   ALA A  99      -2.799  -2.702  -7.842  1.00 98.87           C  
ATOM   1440  CB  ALA A  99      -4.494  -4.549  -8.285  1.00 98.87           C  
ATOM   1441  HB1 ALA A  99      -4.972  -5.425  -7.845  1.00 98.87           H  
ATOM   1442  HB2 ALA A  99      -5.253  -3.807  -8.537  1.00 98.87           H  
ATOM   1443  HB3 ALA A  99      -3.963  -4.852  -9.187  1.00 98.87           H  
ATOM   1444  O   ALA A  99      -3.373  -1.618  -7.821  1.00 98.87           O  
ATOM   1445  N   THR A 100      -1.585  -2.826  -8.363  1.00 98.91           N  
ATOM   1446  H   THR A 100      -1.173  -3.745  -8.441  1.00 98.91           H  
ATOM   1447  CA  THR A 100      -0.781  -1.675  -8.798  1.00 98.91           C  
ATOM   1448  HA  THR A 100      -1.037  -0.815  -8.179  1.00 98.91           H  
ATOM   1449  C   THR A 100      -1.090  -1.309 -10.249  1.00 98.91           C  
ATOM   1450  CB  THR A 100       0.721  -1.928  -8.593  1.00 98.91           C  
ATOM   1451  HB  THR A 100       1.261  -0.998  -8.769  1.00 98.91           H  
ATOM   1452  O   THR A 100      -1.212  -2.180 -11.113  1.00 98.91           O  
ATOM   1453  CG2 THR A 100       1.049  -2.443  -7.191  1.00 98.91           C  
ATOM   1454 HG21 THR A 100       0.606  -3.425  -7.026  1.00 98.91           H  
ATOM   1455 HG22 THR A 100       0.678  -1.746  -6.439  1.00 98.91           H  
ATOM   1456 HG23 THR A 100       2.130  -2.540  -7.087  1.00 98.91           H  
ATOM   1457  OG1 THR A 100       1.181  -2.898  -9.496  1.00 98.91           O  
ATOM   1458  HG1 THR A 100       2.134  -2.934  -9.379  1.00 98.91           H  
ATOM   1459  N   LYS A 101      -1.205  -0.014 -10.565  1.00 98.77           N  
ATOM   1460  H   LYS A 101      -1.154   0.687  -9.840  1.00 98.77           H  
ATOM   1461  CA  LYS A 101      -1.341   0.429 -11.962  1.00 98.77           C  
ATOM   1462  HA  LYS A 101      -2.083  -0.199 -12.456  1.00 98.77           H  
ATOM   1463  C   LYS A 101      -0.039   0.239 -12.743  1.00 98.77           C  
ATOM   1464  CB  LYS A 101      -1.843   1.876 -11.999  1.00 98.77           C  
ATOM   1465  HB2 LYS A 101      -1.079   2.538 -11.591  1.00 98.77           H  
ATOM   1466  HB3 LYS A 101      -2.724   1.951 -11.362  1.00 98.77           H  
ATOM   1467  O   LYS A 101      -0.105  -0.069 -13.928  1.00 98.77           O  
ATOM   1468  CG  LYS A 101      -2.209   2.343 -13.416  1.00 98.77           C  
ATOM   1469  HG2 LYS A 101      -1.315   2.399 -14.036  1.00 98.77           H  
ATOM   1470  HG3 LYS A 101      -2.902   1.631 -13.864  1.00 98.77           H  
ATOM   1471  CD  LYS A 101      -2.868   3.723 -13.352  1.00 98.77           C  
ATOM   1472  HD2 LYS A 101      -2.148   4.447 -12.971  1.00 98.77           H  
ATOM   1473  HD3 LYS A 101      -3.717   3.684 -12.670  1.00 98.77           H  
ATOM   1474  CE  LYS A 101      -3.357   4.189 -14.723  1.00 98.77           C  
ATOM   1475  HE2 LYS A 101      -3.956   3.400 -15.179  1.00 98.77           H  
ATOM   1476  HE3 LYS A 101      -2.490   4.377 -15.356  1.00 98.77           H  
ATOM   1477  NZ  LYS A 101      -4.175   5.415 -14.584  1.00 98.77           N  
ATOM   1478  HZ1 LYS A 101      -5.140   5.222 -14.357  1.00 98.77           H  
ATOM   1479  HZ2 LYS A 101      -4.272   5.955 -15.433  1.00 98.77           H  
ATOM   1480  HZ3 LYS A 101      -3.879   6.003 -13.818  1.00 98.77           H  
ATOM   1481  N   ALA A 102       1.112   0.332 -12.069  1.00 98.70           N  
ATOM   1482  H   ALA A 102       1.076   0.662 -11.115  1.00 98.70           H  
ATOM   1483  CA  ALA A 102       2.431   0.028 -12.636  1.00 98.70           C  
ATOM   1484  HA  ALA A 102       2.668   0.766 -13.402  1.00 98.70           H  
ATOM   1485  C   ALA A 102       2.498  -1.359 -13.305  1.00 98.70           C  
ATOM   1486  CB  ALA A 102       3.472   0.141 -11.514  1.00 98.70           C  
ATOM   1487  HB1 ALA A 102       4.465  -0.048 -11.922  1.00 98.70           H  
ATOM   1488  HB2 ALA A 102       3.275  -0.594 -10.734  1.00 98.70           H  
ATOM   1489  HB3 ALA A 102       3.455   1.143 -11.086  1.00 98.70           H  
ATOM   1490  O   ALA A 102       3.135  -1.501 -14.340  1.00 98.70           O  
ATOM   1491  N   SER A 103       1.771  -2.348 -12.773  1.00 98.76           N  
ATOM   1492  H   SER A 103       1.277  -2.172 -11.910  1.00 98.76           H  
ATOM   1493  CA  SER A 103       1.711  -3.713 -13.318  1.00 98.76           C  
ATOM   1494  HA  SER A 103       2.593  -3.878 -13.937  1.00 98.76           H  
ATOM   1495  C   SER A 103       0.501  -3.990 -14.213  1.00 98.76           C  
ATOM   1496  CB  SER A 103       1.755  -4.721 -12.174  1.00 98.76           C  
ATOM   1497  HB2 SER A 103       1.872  -5.720 -12.593  1.00 98.76           H  
ATOM   1498  HB3 SER A 103       2.610  -4.514 -11.531  1.00 98.76           H  
ATOM   1499  O   SER A 103       0.107  -5.144 -14.409  1.00 98.76           O  
ATOM   1500  OG  SER A 103       0.545  -4.658 -11.427  1.00 98.76           O  
ATOM   1501  HG  SER A 103       0.673  -4.011 -10.730  1.00 98.76           H  
ATOM   1502  N   SER A 104      -0.197  -2.948 -14.678  1.00 98.38           N  
ATOM   1503  H   SER A 104       0.168  -2.018 -14.530  1.00 98.38           H  
ATOM   1504  CA  SER A 104      -1.505  -3.093 -15.337  1.00 98.38           C  
ATOM   1505  HA  SER A 104      -1.940  -2.096 -15.405  1.00 98.38           H  
ATOM   1506  C   SER A 104      -2.494  -3.940 -14.516  1.00 98.38           C  
ATOM   1507  CB  SER A 104      -1.339  -3.602 -16.773  1.00 98.38           C  
ATOM   1508  HB2 SER A 104      -0.892  -4.596 -16.773  1.00 98.38           H  
ATOM   1509  HB3 SER A 104      -2.316  -3.654 -17.253  1.00 98.38           H  
ATOM   1510  O   SER A 104      -3.332  -4.664 -15.053  1.00 98.38           O  
ATOM   1511  OG  SER A 104      -0.521  -2.706 -17.499  1.00 98.38           O  
ATOM   1512  HG  SER A 104       0.387  -2.835 -17.217  1.00 98.38           H  
ATOM   1513  N   THR A 105      -2.421  -3.833 -13.184  1.00 98.28           N  
ATOM   1514  H   THR A 105      -1.688  -3.250 -12.806  1.00 98.28           H  
ATOM   1515  CA  THR A 105      -3.277  -4.518 -12.202  1.00 98.28           C  
ATOM   1516  HA  THR A 105      -2.941  -4.145 -11.234  1.00 98.28           H  
ATOM   1517  C   THR A 105      -3.098  -6.039 -12.100  1.00 98.28           C  
ATOM   1518  CB  THR A 105      -4.755  -4.104 -12.322  1.00 98.28           C  
ATOM   1519  HB  THR A 105      -5.239  -4.340 -11.374  1.00 98.28           H  
ATOM   1520  O   THR A 105      -3.987  -6.724 -11.578  1.00 98.28           O  
ATOM   1521  CG2 THR A 105      -4.951  -2.608 -12.562  1.00 98.28           C  
ATOM   1522 HG21 THR A 105      -4.567  -2.321 -13.541  1.00 98.28           H  
ATOM   1523 HG22 THR A 105      -4.431  -2.050 -11.784  1.00 98.28           H  
ATOM   1524 HG23 THR A 105      -6.012  -2.365 -12.527  1.00 98.28           H  
ATOM   1525  OG1 THR A 105      -5.424  -4.814 -13.343  1.00 98.28           O  
ATOM   1526  HG1 THR A 105      -4.840  -4.803 -14.105  1.00 98.28           H  
ATOM   1527  N   THR A 106      -1.958  -6.558 -12.569  1.00 98.75           N  
ATOM   1528  H   THR A 106      -1.292  -5.930 -12.996  1.00 98.75           H  
ATOM   1529  CA  THR A 106      -1.572  -7.981 -12.470  1.00 98.75           C  
ATOM   1530  HA  THR A 106      -2.475  -8.592 -12.458  1.00 98.75           H  
ATOM   1531  C   THR A 106      -0.808  -8.314 -11.183  1.00 98.75           C  
ATOM   1532  CB  THR A 106      -0.742  -8.422 -13.685  1.00 98.75           C  
ATOM   1533  HB  THR A 106      -0.530  -9.487 -13.582  1.00 98.75           H  
ATOM   1534  O   THR A 106      -0.788  -9.470 -10.754  1.00 98.75           O  
ATOM   1535  CG2 THR A 106      -1.479  -8.210 -15.007  1.00 98.75           C  
ATOM   1536 HG21 THR A 106      -1.661  -7.150 -15.183  1.00 98.75           H  
ATOM   1537 HG22 THR A 106      -0.870  -8.602 -15.822  1.00 98.75           H  
ATOM   1538 HG23 THR A 106      -2.430  -8.743 -14.986  1.00 98.75           H  
ATOM   1539  OG1 THR A 106       0.488  -7.739 -13.738  1.00 98.75           O  
ATOM   1540  HG1 THR A 106       0.360  -6.874 -14.136  1.00 98.75           H  
ATOM   1541  N   LYS A 107      -0.235  -7.299 -10.526  1.00 98.90           N  
ATOM   1542  H   LYS A 107      -0.250  -6.394 -10.972  1.00 98.90           H  
ATOM   1543  CA  LYS A 107       0.470  -7.382  -9.241  1.00 98.90           C  
ATOM   1544  HA  LYS A 107       0.428  -8.408  -8.875  1.00 98.90           H  
ATOM   1545  C   LYS A 107      -0.204  -6.503  -8.188  1.00 98.90           C  
ATOM   1546  CB  LYS A 107       1.953  -7.014  -9.417  1.00 98.90           C  
ATOM   1547  HB2 LYS A 107       2.460  -7.187  -8.467  1.00 98.90           H  
ATOM   1548  HB3 LYS A 107       2.042  -5.955  -9.655  1.00 98.90           H  
ATOM   1549  O   LYS A 107      -0.974  -5.598  -8.519  1.00 98.90           O  
ATOM   1550  CG  LYS A 107       2.663  -7.838 -10.504  1.00 98.90           C  
ATOM   1551  HG2 LYS A 107       2.510  -8.901 -10.317  1.00 98.90           H  
ATOM   1552  HG3 LYS A 107       2.235  -7.603 -11.479  1.00 98.90           H  
ATOM   1553  CD  LYS A 107       4.172  -7.578 -10.542  1.00 98.90           C  
ATOM   1554  HD2 LYS A 107       4.595  -7.762  -9.554  1.00 98.90           H  
ATOM   1555  HD3 LYS A 107       4.364  -6.543 -10.826  1.00 98.90           H  
ATOM   1556  CE  LYS A 107       4.873  -8.516 -11.527  1.00 98.90           C  
ATOM   1557  HE2 LYS A 107       5.948  -8.365 -11.425  1.00 98.90           H  
ATOM   1558  HE3 LYS A 107       4.662  -9.547 -11.244  1.00 98.90           H  
ATOM   1559  NZ  LYS A 107       4.463  -8.254 -12.926  1.00 98.90           N  
ATOM   1560  HZ1 LYS A 107       5.037  -8.757 -13.587  1.00 98.90           H  
ATOM   1561  HZ2 LYS A 107       4.587  -7.275 -13.145  1.00 98.90           H  
ATOM   1562  HZ3 LYS A 107       3.484  -8.446 -13.081  1.00 98.90           H  
ATOM   1563  N   ALA A 108       0.066  -6.769  -6.917  1.00 98.89           N  
ATOM   1564  H   ALA A 108       0.709  -7.521  -6.715  1.00 98.89           H  
ATOM   1565  CA  ALA A 108      -0.520  -6.062  -5.784  1.00 98.89           C  
ATOM   1566  HA  ALA A 108      -0.859  -5.078  -6.106  1.00 98.89           H  
ATOM   1567  C   ALA A 108       0.487  -5.826  -4.657  1.00 98.89           C  
ATOM   1568  CB  ALA A 108      -1.726  -6.867  -5.292  1.00 98.89           C  
ATOM   1569  HB1 ALA A 108      -1.411  -7.872  -5.010  1.00 98.89           H  
ATOM   1570  HB2 ALA A 108      -2.173  -6.381  -4.425  1.00 98.89           H  
ATOM   1571  HB3 ALA A 108      -2.466  -6.920  -6.090  1.00 98.89           H  
ATOM   1572  O   ALA A 108       1.578  -6.390  -4.674  1.00 98.89           O  
ATOM   1573  N   LEU A 109       0.096  -5.002  -3.681  1.00 98.95           N  
ATOM   1574  H   LEU A 109      -0.799  -4.543  -3.775  1.00 98.95           H  
ATOM   1575  CA  LEU A 109       0.823  -4.875  -2.419  1.00 98.95           C  
ATOM   1576  HA  LEU A 109       1.855  -4.596  -2.634  1.00 98.95           H  
ATOM   1577  C   LEU A 109       0.838  -6.213  -1.673  1.00 98.95           C  
ATOM   1578  CB  LEU A 109       0.191  -3.806  -1.515  1.00 98.95           C  
ATOM   1579  HB2 LEU A 109       0.779  -3.755  -0.598  1.00 98.95           H  
ATOM   1580  HB3 LEU A 109      -0.813  -4.135  -1.249  1.00 98.95           H  
ATOM   1581  O   LEU A 109      -0.217  -6.794  -1.401  1.00 98.95           O  
ATOM   1582  CG  LEU A 109       0.084  -2.394  -2.103  1.00 98.95           C  
ATOM   1583  HG  LEU A 109      -0.605  -2.405  -2.948  1.00 98.95           H  
ATOM   1584  CD1 LEU A 109      -0.479  -1.479  -1.019  1.00 98.95           C  
ATOM   1585 HD11 LEU A 109      -1.354  -1.941  -0.562  1.00 98.95           H  
ATOM   1586 HD12 LEU A 109       0.267  -1.305  -0.243  1.00 98.95           H  
ATOM   1587 HD13 LEU A 109      -0.783  -0.536  -1.473  1.00 98.95           H  
ATOM   1588  CD2 LEU A 109       1.420  -1.822  -2.562  1.00 98.95           C  
ATOM   1589 HD21 LEU A 109       1.847  -2.433  -3.357  1.00 98.95           H  
ATOM   1590 HD22 LEU A 109       2.101  -1.794  -1.711  1.00 98.95           H  
ATOM   1591 HD23 LEU A 109       1.279  -0.809  -2.938  1.00 98.95           H  
ATOM   1592  N   ASP A 110       2.032  -6.648  -1.299  1.00 98.91           N  
ATOM   1593  H   ASP A 110       2.837  -6.130  -1.620  1.00 98.91           H  
ATOM   1594  CA  ASP A 110       2.332  -7.951  -0.723  1.00 98.91           C  
ATOM   1595  HA  ASP A 110       1.415  -8.438  -0.391  1.00 98.91           H  
ATOM   1596  C   ASP A 110       3.264  -7.770   0.484  1.00 98.91           C  
ATOM   1597  CB  ASP A 110       2.970  -8.809  -1.832  1.00 98.91           C  
ATOM   1598  HB2 ASP A 110       3.909  -8.354  -2.145  1.00 98.91           H  
ATOM   1599  HB3 ASP A 110       2.304  -8.815  -2.695  1.00 98.91           H  
ATOM   1600  O   ASP A 110       4.291  -7.096   0.393  1.00 98.91           O  
ATOM   1601  CG  ASP A 110       3.239 -10.253  -1.405  1.00 98.91           C  
ATOM   1602  OD1 ASP A 110       3.999 -10.450  -0.437  1.00 98.91           O  
ATOM   1603  OD2 ASP A 110       2.638 -11.178  -2.006  1.00 98.91           O  
ATOM   1604  N   ALA A 111       2.897  -8.345   1.631  1.00 98.94           N  
ATOM   1605  H   ALA A 111       2.036  -8.872   1.653  1.00 98.94           H  
ATOM   1606  CA  ALA A 111       3.834  -8.507   2.737  1.00 98.94           C  
ATOM   1607  HA  ALA A 111       4.411  -7.590   2.855  1.00 98.94           H  
ATOM   1608  C   ALA A 111       4.811  -9.648   2.411  1.00 98.94           C  
ATOM   1609  CB  ALA A 111       3.057  -8.737   4.035  1.00 98.94           C  
ATOM   1610  HB1 ALA A 111       2.412  -9.611   3.943  1.00 98.94           H  
ATOM   1611  HB2 ALA A 111       2.446  -7.860   4.251  1.00 98.94           H  
ATOM   1612  HB3 ALA A 111       3.763  -8.903   4.848  1.00 98.94           H  
ATOM   1613  O   ALA A 111       4.425 -10.826   2.432  1.00 98.94           O  
ATOM   1614  N   SER A 112       6.059  -9.263   2.126  1.00 98.89           N  
ATOM   1615  H   SER A 112       6.263  -8.275   2.180  1.00 98.89           H  
ATOM   1616  CA  SER A 112       7.088 -10.113   1.523  1.00 98.89           C  
ATOM   1617  HA  SER A 112       6.805 -10.292   0.486  1.00 98.89           H  
ATOM   1618  C   SER A 112       7.229 -11.454   2.236  1.00 98.89           C  
ATOM   1619  CB  SER A 112       8.429  -9.374   1.537  1.00 98.89           C  
ATOM   1620  HB2 SER A 112       8.295  -8.397   1.071  1.00 98.89           H  
ATOM   1621  HB3 SER A 112       8.760  -9.226   2.565  1.00 98.89           H  
ATOM   1622  O   SER A 112       7.270 -11.513   3.464  1.00 98.89           O  
ATOM   1623  OG  SER A 112       9.416 -10.083   0.813  1.00 98.89           O  
ATOM   1624  HG  SER A 112       9.862 -10.711   1.386  1.00 98.89           H  
ATOM   1625  N   GLU A 113       7.314 -12.535   1.457  1.00 98.61           N  
ATOM   1626  H   GLU A 113       7.320 -12.376   0.460  1.00 98.61           H  
ATOM   1627  CA  GLU A 113       7.495 -13.916   1.938  1.00 98.61           C  
ATOM   1628  HA  GLU A 113       7.400 -14.565   1.067  1.00 98.61           H  
ATOM   1629  C   GLU A 113       6.413 -14.410   2.922  1.00 98.61           C  
ATOM   1630  CB  GLU A 113       8.924 -14.129   2.471  1.00 98.61           C  
ATOM   1631  HB2 GLU A 113       9.079 -13.504   3.351  1.00 98.61           H  
ATOM   1632  HB3 GLU A 113       9.033 -15.173   2.765  1.00 98.61           H  
ATOM   1633  O   GLU A 113       6.597 -15.405   3.620  1.00 98.61           O  
ATOM   1634  CG  GLU A 113       9.997 -13.817   1.417  1.00 98.61           C  
ATOM   1635  HG2 GLU A 113       9.954 -12.759   1.157  1.00 98.61           H  
ATOM   1636  HG3 GLU A 113       9.777 -14.397   0.521  1.00 98.61           H  
ATOM   1637  CD  GLU A 113      11.418 -14.145   1.899  1.00 98.61           C  
ATOM   1638  OE1 GLU A 113      12.303 -14.239   1.021  1.00 98.61           O  
ATOM   1639  OE2 GLU A 113      11.615 -14.293   3.126  1.00 98.61           O  
ATOM   1640  N   ASN A 114       5.237 -13.771   2.946  1.00 98.53           N  
ATOM   1641  H   ASN A 114       5.153 -12.948   2.367  1.00 98.53           H  
ATOM   1642  CA  ASN A 114       4.206 -13.961   3.977  1.00 98.53           C  
ATOM   1643  HA  ASN A 114       3.421 -13.247   3.731  1.00 98.53           H  
ATOM   1644  C   ASN A 114       4.672 -13.570   5.391  1.00 98.53           C  
ATOM   1645  CB  ASN A 114       3.571 -15.371   3.958  1.00 98.53           C  
ATOM   1646  HB2 ASN A 114       4.235 -16.068   4.470  1.00 98.53           H  
ATOM   1647  HB3 ASN A 114       2.637 -15.345   4.518  1.00 98.53           H  
ATOM   1648  O   ASN A 114       4.119 -14.062   6.380  1.00 98.53           O  
ATOM   1649  CG  ASN A 114       3.273 -15.915   2.584  1.00 98.53           C  
ATOM   1650  ND2 ASN A 114       4.192 -16.657   2.019  1.00 98.53           N  
ATOM   1651 HD21 ASN A 114       5.085 -16.680   2.490  1.00 98.53           H  
ATOM   1652 HD22 ASN A 114       4.112 -16.778   1.019  1.00 98.53           H  
ATOM   1653  OD1 ASN A 114       2.219 -15.710   2.010  1.00 98.53           O  
ATOM   1654  N   GLY A 115       5.672 -12.696   5.500  1.00 98.85           N  
ATOM   1655  H   GLY A 115       6.100 -12.335   4.659  1.00 98.85           H  
ATOM   1656  CA  GLY A 115       6.203 -12.234   6.773  1.00 98.85           C  
ATOM   1657  HA2 GLY A 115       6.593 -13.095   7.315  1.00 98.85           H  
ATOM   1658  HA3 GLY A 115       7.029 -11.544   6.597  1.00 98.85           H  
ATOM   1659  C   GLY A 115       5.146 -11.536   7.633  1.00 98.85           C  
ATOM   1660  O   GLY A 115       4.238 -10.860   7.142  1.00 98.85           O  
ATOM   1661  N   THR A 116       5.259 -11.721   8.948  1.00 98.84           N  
ATOM   1662  H   THR A 116       5.945 -12.390   9.269  1.00 98.84           H  
ATOM   1663  CA  THR A 116       4.333 -11.166   9.952  1.00 98.84           C  
ATOM   1664  HA  THR A 116       3.649 -10.476   9.458  1.00 98.84           H  
ATOM   1665  C   THR A 116       5.041 -10.352  11.039  1.00 98.84           C  
ATOM   1666  CB  THR A 116       3.499 -12.283  10.595  1.00 98.84           C  
ATOM   1667  HB  THR A 116       2.826 -11.849  11.334  1.00 98.84           H  
ATOM   1668  O   THR A 116       4.401  -9.766  11.918  1.00 98.84           O  
ATOM   1669  CG2 THR A 116       2.667 -13.060   9.574  1.00 98.84           C  
ATOM   1670 HG21 THR A 116       1.964 -13.715  10.089  1.00 98.84           H  
ATOM   1671 HG22 THR A 116       3.313 -13.658   8.932  1.00 98.84           H  
ATOM   1672 HG23 THR A 116       2.106 -12.362   8.953  1.00 98.84           H  
ATOM   1673  OG1 THR A 116       4.358 -13.203  11.228  1.00 98.84           O  
ATOM   1674  HG1 THR A 116       3.829 -13.967  11.470  1.00 98.84           H  
ATOM   1675  N   ALA A 117       6.372 -10.282  10.997  1.00 98.86           N  
ATOM   1676  H   ALA A 117       6.843 -10.693  10.204  1.00 98.86           H  
ATOM   1677  CA  ALA A 117       7.172  -9.499  11.930  1.00 98.86           C  
ATOM   1678  HA  ALA A 117       6.823  -9.703  12.942  1.00 98.86           H  
ATOM   1679  C   ALA A 117       7.028  -7.990  11.665  1.00 98.86           C  
ATOM   1680  CB  ALA A 117       8.627  -9.962  11.840  1.00 98.86           C  
ATOM   1681  HB1 ALA A 117       9.239  -9.404  12.549  1.00 98.86           H  
ATOM   1682  HB2 ALA A 117       8.698 -11.025  12.069  1.00 98.86           H  
ATOM   1683  HB3 ALA A 117       9.011  -9.782  10.836  1.00 98.86           H  
ATOM   1684  O   ALA A 117       6.670  -7.571  10.562  1.00 98.86           O  
ATOM   1685  N   ASP A 118       7.299  -7.169  12.683  1.00 98.86           N  
ATOM   1686  H   ASP A 118       7.767  -7.544  13.496  1.00 98.86           H  
ATOM   1687  CA  ASP A 118       7.428  -5.724  12.467  1.00 98.86           C  
ATOM   1688  HA  ASP A 118       6.546  -5.358  11.940  1.00 98.86           H  
ATOM   1689  C   ASP A 118       8.642  -5.474  11.576  1.00 98.86           C  
ATOM   1690  CB  ASP A 118       7.551  -4.955  13.794  1.00 98.86           C  
ATOM   1691  HB2 ASP A 118       7.726  -3.901  13.578  1.00 98.86           H  
ATOM   1692  HB3 ASP A 118       8.398  -5.339  14.361  1.00 98.86           H  
ATOM   1693  O   ASP A 118       9.653  -6.165  11.693  1.00 98.86           O  
ATOM   1694  CG  ASP A 118       6.273  -5.074  14.616  1.00 98.86           C  
ATOM   1695  OD1 ASP A 118       5.185  -4.892  14.031  1.00 98.86           O  
ATOM   1696  OD2 ASP A 118       6.319  -5.576  15.752  1.00 98.86           O  
ATOM   1697  N   GLY A 119       8.521  -4.527  10.653  1.00 98.84           N  
ATOM   1698  H   GLY A 119       7.665  -3.993  10.598  1.00 98.84           H  
ATOM   1699  CA  GLY A 119       9.542  -4.276   9.644  1.00 98.84           C  
ATOM   1700  HA2 GLY A 119      10.527  -4.315  10.108  1.00 98.84           H  
ATOM   1701  HA3 GLY A 119       9.396  -3.272   9.244  1.00 98.84           H  
ATOM   1702  C   GLY A 119       9.533  -5.256   8.469  1.00 98.84           C  
ATOM   1703  O   GLY A 119      10.393  -5.134   7.600  1.00 98.84           O  
ATOM   1704  N   THR A 120       8.580  -6.201   8.392  1.00 98.94           N  
ATOM   1705  H   THR A 120       7.918  -6.285   9.150  1.00 98.94           H  
ATOM   1706  CA  THR A 120       8.388  -6.998   7.165  1.00 98.94           C  
ATOM   1707  HA  THR A 120       9.286  -7.589   6.981  1.00 98.94           H  
ATOM   1708  C   THR A 120       8.169  -6.047   5.996  1.00 98.94           C  
ATOM   1709  CB  THR A 120       7.188  -7.953   7.235  1.00 98.94           C  
ATOM   1710  HB  THR A 120       6.286  -7.370   7.422  1.00 98.94           H  
ATOM   1711  O   THR A 120       7.263  -5.211   6.044  1.00 98.94           O  
ATOM   1712  CG2 THR A 120       6.995  -8.748   5.940  1.00 98.94           C  
ATOM   1713 HG21 THR A 120       7.889  -9.328   5.711  1.00 98.94           H  
ATOM   1714 HG22 THR A 120       6.144  -9.421   6.048  1.00 98.94           H  
ATOM   1715 HG23 THR A 120       6.770  -8.083   5.107  1.00 98.94           H  
ATOM   1716  OG1 THR A 120       7.355  -8.876   8.287  1.00 98.94           O  
ATOM   1717  HG1 THR A 120       7.175  -8.390   9.094  1.00 98.94           H  
ATOM   1718  N   ASN A 121       8.993  -6.174   4.958  1.00 98.95           N  
ATOM   1719  H   ASN A 121       9.723  -6.871   4.982  1.00 98.95           H  
ATOM   1720  CA  ASN A 121       8.921  -5.277   3.818  1.00 98.95           C  
ATOM   1721  HA  ASN A 121       8.923  -4.261   4.214  1.00 98.95           H  
ATOM   1722  C   ASN A 121       7.618  -5.468   3.035  1.00 98.95           C  
ATOM   1723  CB  ASN A 121      10.152  -5.468   2.916  1.00 98.95           C  
ATOM   1724  HB2 ASN A 121      10.043  -6.377   2.324  1.00 98.95           H  
ATOM   1725  HB3 ASN A 121      11.056  -5.540   3.521  1.00 98.95           H  
ATOM   1726  O   ASN A 121       7.144  -6.599   2.886  1.00 98.95           O  
ATOM   1727  CG  ASN A 121      10.311  -4.270   2.003  1.00 98.95           C  
ATOM   1728  ND2 ASN A 121      10.787  -4.433   0.797  1.00 98.95           N  
ATOM   1729 HD21 ASN A 121      10.989  -5.344   0.410  1.00 98.95           H  
ATOM   1730 HD22 ASN A 121      10.812  -3.589   0.243  1.00 98.95           H  
ATOM   1731  OD1 ASN A 121      10.014  -3.161   2.402  1.00 98.95           O  
ATOM   1732  N   VAL A 122       7.067  -4.375   2.507  1.00 98.98           N  
ATOM   1733  H   VAL A 122       7.539  -3.487   2.600  1.00 98.98           H  
ATOM   1734  CA  VAL A 122       5.953  -4.444   1.562  1.00 98.98           C  
ATOM   1735  HA  VAL A 122       5.530  -5.448   1.600  1.00 98.98           H  
ATOM   1736  C   VAL A 122       6.492  -4.244   0.153  1.00 98.98           C  
ATOM   1737  CB  VAL A 122       4.806  -3.491   1.928  1.00 98.98           C  
ATOM   1738  HB  VAL A 122       5.157  -2.460   1.933  1.00 98.98           H  
ATOM   1739  O   VAL A 122       7.222  -3.298  -0.134  1.00 98.98           O  
ATOM   1740  CG1 VAL A 122       3.631  -3.616   0.948  1.00 98.98           C  
ATOM   1741 HG11 VAL A 122       3.244  -4.634   0.954  1.00 98.98           H  
ATOM   1742 HG12 VAL A 122       3.961  -3.373  -0.062  1.00 98.98           H  
ATOM   1743 HG13 VAL A 122       2.836  -2.925   1.227  1.00 98.98           H  
ATOM   1744  CG2 VAL A 122       4.270  -3.863   3.320  1.00 98.98           C  
ATOM   1745 HG21 VAL A 122       3.374  -3.286   3.551  1.00 98.98           H  
ATOM   1746 HG22 VAL A 122       4.026  -4.925   3.353  1.00 98.98           H  
ATOM   1747 HG23 VAL A 122       5.026  -3.653   4.077  1.00 98.98           H  
ATOM   1748  N   ILE A 123       6.135  -5.168  -0.727  1.00 98.96           N  
ATOM   1749  H   ILE A 123       5.511  -5.901  -0.422  1.00 98.96           H  
ATOM   1750  CA  ILE A 123       6.594  -5.219  -2.112  1.00 98.96           C  
ATOM   1751  HA  ILE A 123       7.121  -4.296  -2.356  1.00 98.96           H  
ATOM   1752  C   ILE A 123       5.399  -5.303  -3.056  1.00 98.96           C  
ATOM   1753  CB  ILE A 123       7.594  -6.380  -2.323  1.00 98.96           C  
ATOM   1754  HB  ILE A 123       7.901  -6.371  -3.369  1.00 98.96           H  
ATOM   1755  O   ILE A 123       4.268  -5.569  -2.648  1.00 98.96           O  
ATOM   1756  CG1 ILE A 123       6.944  -7.753  -2.031  1.00 98.96           C  
ATOM   1757 HG12 ILE A 123       6.559  -7.773  -1.012  1.00 98.96           H  
ATOM   1758 HG13 ILE A 123       6.108  -7.896  -2.715  1.00 98.96           H  
ATOM   1759  CG2 ILE A 123       8.859  -6.134  -1.480  1.00 98.96           C  
ATOM   1760 HG21 ILE A 123       9.213  -5.116  -1.641  1.00 98.96           H  
ATOM   1761 HG22 ILE A 123       9.650  -6.819  -1.784  1.00 98.96           H  
ATOM   1762 HG23 ILE A 123       8.641  -6.276  -0.421  1.00 98.96           H  
ATOM   1763  CD1 ILE A 123       7.881  -8.952  -2.196  1.00 98.96           C  
ATOM   1764 HD11 ILE A 123       8.684  -8.910  -1.461  1.00 98.96           H  
ATOM   1765 HD12 ILE A 123       8.317  -8.957  -3.195  1.00 98.96           H  
ATOM   1766 HD13 ILE A 123       7.318  -9.873  -2.048  1.00 98.96           H  
ATOM   1767  N   GLN A 124       5.653  -5.080  -4.335  1.00 98.92           N  
ATOM   1768  H   GLN A 124       6.589  -4.794  -4.587  1.00 98.92           H  
ATOM   1769  CA  GLN A 124       4.764  -5.492  -5.406  1.00 98.92           C  
ATOM   1770  HA  GLN A 124       3.730  -5.344  -5.096  1.00 98.92           H  
ATOM   1771  C   GLN A 124       4.999  -6.974  -5.719  1.00 98.92           C  
ATOM   1772  CB  GLN A 124       5.045  -4.609  -6.619  1.00 98.92           C  
ATOM   1773  HB2 GLN A 124       4.879  -3.566  -6.350  1.00 98.92           H  
ATOM   1774  HB3 GLN A 124       6.090  -4.742  -6.900  1.00 98.92           H  
ATOM   1775  O   GLN A 124       6.142  -7.396  -5.899  1.00 98.92           O  
ATOM   1776  CG  GLN A 124       4.174  -4.960  -7.824  1.00 98.92           C  
ATOM   1777  HG2 GLN A 124       3.121  -4.892  -7.548  1.00 98.92           H  
ATOM   1778  HG3 GLN A 124       4.403  -5.976  -8.143  1.00 98.92           H  
ATOM   1779  CD  GLN A 124       4.455  -4.016  -8.979  1.00 98.92           C  
ATOM   1780  NE2 GLN A 124       5.483  -4.259  -9.758  1.00 98.92           N  
ATOM   1781 HE21 GLN A 124       6.121  -5.014  -9.549  1.00 98.92           H  
ATOM   1782 HE22 GLN A 124       5.779  -3.525 -10.385  1.00 98.92           H  
ATOM   1783  OE1 GLN A 124       3.746  -3.041  -9.178  1.00 98.92           O  
ATOM   1784  N   TRP A 125       3.926  -7.754  -5.840  1.00 98.93           N  
ATOM   1785  H   TRP A 125       3.025  -7.390  -5.564  1.00 98.93           H  
ATOM   1786  CA  TRP A 125       4.016  -9.153  -6.260  1.00 98.93           C  
ATOM   1787  HA  TRP A 125       4.896  -9.276  -6.891  1.00 98.93           H  
ATOM   1788  C   TRP A 125       2.801  -9.601  -7.071  1.00 98.93           C  
ATOM   1789  CB  TRP A 125       4.191 -10.047  -5.028  1.00 98.93           C  
ATOM   1790  HB2 TRP A 125       4.831  -9.541  -4.306  1.00 98.93           H  
ATOM   1791  HB3 TRP A 125       3.223 -10.206  -4.553  1.00 98.93           H  
ATOM   1792  O   TRP A 125       1.684  -9.126  -6.844  1.00 98.93           O  
ATOM   1793  CG  TRP A 125       4.826 -11.365  -5.328  1.00 98.93           C  
ATOM   1794  CD1 TRP A 125       4.194 -12.505  -5.685  1.00 98.93           C  
ATOM   1795  HD1 TRP A 125       3.124 -12.598  -5.796  1.00 98.93           H  
ATOM   1796  CD2 TRP A 125       6.248 -11.676  -5.352  1.00 98.93           C  
ATOM   1797  CE2 TRP A 125       6.412 -13.039  -5.730  1.00 98.93           C  
ATOM   1798  CE3 TRP A 125       7.415 -10.928  -5.112  1.00 98.93           C  
ATOM   1799  HE3 TRP A 125       7.311  -9.882  -4.864  1.00 98.93           H  
ATOM   1800  NE1 TRP A 125       5.128 -13.490  -5.946  1.00 98.93           N  
ATOM   1801  HE1 TRP A 125       4.905 -14.380  -6.370  1.00 98.93           H  
ATOM   1802  CH2 TRP A 125       8.819 -12.871  -5.572  1.00 98.93           C  
ATOM   1803  HH2 TRP A 125       9.803 -13.308  -5.663  1.00 98.93           H  
ATOM   1804  CZ2 TRP A 125       7.673 -13.639  -5.844  1.00 98.93           C  
ATOM   1805  HZ2 TRP A 125       7.766 -14.669  -6.156  1.00 98.93           H  
ATOM   1806  CZ3 TRP A 125       8.689 -11.518  -5.208  1.00 98.93           C  
ATOM   1807  HZ3 TRP A 125       9.573 -10.925  -5.024  1.00 98.93           H  
ATOM   1808  N   THR A 126       3.007 -10.536  -7.998  1.00 98.87           N  
ATOM   1809  H   THR A 126       3.967 -10.748  -8.227  1.00 98.87           H  
ATOM   1810  CA  THR A 126       1.964 -11.192  -8.794  1.00 98.87           C  
ATOM   1811  HA  THR A 126       1.552 -10.480  -9.510  1.00 98.87           H  
ATOM   1812  C   THR A 126       0.810 -11.650  -7.911  1.00 98.87           C  
ATOM   1813  CB  THR A 126       2.550 -12.357  -9.607  1.00 98.87           C  
ATOM   1814  HB  THR A 126       3.048 -13.065  -8.945  1.00 98.87           H  
ATOM   1815  O   THR A 126       1.004 -12.344  -6.906  1.00 98.87           O  
ATOM   1816  CG2 THR A 126       1.473 -13.086 -10.416  1.00 98.87           C  
ATOM   1817 HG21 THR A 126       0.904 -12.371 -11.009  1.00 98.87           H  
ATOM   1818 HG22 THR A 126       0.802 -13.630  -9.751  1.00 98.87           H  
ATOM   1819 HG23 THR A 126       1.951 -13.803 -11.084  1.00 98.87           H  
ATOM   1820  OG1 THR A 126       3.476 -11.861 -10.547  1.00 98.87           O  
ATOM   1821  HG1 THR A 126       4.341 -11.818 -10.134  1.00 98.87           H  
ATOM   1822  N   ILE A 127      -0.409 -11.243  -8.283  1.00 98.72           N  
ATOM   1823  H   ILE A 127      -0.503 -10.708  -9.135  1.00 98.72           H  
ATOM   1824  CA  ILE A 127      -1.611 -11.535  -7.502  1.00 98.72           C  
ATOM   1825  HA  ILE A 127      -1.450 -11.156  -6.493  1.00 98.72           H  
ATOM   1826  C   ILE A 127      -1.802 -13.050  -7.427  1.00 98.72           C  
ATOM   1827  CB  ILE A 127      -2.858 -10.823  -8.074  1.00 98.72           C  
ATOM   1828  HB  ILE A 127      -2.945 -11.069  -9.132  1.00 98.72           H  
ATOM   1829  O   ILE A 127      -2.013 -13.719  -8.434  1.00 98.72           O  
ATOM   1830  CG1 ILE A 127      -2.707  -9.295  -7.918  1.00 98.72           C  
ATOM   1831 HG12 ILE A 127      -1.720  -8.991  -8.265  1.00 98.72           H  
ATOM   1832 HG13 ILE A 127      -2.778  -9.040  -6.861  1.00 98.72           H  
ATOM   1833  CG2 ILE A 127      -4.139 -11.287  -7.347  1.00 98.72           C  
ATOM   1834 HG21 ILE A 127      -4.053 -11.094  -6.278  1.00 98.72           H  
ATOM   1835 HG22 ILE A 127      -4.306 -12.351  -7.512  1.00 98.72           H  
ATOM   1836 HG23 ILE A 127      -5.010 -10.763  -7.739  1.00 98.72           H  
ATOM   1837  CD1 ILE A 127      -3.735  -8.474  -8.707  1.00 98.72           C  
ATOM   1838 HD11 ILE A 127      -4.736  -8.604  -8.294  1.00 98.72           H  
ATOM   1839 HD12 ILE A 127      -3.466  -7.419  -8.648  1.00 98.72           H  
ATOM   1840 HD13 ILE A 127      -3.727  -8.782  -9.752  1.00 98.72           H  
ATOM   1841  N   ASN A 128      -1.767 -13.579  -6.210  1.00 97.09           N  
ATOM   1842  H   ASN A 128      -1.516 -12.963  -5.450  1.00 97.09           H  
ATOM   1843  CA  ASN A 128      -1.999 -14.991  -5.908  1.00 97.09           C  
ATOM   1844  HA  ASN A 128      -2.313 -15.503  -6.818  1.00 97.09           H  
ATOM   1845  C   ASN A 128      -3.146 -15.192  -4.899  1.00 97.09           C  
ATOM   1846  CB  ASN A 128      -0.663 -15.607  -5.464  1.00 97.09           C  
ATOM   1847  HB2 ASN A 128       0.061 -15.481  -6.269  1.00 97.09           H  
ATOM   1848  HB3 ASN A 128      -0.797 -16.674  -5.288  1.00 97.09           H  
ATOM   1849  O   ASN A 128      -3.513 -16.325  -4.596  1.00 97.09           O  
ATOM   1850  CG  ASN A 128      -0.118 -14.976  -4.194  1.00 97.09           C  
ATOM   1851  ND2 ASN A 128       1.163 -14.709  -4.125  1.00 97.09           N  
ATOM   1852 HD21 ASN A 128       1.714 -14.727  -4.971  1.00 97.09           H  
ATOM   1853 HD22 ASN A 128       1.437 -14.104  -3.364  1.00 97.09           H  
ATOM   1854  OD1 ASN A 128      -0.838 -14.736  -3.243  1.00 97.09           O  
ATOM   1855  N   GLY A 129      -3.715 -14.098  -4.379  1.00 94.30           N  
ATOM   1856  H   GLY A 129      -3.289 -13.207  -4.591  1.00 94.30           H  
ATOM   1857  CA  GLY A 129      -4.882 -14.114  -3.498  1.00 94.30           C  
ATOM   1858  HA2 GLY A 129      -5.632 -14.785  -3.917  1.00 94.30           H  
ATOM   1859  HA3 GLY A 129      -5.302 -13.109  -3.459  1.00 94.30           H  
ATOM   1860  C   GLY A 129      -4.604 -14.563  -2.062  1.00 94.30           C  
ATOM   1861  O   GLY A 129      -5.546 -14.642  -1.274  1.00 94.30           O  
ATOM   1862  N   LYS A 130      -3.349 -14.839  -1.686  1.00 97.58           N  
ATOM   1863  H   LYS A 130      -2.607 -14.721  -2.362  1.00 97.58           H  
ATOM   1864  CA  LYS A 130      -2.980 -15.226  -0.317  1.00 97.58           C  
ATOM   1865  HA  LYS A 130      -3.623 -16.049  -0.007  1.00 97.58           H  
ATOM   1866  C   LYS A 130      -3.198 -14.082   0.673  1.00 97.58           C  
ATOM   1867  CB  LYS A 130      -1.521 -15.688  -0.272  1.00 97.58           C  
ATOM   1868  HB2 LYS A 130      -0.897 -14.919  -0.728  1.00 97.58           H  
ATOM   1869  HB3 LYS A 130      -1.211 -15.797   0.767  1.00 97.58           H  
ATOM   1870  O   LYS A 130      -3.215 -12.906   0.315  1.00 97.58           O  
ATOM   1871  CG  LYS A 130      -1.288 -17.025  -0.984  1.00 97.58           C  
ATOM   1872  HG2 LYS A 130      -1.867 -17.804  -0.488  1.00 97.58           H  
ATOM   1873  HG3 LYS A 130      -1.597 -16.960  -2.027  1.00 97.58           H  
ATOM   1874  CD  LYS A 130       0.203 -17.364  -0.908  1.00 97.58           C  
ATOM   1875  HD2 LYS A 130       0.769 -16.579  -1.410  1.00 97.58           H  
ATOM   1876  HD3 LYS A 130       0.510 -17.399   0.137  1.00 97.58           H  
ATOM   1877  CE  LYS A 130       0.479 -18.711  -1.576  1.00 97.58           C  
ATOM   1878  HE2 LYS A 130      -0.126 -19.475  -1.088  1.00 97.58           H  
ATOM   1879  HE3 LYS A 130       0.171 -18.647  -2.619  1.00 97.58           H  
ATOM   1880  NZ  LYS A 130       1.919 -19.050  -1.481  1.00 97.58           N  
ATOM   1881  HZ1 LYS A 130       2.469 -18.328  -1.925  1.00 97.58           H  
ATOM   1882  HZ2 LYS A 130       2.117 -19.932  -1.932  1.00 97.58           H  
ATOM   1883  HZ3 LYS A 130       2.202 -19.099  -0.513  1.00 97.58           H  
ATOM   1884  N   ALA A 131      -3.339 -14.432   1.950  1.00 98.02           N  
ATOM   1885  H   ALA A 131      -3.293 -15.413   2.184  1.00 98.02           H  
ATOM   1886  CA  ALA A 131      -3.660 -13.482   3.014  1.00 98.02           C  
ATOM   1887  HA  ALA A 131      -4.600 -12.990   2.765  1.00 98.02           H  
ATOM   1888  C   ALA A 131      -2.608 -12.369   3.202  1.00 98.02           C  
ATOM   1889  CB  ALA A 131      -3.869 -14.281   4.306  1.00 98.02           C  
ATOM   1890  HB1 ALA A 131      -4.690 -14.987   4.179  1.00 98.02           H  
ATOM   1891  HB2 ALA A 131      -4.119 -13.600   5.120  1.00 98.02           H  
ATOM   1892  HB3 ALA A 131      -2.962 -14.826   4.568  1.00 98.02           H  
ATOM   1893  O   ALA A 131      -2.950 -11.289   3.678  1.00 98.02           O  
ATOM   1894  N   ASN A 132      -1.348 -12.594   2.816  1.00 98.59           N  
ATOM   1895  H   ASN A 132      -1.114 -13.469   2.368  1.00 98.59           H  
ATOM   1896  CA  ASN A 132      -0.289 -11.582   2.863  1.00 98.59           C  
ATOM   1897  HA  ASN A 132      -0.331 -11.086   3.832  1.00 98.59           H  
ATOM   1898  C   ASN A 132      -0.458 -10.482   1.792  1.00 98.59           C  
ATOM   1899  CB  ASN A 132       1.076 -12.284   2.751  1.00 98.59           C  
ATOM   1900  HB2 ASN A 132       1.135 -13.111   3.459  1.00 98.59           H  
ATOM   1901  HB3 ASN A 132       1.865 -11.570   2.989  1.00 98.59           H  
ATOM   1902  O   ASN A 132       0.134  -9.417   1.944  1.00 98.59           O  
ATOM   1903  CG  ASN A 132       1.319 -12.825   1.354  1.00 98.59           C  
ATOM   1904  ND2 ASN A 132       2.389 -12.429   0.711  1.00 98.59           N  
ATOM   1905 HD21 ASN A 132       2.432 -12.528  -0.293  1.00 98.59           H  
ATOM   1906 HD22 ASN A 132       3.045 -11.758   1.084  1.00 98.59           H  
ATOM   1907  OD1 ASN A 132       0.489 -13.550   0.829  1.00 98.59           O  
ATOM   1908  N   GLN A 133      -1.292 -10.705   0.769  1.00 98.79           N  
ATOM   1909  H   GLN A 133      -1.691 -11.628   0.673  1.00 98.79           H  
ATOM   1910  CA  GLN A 133      -1.688  -9.710  -0.241  1.00 98.79           C  
ATOM   1911  HA  GLN A 133      -0.940  -8.918  -0.279  1.00 98.79           H  
ATOM   1912  C   GLN A 133      -3.035  -9.039   0.058  1.00 98.79           C  
ATOM   1913  CB  GLN A 133      -1.759 -10.374  -1.624  1.00 98.79           C  
ATOM   1914  HB2 GLN A 133      -2.467 -11.203  -1.605  1.00 98.79           H  
ATOM   1915  HB3 GLN A 133      -2.107  -9.640  -2.350  1.00 98.79           H  
ATOM   1916  O   GLN A 133      -3.486  -8.177  -0.698  1.00 98.79           O  
ATOM   1917  CG  GLN A 133      -0.391 -10.873  -2.083  1.00 98.79           C  
ATOM   1918  HG2 GLN A 133      -0.043 -11.677  -1.435  1.00 98.79           H  
ATOM   1919  HG3 GLN A 133       0.309 -10.040  -2.015  1.00 98.79           H  
ATOM   1920  CD  GLN A 133      -0.388 -11.377  -3.519  1.00 98.79           C  
ATOM   1921  NE2 GLN A 133       0.781 -11.500  -4.100  1.00 98.79           N  
ATOM   1922 HE21 GLN A 133       0.838 -11.731  -5.082  1.00 98.79           H  
ATOM   1923 HE22 GLN A 133       1.599 -11.300  -3.541  1.00 98.79           H  
ATOM   1924  OE1 GLN A 133      -1.416 -11.673  -4.124  1.00 98.79           O  
ATOM   1925  N   GLN A 134      -3.714  -9.459   1.128  1.00 98.76           N  
ATOM   1926  H   GLN A 134      -3.269 -10.113   1.756  1.00 98.76           H  
ATOM   1927  CA  GLN A 134      -5.035  -8.958   1.483  1.00 98.76           C  
ATOM   1928  HA  GLN A 134      -5.480  -8.482   0.609  1.00 98.76           H  
ATOM   1929  C   GLN A 134      -4.944  -7.909   2.588  1.00 98.76           C  
ATOM   1930  CB  GLN A 134      -5.963 -10.104   1.889  1.00 98.76           C  
ATOM   1931  HB2 GLN A 134      -6.914  -9.671   2.201  1.00 98.76           H  
ATOM   1932  HB3 GLN A 134      -5.524 -10.634   2.734  1.00 98.76           H  
ATOM   1933  O   GLN A 134      -4.228  -8.073   3.579  1.00 98.76           O  
ATOM   1934  CG  GLN A 134      -6.234 -11.116   0.768  1.00 98.76           C  
ATOM   1935  HG2 GLN A 134      -6.682 -10.604  -0.083  1.00 98.76           H  
ATOM   1936  HG3 GLN A 134      -5.297 -11.567   0.441  1.00 98.76           H  
ATOM   1937  CD  GLN A 134      -7.184 -12.215   1.230  1.00 98.76           C  
ATOM   1938  NE2 GLN A 134      -7.144 -13.395   0.660  1.00 98.76           N  
ATOM   1939 HE21 GLN A 134      -7.829 -14.077   0.955  1.00 98.76           H  
ATOM   1940 HE22 GLN A 134      -6.483 -13.620  -0.069  1.00 98.76           H  
ATOM   1941  OE1 GLN A 134      -8.006 -12.033   2.114  1.00 98.76           O  
ATOM   1942  N   TRP A 135      -5.735  -6.851   2.437  1.00 98.90           N  
ATOM   1943  H   TRP A 135      -6.232  -6.763   1.562  1.00 98.90           H  
ATOM   1944  CA  TRP A 135      -5.704  -5.675   3.297  1.00 98.90           C  
ATOM   1945  HA  TRP A 135      -5.124  -5.909   4.189  1.00 98.90           H  
ATOM   1946  C   TRP A 135      -7.110  -5.257   3.729  1.00 98.90           C  
ATOM   1947  CB  TRP A 135      -4.985  -4.541   2.558  1.00 98.90           C  
ATOM   1948  HB2 TRP A 135      -4.890  -3.694   3.237  1.00 98.90           H  
ATOM   1949  HB3 TRP A 135      -5.599  -4.224   1.715  1.00 98.90           H  
ATOM   1950  O   TRP A 135      -8.063  -5.358   2.961  1.00 98.90           O  
ATOM   1951  CG  TRP A 135      -3.620  -4.896   2.043  1.00 98.90           C  
ATOM   1952  CD1 TRP A 135      -3.355  -5.426   0.827  1.00 98.90           C  
ATOM   1953  HD1 TRP A 135      -4.099  -5.666   0.081  1.00 98.90           H  
ATOM   1954  CD2 TRP A 135      -2.333  -4.827   2.731  1.00 98.90           C  
ATOM   1955  CE2 TRP A 135      -1.327  -5.338   1.855  1.00 98.90           C  
ATOM   1956  CE3 TRP A 135      -1.910  -4.389   4.006  1.00 98.90           C  
ATOM   1957  HE3 TRP A 135      -2.641  -3.994   4.697  1.00 98.90           H  
ATOM   1958  NE1 TRP A 135      -2.005  -5.694   0.713  1.00 98.90           N  
ATOM   1959  HE1 TRP A 135      -1.586  -6.152  -0.084  1.00 98.90           H  
ATOM   1960  CH2 TRP A 135       0.413  -4.935   3.482  1.00 98.90           C  
ATOM   1961  HH2 TRP A 135       1.458  -4.948   3.753  1.00 98.90           H  
ATOM   1962  CZ2 TRP A 135       0.022  -5.410   2.221  1.00 98.90           C  
ATOM   1963  HZ2 TRP A 135       0.751  -5.806   1.530  1.00 98.90           H  
ATOM   1964  CZ3 TRP A 135      -0.550  -4.421   4.369  1.00 98.90           C  
ATOM   1965  HZ3 TRP A 135      -0.238  -4.035   5.328  1.00 98.90           H  
ATOM   1966  N   ILE A 136      -7.247  -4.755   4.952  1.00 98.53           N  
ATOM   1967  H   ILE A 136      -6.427  -4.737   5.541  1.00 98.53           H  
ATOM   1968  CA  ILE A 136      -8.486  -4.200   5.506  1.00 98.53           C  
ATOM   1969  HA  ILE A 136      -9.299  -4.343   4.794  1.00 98.53           H  
ATOM   1970  C   ILE A 136      -8.286  -2.701   5.708  1.00 98.53           C  
ATOM   1971  CB  ILE A 136      -8.881  -4.917   6.817  1.00 98.53           C  
ATOM   1972  HB  ILE A 136      -8.062  -4.807   7.528  1.00 98.53           H  
ATOM   1973  O   ILE A 136      -7.313  -2.277   6.330  1.00 98.53           O  
ATOM   1974  CG1 ILE A 136      -9.112  -6.425   6.562  1.00 98.53           C  
ATOM   1975 HG12 ILE A 136      -8.230  -6.844   6.078  1.00 98.53           H  
ATOM   1976 HG13 ILE A 136      -9.958  -6.556   5.887  1.00 98.53           H  
ATOM   1977  CG2 ILE A 136     -10.141  -4.273   7.431  1.00 98.53           C  
ATOM   1978 HG21 ILE A 136     -10.382  -4.742   8.385  1.00 98.53           H  
ATOM   1979 HG22 ILE A 136     -10.989  -4.382   6.754  1.00 98.53           H  
ATOM   1980 HG23 ILE A 136      -9.978  -3.216   7.638  1.00 98.53           H  
ATOM   1981  CD1 ILE A 136      -9.353  -7.248   7.834  1.00 98.53           C  
ATOM   1982 HD11 ILE A 136      -8.552  -7.069   8.551  1.00 98.53           H  
ATOM   1983 HD12 ILE A 136     -10.313  -6.990   8.281  1.00 98.53           H  
ATOM   1984 HD13 ILE A 136      -9.370  -8.307   7.578  1.00 98.53           H  
ATOM   1985  N   PHE A 137      -9.220  -1.898   5.201  1.00 98.46           N  
ATOM   1986  H   PHE A 137     -10.012  -2.313   4.731  1.00 98.46           H  
ATOM   1987  CA  PHE A 137      -9.238  -0.455   5.416  1.00 98.46           C  
ATOM   1988  HA  PHE A 137      -8.220  -0.094   5.565  1.00 98.46           H  
ATOM   1989  C   PHE A 137     -10.047  -0.127   6.669  1.00 98.46           C  
ATOM   1990  CB  PHE A 137      -9.806   0.251   4.179  1.00 98.46           C  
ATOM   1991  HB2 PHE A 137     -10.020   1.288   4.438  1.00 98.46           H  
ATOM   1992  HB3 PHE A 137     -10.752  -0.210   3.899  1.00 98.46           H  
ATOM   1993  O   PHE A 137     -11.254  -0.352   6.718  1.00 98.46           O  
ATOM   1994  CG  PHE A 137      -8.871   0.240   2.988  1.00 98.46           C  
ATOM   1995  CD1 PHE A 137      -8.075   1.365   2.709  1.00 98.46           C  
ATOM   1996  HD1 PHE A 137      -8.130   2.240   3.340  1.00 98.46           H  
ATOM   1997  CD2 PHE A 137      -8.790  -0.895   2.158  1.00 98.46           C  
ATOM   1998  HD2 PHE A 137      -9.404  -1.761   2.358  1.00 98.46           H  
ATOM   1999  CE1 PHE A 137      -7.201   1.354   1.609  1.00 98.46           C  
ATOM   2000  HE1 PHE A 137      -6.583   2.215   1.402  1.00 98.46           H  
ATOM   2001  CE2 PHE A 137      -7.916  -0.906   1.058  1.00 98.46           C  
ATOM   2002  HE2 PHE A 137      -7.857  -1.777   0.422  1.00 98.46           H  
ATOM   2003  CZ  PHE A 137      -7.124   0.222   0.781  1.00 98.46           C  
ATOM   2004  HZ  PHE A 137      -6.454   0.218  -0.067  1.00 98.46           H  
ATOM   2005  N   GLU A 138      -9.389   0.447   7.669  1.00 98.51           N  
ATOM   2006  H   GLU A 138      -8.391   0.571   7.581  1.00 98.51           H  
ATOM   2007  CA  GLU A 138     -10.008   0.877   8.920  1.00 98.51           C  
ATOM   2008  HA  GLU A 138     -11.025   0.491   8.983  1.00 98.51           H  
ATOM   2009  C   GLU A 138     -10.067   2.402   8.954  1.00 98.51           C  
ATOM   2010  CB  GLU A 138      -9.235   0.321  10.116  1.00 98.51           C  
ATOM   2011  HB2 GLU A 138      -9.693   0.698  11.030  1.00 98.51           H  
ATOM   2012  HB3 GLU A 138      -8.206   0.675  10.063  1.00 98.51           H  
ATOM   2013  O   GLU A 138      -9.064   3.087   8.725  1.00 98.51           O  
ATOM   2014  CG  GLU A 138      -9.247  -1.216  10.141  1.00 98.51           C  
ATOM   2015  HG2 GLU A 138      -8.804  -1.599   9.222  1.00 98.51           H  
ATOM   2016  HG3 GLU A 138     -10.281  -1.558  10.188  1.00 98.51           H  
ATOM   2017  CD  GLU A 138      -8.468  -1.798  11.325  1.00 98.51           C  
ATOM   2018  OE1 GLU A 138      -8.426  -3.049  11.425  1.00 98.51           O  
ATOM   2019  OE2 GLU A 138      -7.905  -1.018  12.117  1.00 98.51           O  
ATOM   2020  N   LYS A 139     -11.256   2.963   9.176  1.00 97.04           N  
ATOM   2021  H   LYS A 139     -12.033   2.366   9.421  1.00 97.04           H  
ATOM   2022  CA  LYS A 139     -11.444   4.416   9.186  1.00 97.04           C  
ATOM   2023  HA  LYS A 139     -10.963   4.817   8.294  1.00 97.04           H  
ATOM   2024  C   LYS A 139     -10.743   5.031  10.406  1.00 97.04           C  
ATOM   2025  CB  LYS A 139     -12.941   4.741   9.112  1.00 97.04           C  
ATOM   2026  HB2 LYS A 139     -13.389   4.139   8.322  1.00 97.04           H  
ATOM   2027  HB3 LYS A 139     -13.416   4.483  10.059  1.00 97.04           H  
ATOM   2028  O   LYS A 139     -10.802   4.471  11.496  1.00 97.04           O  
ATOM   2029  CG  LYS A 139     -13.187   6.222   8.795  1.00 97.04           C  
ATOM   2030  HG2 LYS A 139     -12.656   6.488   7.881  1.00 97.04           H  
ATOM   2031  HG3 LYS A 139     -12.815   6.838   9.613  1.00 97.04           H  
ATOM   2032  CD  LYS A 139     -14.683   6.490   8.603  1.00 97.04           C  
ATOM   2033  HD2 LYS A 139     -15.055   5.881   7.780  1.00 97.04           H  
ATOM   2034  HD3 LYS A 139     -15.212   6.223   9.518  1.00 97.04           H  
ATOM   2035  CE  LYS A 139     -14.900   7.974   8.294  1.00 97.04           C  
ATOM   2036  HE2 LYS A 139     -14.489   8.561   9.114  1.00 97.04           H  
ATOM   2037  HE3 LYS A 139     -14.338   8.228   7.395  1.00 97.04           H  
ATOM   2038  NZ  LYS A 139     -16.339   8.285   8.108  1.00 97.04           N  
ATOM   2039  HZ1 LYS A 139     -16.853   8.067   8.950  1.00 97.04           H  
ATOM   2040  HZ2 LYS A 139     -16.461   9.268   7.910  1.00 97.04           H  
ATOM   2041  HZ3 LYS A 139     -16.724   7.748   7.343  1.00 97.04           H  
ATOM   2042  N   VAL A 140     -10.098   6.180  10.190  1.00 90.59           N  
ATOM   2043  H   VAL A 140     -10.281   6.660   9.320  1.00 90.59           H  
ATOM   2044  CA  VAL A 140      -9.429   7.017  11.206  1.00 90.59           C  
ATOM   2045  HA  VAL A 140      -9.656   6.644  12.204  1.00 90.59           H  
ATOM   2046  C   VAL A 140     -10.019   8.407  11.127  1.00 90.59           C  
ATOM   2047  CB  VAL A 140      -7.905   7.075  11.023  1.00 90.59           C  
ATOM   2048  HB  VAL A 140      -7.670   7.593  10.093  1.00 90.59           H  
ATOM   2049  O   VAL A 140     -10.303   8.814   9.975  1.00 90.59           O  
ATOM   2050  CG1 VAL A 140      -7.213   7.799  12.186  1.00 90.59           C  
ATOM   2051 HG11 VAL A 140      -7.484   7.320  13.127  1.00 90.59           H  
ATOM   2052 HG12 VAL A 140      -6.131   7.765  12.058  1.00 90.59           H  
ATOM   2053 HG13 VAL A 140      -7.538   8.839  12.218  1.00 90.59           H  
ATOM   2054  CG2 VAL A 140      -7.339   5.662  10.957  1.00 90.59           C  
ATOM   2055 HG21 VAL A 140      -6.251   5.683  10.900  1.00 90.59           H  
ATOM   2056 HG22 VAL A 140      -7.659   5.119  11.847  1.00 90.59           H  
ATOM   2057 HG23 VAL A 140      -7.733   5.132  10.090  1.00 90.59           H  
ATOM   2058  OXT VAL A 140     -10.179   8.998  12.208  1.00 90.59           O  
TER    2059      VAL A 140                                                       
END   
