# Supplementary material for: Functional identification of two novel carbohydrate-binding modules of glucuronoxylanase CrXyl30 and their contribution to the lignocellulose saccharification
Source: Biotechnol Biofuels Bioprod. 2023 Mar 8;16:40. doi: 10.1186/s13068-023-02290-7 (PMC9996879; doi:10.1186/s13068-023-02290-7)
Supplement: Supplementary file 2 — Additional file 2: Predicted structures of CrCBM13. [file 13068_2023_2290_MOESM2_ESM.zip › CrCBM13af AFX3 dock.pdb]

REMARK   Accelrys Discovery Studio PDB file
REMARK   Created:  2023-02-08T09:49:51Z
ATOM      1  N   TYR A   1      -7.343   6.466   6.887  1.00 98.75           N1+
ATOM      2  HT1 TYR A   1      -6.549   6.680   6.301  1.00 98.75           H  
ATOM      3  HT2 TYR A   1      -8.180   6.807   6.435  1.00 98.75           H  
ATOM      4  HT3 TYR A   1      -7.226   6.922   7.781  1.00 98.75           H  
ATOM      5  CA  TYR A   1      -7.428   5.009   7.067  1.00 98.75           C  
ATOM      6  HA  TYR A   1      -8.253   4.795   7.746  1.00 98.75           H  
ATOM      7  C   TYR A   1      -6.152   4.486   7.689  1.00 98.75           C  
ATOM      8  CB  TYR A   1      -7.682   4.279   5.741  1.00 98.75           C  
ATOM      9  HB1 TYR A   1      -7.626   3.204   5.912  1.00 98.75           H  
ATOM     10  HB2 TYR A   1      -6.901   4.538   5.027  1.00 98.75           H  
ATOM     11  O   TYR A   1      -5.082   4.964   7.325  1.00 98.75           O  
ATOM     12  CG  TYR A   1      -9.037   4.593   5.145  1.00 98.75           C  
ATOM     13  CD1 TYR A   1     -10.164   3.861   5.565  1.00 98.75           C  
ATOM     14  HD1 TYR A   1     -10.056   3.054   6.275  1.00 98.75           H  
ATOM     15  CD2 TYR A   1      -9.177   5.617   4.187  1.00 98.75           C  
ATOM     16  HD2 TYR A   1      -8.310   6.154   3.831  1.00 98.75           H  
ATOM     17  CE1 TYR A   1     -11.434   4.155   5.039  1.00 98.75           C  
ATOM     18  HE1 TYR A   1     -12.299   3.584   5.341  1.00 98.75           H  
ATOM     19  CE2 TYR A   1     -10.449   5.915   3.660  1.00 98.75           C  
ATOM     20  HE2 TYR A   1     -10.562   6.692   2.918  1.00 98.75           H  
ATOM     21  OH  TYR A   1     -12.812   5.470   3.589  1.00 98.75           O  
ATOM     22  HH  TYR A   1     -12.776   6.104   2.869  1.00 98.75           H  
ATOM     23  CZ  TYR A   1     -11.581   5.184   4.087  1.00 98.75           C  
ATOM     24  N   TYR A   2      -6.263   3.500   8.572  1.00 98.81           N  
ATOM     25  HN  TYR A   2      -7.189   3.201   8.842  1.00 98.81           H  
ATOM     26  CA  TYR A   2      -5.221   2.495   8.749  1.00 98.81           C  
ATOM     27  HA  TYR A   2      -4.244   2.936   8.548  1.00 98.81           H  
ATOM     28  C   TYR A   2      -5.471   1.377   7.728  1.00 98.81           C  
ATOM     29  CB  TYR A   2      -5.217   1.956  10.186  1.00 98.81           C  
ATOM     30  HB1 TYR A   2      -6.144   1.414  10.375  1.00 98.81           H  
ATOM     31  HB2 TYR A   2      -4.394   1.246  10.261  1.00 98.81           H  
ATOM     32  O   TYR A   2      -6.623   1.092   7.396  1.00 98.81           O  
ATOM     33  CG  TYR A   2      -4.998   2.981  11.279  1.00 98.81           C  
ATOM     34  CD1 TYR A   2      -3.833   3.768  11.271  1.00 98.81           C  
ATOM     35  HD1 TYR A   2      -3.086   3.601  10.509  1.00 98.81           H  
ATOM     36  CD2 TYR A   2      -5.924   3.118  12.330  1.00 98.81           C  
ATOM     37  HD2 TYR A   2      -6.794   2.479  12.369  1.00 98.81           H  
ATOM     38  CE1 TYR A   2      -3.623   4.749  12.256  1.00 98.81           C  
ATOM     39  HE1 TYR A   2      -2.727   5.351  12.249  1.00 98.81           H  
ATOM     40  CE2 TYR A   2      -5.719   4.093  13.326  1.00 98.81           C  
ATOM     41  HE2 TYR A   2      -6.447   4.206  14.116  1.00 98.81           H  
ATOM     42  OH  TYR A   2      -4.426   5.921  14.188  1.00 98.81           O  
ATOM     43  HH  TYR A   2      -5.123   5.869  14.847  1.00 98.81           H  
ATOM     44  CZ  TYR A   2      -4.584   4.931  13.271  1.00 98.81           C  
ATOM     45  N   ILE A   3      -4.411   0.771   7.196  1.00 98.89           N  
ATOM     46  HN  ILE A   3      -3.487   1.042   7.501  1.00 98.89           H  
ATOM     47  CA  ILE A   3      -4.512  -0.311   6.205  1.00 98.89           C  
ATOM     48  HA  ILE A   3      -5.558  -0.551   6.017  1.00 98.89           H  
ATOM     49  C   ILE A   3      -3.851  -1.545   6.814  1.00 98.89           C  
ATOM     50  CB  ILE A   3      -3.889   0.106   4.853  1.00 98.89           C  
ATOM     51  HB  ILE A   3      -2.830   0.316   5.006  1.00 98.89           H  
ATOM     52  O   ILE A   3      -2.631  -1.582   6.949  1.00 98.89           O  
ATOM     53  CG1 ILE A   3      -4.560   1.388   4.308  1.00 98.89           C  
ATOM     54 1HG1 ILE A   3      -5.620   1.196   4.142  1.00 98.89           H  
ATOM     55 2HG1 ILE A   3      -4.474   2.185   5.047  1.00 98.89           H  
ATOM     56  CG2 ILE A   3      -4.018  -1.044   3.839  1.00 98.89           C  
ATOM     57 1HG2 ILE A   3      -3.502  -0.794   2.912  1.00 98.89           H  
ATOM     58 2HG2 ILE A   3      -5.067  -1.245   3.625  1.00 98.89           H  
ATOM     59 3HG2 ILE A   3      -3.543  -1.946   4.226  1.00 98.89           H  
ATOM     60  CD1 ILE A   3      -3.937   1.922   3.014  1.00 98.89           C  
ATOM     61 1HD1 ILE A   3      -4.385   2.888   2.784  1.00 98.89           H  
ATOM     62 2HD1 ILE A   3      -4.129   1.243   2.183  1.00 98.89           H  
ATOM     63 3HD1 ILE A   3      -2.863   2.055   3.144  1.00 98.89           H  
ATOM     64  N   LYS A   4      -4.650  -2.522   7.244  1.00 98.79           N  
ATOM     65  HN  LYS A   4      -5.641  -2.423   7.074  1.00 98.79           H  
ATOM     66  CA  LYS A   4      -4.196  -3.687   8.014  1.00 98.79           C  
ATOM     67  HA  LYS A   4      -3.226  -3.457   8.454  1.00 98.79           H  
ATOM     68  C   LYS A   4      -4.031  -4.914   7.128  1.00 98.79           C  
ATOM     69  CB  LYS A   4      -5.180  -3.944   9.163  1.00 98.79           C  
ATOM     70  HB1 LYS A   4      -5.341  -3.010   9.702  1.00 98.79           H  
ATOM     71  HB2 LYS A   4      -6.137  -4.267   8.755  1.00 98.79           H  
ATOM     72  O   LYS A   4      -4.975  -5.305   6.451  1.00 98.79           O  
ATOM     73  CG  LYS A   4      -4.645  -4.999  10.147  1.00 98.79           C  
ATOM     74  HG1 LYS A   4      -3.646  -4.702  10.469  1.00 98.79           H  
ATOM     75  HG2 LYS A   4      -4.580  -5.971   9.659  1.00 98.79           H  
ATOM     76  CD  LYS A   4      -5.528  -5.110  11.392  1.00 98.79           C  
ATOM     77  HD1 LYS A   4      -5.014  -5.720  12.136  1.00 98.79           H  
ATOM     78  HD2 LYS A   4      -5.672  -4.113  11.808  1.00 98.79           H  
ATOM     79  CE  LYS A   4      -6.885  -5.744  11.079  1.00 98.79           C  
ATOM     80  HE1 LYS A   4      -7.295  -5.283  10.180  1.00 98.79           H  
ATOM     81  HE2 LYS A   4      -6.744  -6.810  10.903  1.00 98.79           H  
ATOM     82  NZ  LYS A   4      -7.821  -5.518  12.198  1.00 98.79           N1+
ATOM     83  HZ1 LYS A   4      -8.025  -4.529  12.214  1.00 98.79           H  
ATOM     84  HZ2 LYS A   4      -7.410  -5.791  13.079  1.00 98.79           H  
ATOM     85  HZ3 LYS A   4      -8.700  -5.993  12.046  1.00 98.79           H  
ATOM     86  N   ASN A   5      -2.867  -5.547   7.158  1.00 98.80           N  
ATOM     87  HN  ASN A   5      -2.146  -5.183   7.763  1.00 98.80           H  
ATOM     88  CA  ASN A   5      -2.623  -6.819   6.489  1.00 98.80           C  
ATOM     89  HA  ASN A   5      -2.934  -6.738   5.448  1.00 98.80           H  
ATOM     90  C   ASN A   5      -3.422  -7.947   7.159  1.00 98.80           C  
ATOM     91  CB  ASN A   5      -1.121  -7.115   6.538  1.00 98.80           C  
ATOM     92  HB1 ASN A   5      -0.548  -6.254   6.194  1.00 98.80           H  
ATOM     93  HB2 ASN A   5      -0.821  -7.328   7.565  1.00 98.80           H  
ATOM     94  O   ASN A   5      -3.393  -8.084   8.385  1.00 98.80           O  
ATOM     95  CG  ASN A   5      -0.784  -8.305   5.671  1.00 98.80           C  
ATOM     96  ND2 ASN A   5      -0.631  -8.080   4.388  1.00 98.80           N  
ATOM     97 1HD2 ASN A   5      -0.693  -7.143   4.017  1.00 98.80           H  
ATOM     98 2HD2 ASN A   5      -0.360  -8.827   3.764  1.00 98.80           H  
ATOM     99  OD1 ASN A   5      -0.712  -9.426   6.149  1.00 98.80           O  
ATOM    100  N   VAL A   6      -4.103  -8.775   6.365  1.00 98.32           N  
ATOM    101  HN  VAL A   6      -4.067  -8.623   5.368  1.00 98.32           H  
ATOM    102  CA  VAL A   6      -4.946  -9.868   6.876  1.00 98.32           C  
ATOM    103  HA  VAL A   6      -5.585  -9.471   7.665  1.00 98.32           H  
ATOM    104  C   VAL A   6      -4.113 -10.984   7.508  1.00 98.32           C  
ATOM    105  CB  VAL A   6      -5.857 -10.416   5.760  1.00 98.32           C  
ATOM    106  HB  VAL A   6      -5.238 -10.669   4.899  1.00 98.32           H  
ATOM    107  O   VAL A   6      -4.512 -11.512   8.543  1.00 98.32           O  
ATOM    108  CG1 VAL A   6      -6.640 -11.671   6.168  1.00 98.32           C  
ATOM    109 1HG1 VAL A   6      -7.302 -11.972   5.356  1.00 98.32           H  
ATOM    110 2HG1 VAL A   6      -7.231 -11.473   7.062  1.00 98.32           H  
ATOM    111 3HG1 VAL A   6      -5.959 -12.498   6.366  1.00 98.32           H  
ATOM    112  CG2 VAL A   6      -6.896  -9.363   5.347  1.00 98.32           C  
ATOM    113 1HG2 VAL A   6      -7.543  -9.137   6.195  1.00 98.32           H  
ATOM    114 2HG2 VAL A   6      -6.404  -8.446   5.022  1.00 98.32           H  
ATOM    115 3HG2 VAL A   6      -7.504  -9.745   4.528  1.00 98.32           H  
ATOM    116  N   ASN A   7      -2.953 -11.327   6.944  1.00 98.23           N  
ATOM    117  HN  ASN A   7      -2.650 -10.844   6.110  1.00 98.23           H  
ATOM    118  CA  ASN A   7      -2.094 -12.379   7.496  1.00 98.23           C  
ATOM    119  HA  ASN A   7      -2.704 -13.250   7.736  1.00 98.23           H  
ATOM    120  C   ASN A   7      -1.410 -11.940   8.799  1.00 98.23           C  
ATOM    121  CB  ASN A   7      -1.064 -12.782   6.430  1.00 98.23           C  
ATOM    122  HB1 ASN A   7      -1.586 -13.077   5.519  1.00 98.23           H  
ATOM    123  HB2 ASN A   7      -0.409 -11.943   6.199  1.00 98.23           H  
ATOM    124  O   ASN A   7      -1.479 -12.627   9.812  1.00 98.23           O  
ATOM    125  CG  ASN A   7      -0.227 -13.971   6.853  1.00 98.23           C  
ATOM    126  ND2 ASN A   7       1.076 -13.887   6.722  1.00 98.23           N  
ATOM    127 1HD2 ASN A   7       1.534 -13.039   6.422  1.00 98.23           H  
ATOM    128 2HD2 ASN A   7       1.632 -14.679   7.014  1.00 98.23           H  
ATOM    129  OD1 ASN A   7      -0.745 -14.992   7.266  1.00 98.23           O  
ATOM    130  N   ALA A   8      -0.762 -10.775   8.778  1.00 98.63           N  
ATOM    131  HN  ALA A   8      -0.723 -10.270   7.904  1.00 98.63           H  
ATOM    132  CA  ALA A   8       0.070 -10.320   9.888  1.00 98.63           C  
ATOM    133  HA  ALA A   8       0.570 -11.181  10.331  1.00 98.63           H  
ATOM    134  C   ALA A   8      -0.705  -9.631  11.020  1.00 98.63           C  
ATOM    135  CB  ALA A   8       1.136  -9.389   9.311  1.00 98.63           C  
ATOM    136  HB1 ALA A   8       1.838  -9.106  10.096  1.00 98.63           H  
ATOM    137  HB2 ALA A   8       0.662  -8.490   8.917  1.00 98.63           H  
ATOM    138  HB3 ALA A   8       1.676  -9.889   8.507  1.00 98.63           H  
ATOM    139  O   ALA A   8      -0.160  -9.479  12.110  1.00 98.63           O  
ATOM    140  N   GLN A   9      -1.936  -9.165  10.761  1.00 98.52           N  
ATOM    141  HN  GLN A   9      -2.325  -9.334   9.845  1.00 98.52           H  
ATOM    142  CA  GLN A   9      -2.698  -8.295  11.671  1.00 98.52           C  
ATOM    143  HA  GLN A   9      -3.548  -7.920  11.102  1.00 98.52           H  
ATOM    144  C   GLN A   9      -1.915  -7.030  12.080  1.00 98.52           C  
ATOM    145  CB  GLN A   9      -3.261  -9.098  12.860  1.00 98.52           C  
ATOM    146  HB1 GLN A   9      -3.789  -8.422  13.533  1.00 98.52           H  
ATOM    147  HB2 GLN A   9      -2.442  -9.550  13.420  1.00 98.52           H  
ATOM    148  O   GLN A   9      -2.005  -6.546  13.207  1.00 98.52           O  
ATOM    149  CG  GLN A   9      -4.237 -10.202  12.426  1.00 98.52           C  
ATOM    150  HG1 GLN A   9      -4.563 -10.753  13.308  1.00 98.52           H  
ATOM    151  HG2 GLN A   9      -3.729 -10.906  11.767  1.00 98.52           H  
ATOM    152  CD  GLN A   9      -5.475  -9.641  11.731  1.00 98.52           C  
ATOM    153  NE2 GLN A   9      -5.801 -10.093  10.544  1.00 98.52           N  
ATOM    154 1HE2 GLN A   9      -6.649  -9.737  10.126  1.00 98.52           H  
ATOM    155 2HE2 GLN A   9      -5.233 -10.783  10.074  1.00 98.52           H  
ATOM    156  OE1 GLN A   9      -6.170  -8.759  12.220  1.00 98.52           O  
ATOM    157  N   LYS A  10      -1.149  -6.487  11.127  1.00 98.86           N  
ATOM    158  HN  LYS A  10      -1.182  -6.928  10.219  1.00 98.86           H  
ATOM    159  CA  LYS A  10      -0.296  -5.297  11.263  1.00 98.86           C  
ATOM    160  HA  LYS A  10      -0.501  -4.803  12.212  1.00 98.86           H  
ATOM    161  C   LYS A  10      -0.587  -4.286  10.172  1.00 98.86           C  
ATOM    162  CB  LYS A  10       1.178  -5.710  11.226  1.00 98.86           C  
ATOM    163  HB1 LYS A  10       1.809  -4.829  11.106  1.00 98.86           H  
ATOM    164  HB2 LYS A  10       1.355  -6.378  10.383  1.00 98.86           H  
ATOM    165  O   LYS A  10      -1.192  -4.625   9.158  1.00 98.86           O  
ATOM    166  CG  LYS A  10       1.550  -6.401  12.533  1.00 98.86           C  
ATOM    167  HG1 LYS A  10       0.934  -7.288  12.680  1.00 98.86           H  
ATOM    168  HG2 LYS A  10       1.378  -5.713  13.362  1.00 98.86           H  
ATOM    169  CD  LYS A  10       3.014  -6.808  12.516  1.00 98.86           C  
ATOM    170  HD1 LYS A  10       3.633  -5.919  12.390  1.00 98.86           H  
ATOM    171  HD2 LYS A  10       3.201  -7.497  11.693  1.00 98.86           H  
ATOM    172  CE  LYS A  10       3.295  -7.484  13.855  1.00 98.86           C  
ATOM    173  HE1 LYS A  10       2.923  -6.841  14.653  1.00 98.86           H  
ATOM    174  HE2 LYS A  10       2.769  -8.438  13.890  1.00 98.86           H  
ATOM    175  NZ  LYS A  10       4.737  -7.677  14.027  1.00 98.86           N1+
ATOM    176  HZ1 LYS A  10       5.075  -8.293  13.303  1.00 98.86           H  
ATOM    177  HZ2 LYS A  10       4.961  -8.018  14.951  1.00 98.86           H  
ATOM    178  HZ3 LYS A  10       5.167  -6.766  13.951  1.00 98.86           H  
ATOM    179  N   TYR A  11      -0.162  -3.050  10.375  1.00 98.93           N  
ATOM    180  HN  TYR A  11       0.415  -2.857  11.182  1.00 98.93           H  
ATOM    181  CA  TYR A  11      -0.522  -1.929   9.523  1.00 98.93           C  
ATOM    182  HA  TYR A  11      -1.411  -2.199   8.954  1.00 98.93           H  
ATOM    183  C   TYR A  11       0.575  -1.588   8.523  1.00 98.93           C  
ATOM    184  CB  TYR A  11      -0.904  -0.732  10.395  1.00 98.93           C  
ATOM    185  HB1 TYR A  11      -0.041  -0.425  10.985  1.00 98.93           H  
ATOM    186  HB2 TYR A  11      -1.180   0.103   9.751  1.00 98.93           H  
ATOM    187  O   TYR A  11       1.759  -1.636   8.851  1.00 98.93           O  
ATOM    188  CG  TYR A  11      -2.066  -1.045  11.315  1.00 98.93           C  
ATOM    189  CD1 TYR A  11      -3.383  -1.005  10.825  1.00 98.93           C  
ATOM    190  HD1 TYR A  11      -3.564  -0.763   9.788  1.00 98.93           H  
ATOM    191  CD2 TYR A  11      -1.824  -1.442  12.641  1.00 98.93           C  
ATOM    192  HD2 TYR A  11      -0.805  -1.521  12.989  1.00 98.93           H  
ATOM    193  CE1 TYR A  11      -4.466  -1.270  11.686  1.00 98.93           C  
ATOM    194  HE1 TYR A  11      -5.488  -1.206  11.343  1.00 98.93           H  
ATOM    195  CE2 TYR A  11      -2.901  -1.752  13.494  1.00 98.93           C  
ATOM    196  HE2 TYR A  11      -2.720  -2.085  14.505  1.00 98.93           H  
ATOM    197  OH  TYR A  11      -5.260  -1.933  13.849  1.00 98.93           O  
ATOM    198  HH  TYR A  11      -4.982  -2.110  14.751  1.00 98.93           H  
ATOM    199  CZ  TYR A  11      -4.225  -1.642  13.023  1.00 98.93           C  
ATOM    200  N   LEU A  12       0.153  -1.205   7.319  1.00 98.95           N  
ATOM    201  HN  LEU A  12      -0.838  -1.250   7.133  1.00 98.95           H  
ATOM    202  CA  LEU A  12       0.988  -0.569   6.310  1.00 98.95           C  
ATOM    203  HA  LEU A  12       1.824  -1.226   6.071  1.00 98.95           H  
ATOM    204  C   LEU A  12       1.519   0.754   6.872  1.00 98.95           C  
ATOM    205  CB  LEU A  12       0.114  -0.330   5.062  1.00 98.95           C  
ATOM    206  HB1 LEU A  12      -0.614   0.445   5.301  1.00 98.95           H  
ATOM    207  HB2 LEU A  12      -0.439  -1.239   4.825  1.00 98.95           H  
ATOM    208  O   LEU A  12       0.733   1.669   7.145  1.00 98.95           O  
ATOM    209  CG  LEU A  12       0.901   0.109   3.818  1.00 98.95           C  
ATOM    210  HG  LEU A  12       1.605   0.897   4.084  1.00 98.95           H  
ATOM    211  CD1 LEU A  12       1.654  -1.080   3.232  1.00 98.95           C  
ATOM    212 1HD1 LEU A  12       2.123  -0.799   2.289  1.00 98.95           H  
ATOM    213 2HD1 LEU A  12       2.433  -1.382   3.932  1.00 98.95           H  
ATOM    214 3HD1 LEU A  12       0.976  -1.914   3.050  1.00 98.95           H  
ATOM    215  CD2 LEU A  12      -0.045   0.652   2.749  1.00 98.95           C  
ATOM    216 1HD2 LEU A  12       0.528   0.938   1.867  1.00 98.95           H  
ATOM    217 2HD2 LEU A  12      -0.776  -0.108   2.472  1.00 98.95           H  
ATOM    218 3HD2 LEU A  12      -0.554   1.538   3.130  1.00 98.95           H  
ATOM    219  N   GLN A  13       2.833   0.857   7.051  1.00 98.92           N  
ATOM    220  HN  GLN A  13       3.421   0.061   6.849  1.00 98.92           H  
ATOM    221  CA  GLN A  13       3.463   2.016   7.670  1.00 98.92           C  
ATOM    222  HA  GLN A  13       2.736   2.827   7.684  1.00 98.92           H  
ATOM    223  C   GLN A  13       4.669   2.513   6.885  1.00 98.92           C  
ATOM    224  CB  GLN A  13       3.824   1.713   9.132  1.00 98.92           C  
ATOM    225  HB1 GLN A  13       3.930   2.666   9.650  1.00 98.92           H  
ATOM    226  HB2 GLN A  13       3.001   1.159   9.583  1.00 98.92           H  
ATOM    227  O   GLN A  13       5.422   1.732   6.314  1.00 98.92           O  
ATOM    228  CG  GLN A  13       5.113   0.903   9.358  1.00 98.92           C  
ATOM    229  HG1 GLN A  13       4.988  -0.110   8.974  1.00 98.92           H  
ATOM    230  HG2 GLN A  13       5.951   1.372   8.843  1.00 98.92           H  
ATOM    231  CD  GLN A  13       5.473   0.821  10.833  1.00 98.92           C  
ATOM    232  NE2 GLN A  13       6.737   0.663  11.168  1.00 98.92           N  
ATOM    233 1HE2 GLN A  13       7.453   0.472  10.481  1.00 98.92           H  
ATOM    234 2HE2 GLN A  13       6.953   0.580  12.151  1.00 98.92           H  
ATOM    235  OE1 GLN A  13       4.623   0.922  11.712  1.00 98.92           O  
ATOM    236  N   VAL A  14       4.899   3.821   6.926  1.00 98.96           N  
ATOM    237  HN  VAL A  14       4.212   4.411   7.374  1.00 98.96           H  
ATOM    238  CA  VAL A  14       6.167   4.414   6.495  1.00 98.96           C  
ATOM    239  HA  VAL A  14       6.481   3.944   5.563  1.00 98.96           H  
ATOM    240  C   VAL A  14       7.229   4.140   7.558  1.00 98.96           C  
ATOM    241  CB  VAL A  14       6.013   5.919   6.242  1.00 98.96           C  
ATOM    242  HB  VAL A  14       5.734   6.416   7.172  1.00 98.96           H  
ATOM    243  O   VAL A  14       7.050   4.513   8.723  1.00 98.96           O  
ATOM    244  CG1 VAL A  14       7.322   6.529   5.734  1.00 98.96           C  
ATOM    245 1HG1 VAL A  14       8.103   6.430   6.488  1.00 98.96           H  
ATOM    246 2HG1 VAL A  14       7.183   7.592   5.539  1.00 98.96           H  
ATOM    247 3HG1 VAL A  14       7.639   6.031   4.818  1.00 98.96           H  
ATOM    248  CG2 VAL A  14       4.918   6.187   5.202  1.00 98.96           C  
ATOM    249 1HG2 VAL A  14       5.138   5.625   4.294  1.00 98.96           H  
ATOM    250 2HG2 VAL A  14       4.878   7.251   4.969  1.00 98.96           H  
ATOM    251 3HG2 VAL A  14       3.945   5.877   5.583  1.00 98.96           H  
ATOM    252  N   LYS A  15       8.336   3.514   7.150  1.00 98.89           N  
ATOM    253  HN  LYS A  15       8.395   3.253   6.176  1.00 98.89           H  
ATOM    254  CA  LYS A  15       9.469   3.177   8.017  1.00 98.89           C  
ATOM    255  HA  LYS A  15       9.140   2.427   8.736  1.00 98.89           H  
ATOM    256  C   LYS A  15       9.946   4.406   8.791  1.00 98.89           C  
ATOM    257  CB  LYS A  15      10.589   2.565   7.161  1.00 98.89           C  
ATOM    258  HB1 LYS A  15      10.183   1.716   6.611  1.00 98.89           H  
ATOM    259  HB2 LYS A  15      10.955   3.304   6.449  1.00 98.89           H  
ATOM    260  O   LYS A  15      10.032   5.505   8.237  1.00 98.89           O  
ATOM    261  CG  LYS A  15      11.744   2.073   8.037  1.00 98.89           C  
ATOM    262  HG1 LYS A  15      11.359   1.335   8.740  1.00 98.89           H  
ATOM    263  HG2 LYS A  15      12.143   2.909   8.612  1.00 98.89           H  
ATOM    264  CD  LYS A  15      12.899   1.484   7.223  1.00 98.89           C  
ATOM    265  HD1 LYS A  15      13.459   2.300   6.766  1.00 98.89           H  
ATOM    266  HD2 LYS A  15      12.521   0.823   6.443  1.00 98.89           H  
ATOM    267  CE  LYS A  15      13.806   0.706   8.175  1.00 98.89           C  
ATOM    268  HE1 LYS A  15      14.800   0.611   7.739  1.00 98.89           H  
ATOM    269  HE2 LYS A  15      13.891   1.275   9.101  1.00 98.89           H  
ATOM    270  NZ  LYS A  15      13.223  -0.636   8.432  1.00 98.89           N1+
ATOM    271  HZ1 LYS A  15      12.223  -0.573   8.558  1.00 98.89           H  
ATOM    272  HZ2 LYS A  15      13.313  -1.253   7.637  1.00 98.89           H  
ATOM    273  HZ3 LYS A  15      13.604  -1.070   9.261  1.00 98.89           H  
ATOM    274  N   ASP A  16      10.243   4.220  10.074  1.00 98.66           N  
ATOM    275  HN  ASP A  16      10.255   3.270  10.417  1.00 98.66           H  
ATOM    276  CA  ASP A  16      10.724   5.262  10.996  1.00 98.66           C  
ATOM    277  HA  ASP A  16      10.731   4.818  11.991  1.00 98.66           H  
ATOM    278  C   ASP A  16       9.815   6.502  11.087  1.00 98.66           C  
ATOM    279  CB  ASP A  16      12.183   5.642  10.678  1.00 98.66           C  
ATOM    280  HB1 ASP A  16      12.206   6.220   9.754  1.00 98.66           H  
ATOM    281  HB2 ASP A  16      12.568   6.274  11.478  1.00 98.66           H  
ATOM    282  O   ASP A  16      10.257   7.565  11.521  1.00 98.66           O  
ATOM    283  CG  ASP A  16      13.106   4.431  10.540  1.00 98.66           C  
ATOM    284  OD1 ASP A  16      12.953   3.483  11.341  1.00 98.66           O  
ATOM    285  OD2 ASP A  16      13.917   4.437   9.584  1.00 98.66           O  
ATOM    286  N   ASN A  17       8.553   6.405  10.642  1.00 98.73           N  
ATOM    287  HN  ASN A  17       8.258   5.528  10.237  1.00 98.73           H  
ATOM    288  CA  ASN A  17       7.599   7.514  10.638  1.00 98.73           C  
ATOM    289  HA  ASN A  17       6.750   7.201  10.030  1.00 98.73           H  
ATOM    290  C   ASN A  17       8.161   8.795   9.969  1.00 98.73           C  
ATOM    291  CB  ASN A  17       7.104   7.693  12.086  1.00 98.73           C  
ATOM    292  HB1 ASN A  17       6.782   6.730  12.482  1.00 98.73           H  
ATOM    293  HB2 ASN A  17       7.928   8.051  12.703  1.00 98.73           H  
ATOM    294  O   ASN A  17       7.888   9.911  10.410  1.00 98.73           O  
ATOM    295  CG  ASN A  17       5.939   8.646  12.209  1.00 98.73           C  
ATOM    296  ND2 ASN A  17       6.048   9.676  13.010  1.00 98.73           N  
ATOM    297 1HD2 ASN A  17       5.320  10.375  12.965  1.00 98.73           H  
ATOM    298 2HD2 ASN A  17       6.958   9.878  13.398  1.00 98.73           H  
ATOM    299  OD1 ASN A  17       4.894   8.463  11.617  1.00 98.73           O  
ATOM    300  N   THR A  18       8.980   8.636   8.920  1.00 98.85           N  
ATOM    301  HN  THR A  18       9.180   7.693   8.621  1.00 98.85           H  
ATOM    302  CA  THR A  18       9.747   9.732   8.302  1.00 98.85           C  
ATOM    303  HA  THR A  18       9.676  10.620   8.930  1.00 98.85           H  
ATOM    304  C   THR A  18       9.208  10.095   6.915  1.00 98.85           C  
ATOM    305  CB  THR A  18      11.236   9.359   8.247  1.00 98.85           C  
ATOM    306  HB  THR A  18      11.361   8.409   7.728  1.00 98.85           H  
ATOM    307  O   THR A  18       9.228   9.283   5.998  1.00 98.85           O  
ATOM    308  CG2 THR A  18      12.091  10.429   7.563  1.00 98.85           C  
ATOM    309 1HG2 THR A  18      13.140  10.138   7.624  1.00 98.85           H  
ATOM    310 2HG2 THR A  18      11.957  11.387   8.065  1.00 98.85           H  
ATOM    311 3HG2 THR A  18      11.813  10.523   6.514  1.00 98.85           H  
ATOM    312  OG1 THR A  18      11.748   9.255   9.556  1.00 98.85           O  
ATOM    313  HG1 THR A  18      11.213   8.651  10.076  1.00 98.85           H  
ATOM    314  N   GLY A  19       8.746  11.336   6.732  1.00 98.70           N  
ATOM    315  HN  GLY A  19       8.754  11.975   7.514  1.00 98.70           H  
ATOM    316  CA  GLY A  19       8.240  11.834   5.447  1.00 98.70           C  
ATOM    317  HA1 GLY A  19       7.566  12.671   5.626  1.00 98.70           H  
ATOM    318  HA2 GLY A  19       7.676  11.053   4.937  1.00 98.70           H  
ATOM    319  C   GLY A  19       9.357  12.328   4.527  1.00 98.70           C  
ATOM    320  O   GLY A  19       9.726  13.498   4.587  1.00 98.70           O  
ATOM    321  N   LYS A  20       9.898  11.453   3.675  1.00 98.79           N  
ATOM    322  HN  LYS A  20       9.566  10.499   3.696  1.00 98.79           H  
ATOM    323  CA  LYS A  20      10.840  11.821   2.606  1.00 98.79           C  
ATOM    324  HA  LYS A  20      10.582  12.823   2.264  1.00 98.79           H  
ATOM    325  C   LYS A  20      10.695  10.888   1.405  1.00 98.79           C  
ATOM    326  CB  LYS A  20      12.288  11.855   3.137  1.00 98.79           C  
ATOM    327  HB1 LYS A  20      12.933  12.275   2.365  1.00 98.79           H  
ATOM    328  HB2 LYS A  20      12.333  12.514   4.004  1.00 98.79           H  
ATOM    329  O   LYS A  20      10.218   9.765   1.549  1.00 98.79           O  
ATOM    330  CG  LYS A  20      12.821  10.468   3.526  1.00 98.79           C  
ATOM    331  HG1 LYS A  20      12.803   9.817   2.652  1.00 98.79           H  
ATOM    332  HG2 LYS A  20      12.178  10.036   4.293  1.00 98.79           H  
ATOM    333  CD  LYS A  20      14.259  10.525   4.051  1.00 98.79           C  
ATOM    334  HD1 LYS A  20      14.908  10.946   3.283  1.00 98.79           H  
ATOM    335  HD2 LYS A  20      14.297  11.140   4.950  1.00 98.79           H  
ATOM    336  CE  LYS A  20      14.691   9.091   4.372  1.00 98.79           C  
ATOM    337  HE1 LYS A  20      14.021   8.692   5.134  1.00 98.79           H  
ATOM    338  HE2 LYS A  20      14.551   8.475   3.484  1.00 98.79           H  
ATOM    339  NZ  LYS A  20      16.093   8.998   4.838  1.00 98.79           N1+
ATOM    340  HZ1 LYS A  20      16.727   9.322   4.122  1.00 98.79           H  
ATOM    341  HZ2 LYS A  20      16.219   9.531   5.687  1.00 98.79           H  
ATOM    342  HZ3 LYS A  20      16.299   8.030   5.039  1.00 98.79           H  
ATOM    343  N   ASN A  21      11.155  11.342   0.241  1.00 98.85           N  
ATOM    344  HN  ASN A  21      11.532  12.278   0.201  1.00 98.85           H  
ATOM    345  CA  ASN A  21      11.194  10.518  -0.966  1.00 98.85           C  
ATOM    346  HA  ASN A  21      10.174  10.236  -1.230  1.00 98.85           H  
ATOM    347  C   ASN A  21      11.981   9.225  -0.731  1.00 98.85           C  
ATOM    348  CB  ASN A  21      11.821  11.317  -2.124  1.00 98.85           C  
ATOM    349  HB1 ASN A  21      12.055  10.635  -2.941  1.00 98.85           H  
ATOM    350  HB2 ASN A  21      12.753  11.777  -1.794  1.00 98.85           H  
ATOM    351  O   ASN A  21      13.040   9.253  -0.102  1.00 98.85           O  
ATOM    352  CG  ASN A  21      10.903  12.378  -2.690  1.00 98.85           C  
ATOM    353  ND2 ASN A  21      11.408  13.258  -3.520  1.00 98.85           N  
ATOM    354 1HD2 ASN A  21      12.364  13.184  -3.836  1.00 98.85           H  
ATOM    355 2HD2 ASN A  21      10.752  13.903  -3.937  1.00 98.85           H  
ATOM    356  OD1 ASN A  21       9.723  12.432  -2.398  1.00 98.85           O  
ATOM    357  N   VAL A  22      11.482   8.125  -1.302  1.00 98.74           N  
ATOM    358  HN  VAL A  22      10.544   8.167  -1.673  1.00 98.74           H  
ATOM    359  CA  VAL A  22      12.111   6.793  -1.265  1.00 98.74           C  
ATOM    360  HA  VAL A  22      11.469   6.138  -1.854  1.00 98.74           H  
ATOM    361  C   VAL A  22      12.119   6.187   0.149  1.00 98.74           C  
ATOM    362  CB  VAL A  22      13.502   6.799  -1.961  1.00 98.74           C  
ATOM    363  HB  VAL A  22      14.223   7.258  -1.284  1.00 98.74           H  
ATOM    364  O   VAL A  22      12.784   5.186   0.406  1.00 98.74           O  
ATOM    365  CG1 VAL A  22      14.071   5.430  -2.367  1.00 98.74           C  
ATOM    366 1HG1 VAL A  22      13.545   5.038  -3.238  1.00 98.74           H  
ATOM    367 2HG1 VAL A  22      14.004   4.699  -1.562  1.00 98.74           H  
ATOM    368 3HG1 VAL A  22      15.123   5.539  -2.630  1.00 98.74           H  
ATOM    369  CG2 VAL A  22      13.492   7.618  -3.268  1.00 98.74           C  
ATOM    370 1HG2 VAL A  22      13.350   8.678  -3.056  1.00 98.74           H  
ATOM    371 2HG2 VAL A  22      12.698   7.257  -3.921  1.00 98.74           H  
ATOM    372 3HG2 VAL A  22      14.447   7.512  -3.781  1.00 98.74           H  
ATOM    373  N   GLN A  23      11.373   6.757   1.104  1.00 98.90           N  
ATOM    374  HN  GLN A  23      10.802   7.562   0.886  1.00 98.90           H  
ATOM    375  CA  GLN A  23      11.248   6.121   2.412  1.00 98.90           C  
ATOM    376  HA  GLN A  23      12.254   5.833   2.716  1.00 98.90           H  
ATOM    377  C   GLN A  23      10.420   4.844   2.289  1.00 98.90           C  
ATOM    378  CB  GLN A  23      10.695   7.077   3.476  1.00 98.90           C  
ATOM    379  HB1 GLN A  23       9.653   7.301   3.250  1.00 98.90           H  
ATOM    380  HB2 GLN A  23      11.258   8.010   3.453  1.00 98.90           H  
ATOM    381  O   GLN A  23       9.338   4.840   1.701  1.00 98.90           O  
ATOM    382  CG  GLN A  23      10.778   6.480   4.895  1.00 98.90           C  
ATOM    383  HG1 GLN A  23      10.265   5.519   4.929  1.00 98.90           H  
ATOM    384  HG2 GLN A  23      10.246   7.138   5.582  1.00 98.90           H  
ATOM    385  CD  GLN A  23      12.194   6.307   5.443  1.00 98.90           C  
ATOM    386  NE2 GLN A  23      12.321   5.877   6.676  1.00 98.90           N  
ATOM    387 1HE2 GLN A  23      13.235   5.701   7.069  1.00 98.90           H  
ATOM    388 2HE2 GLN A  23      11.496   5.716   7.237  1.00 98.90           H  
ATOM    389  OE1 GLN A  23      13.203   6.572   4.803  1.00 98.90           O  
ATOM    390  N   ASN A  24      10.950   3.767   2.863  1.00 98.94           N  
ATOM    391  HN  ASN A  24      11.864   3.851   3.284  1.00 98.94           H  
ATOM    392  CA  ASN A  24      10.370   2.440   2.751  1.00 98.94           C  
ATOM    393  HA  ASN A  24      10.271   2.210   1.690  1.00 98.94           H  
ATOM    394  C   ASN A  24       8.976   2.341   3.381  1.00 98.94           C  
ATOM    395  CB  ASN A  24      11.329   1.431   3.400  1.00 98.94           C  
ATOM    396  HB1 ASN A  24      11.296   1.527   4.485  1.00 98.94           H  
ATOM    397  HB2 ASN A  24      12.347   1.599   3.050  1.00 98.94           H  
ATOM    398  O   ASN A  24       8.698   3.004   4.385  1.00 98.94           O  
ATOM    399  CG  ASN A  24      10.933   0.035   2.984  1.00 98.94           C  
ATOM    400  ND2 ASN A  24      10.693  -0.880   3.888  1.00 98.94           N  
ATOM    401 1HD2 ASN A  24      10.341  -1.734   3.479  1.00 98.94           H  
ATOM    402 2HD2 ASN A  24      10.653  -0.701   4.881  1.00 98.94           H  
ATOM    403  OD1 ASN A  24      10.808  -0.209   1.804  1.00 98.94           O  
ATOM    404  N   VAL A  25       8.142   1.454   2.840  1.00 98.98           N  
ATOM    405  HN  VAL A  25       8.434   0.934   2.024  1.00 98.98           H  
ATOM    406  CA  VAL A  25       6.878   1.048   3.452  1.00 98.98           C  
ATOM    407  HA  VAL A  25       6.723   1.648   4.349  1.00 98.98           H  
ATOM    408  C   VAL A  25       6.962  -0.408   3.902  1.00 98.98           C  
ATOM    409  CB  VAL A  25       5.696   1.335   2.518  1.00 98.98           C  
ATOM    410  HB  VAL A  25       5.877   0.878   1.545  1.00 98.98           H  
ATOM    411  O   VAL A  25       7.375  -1.298   3.168  1.00 98.98           O  
ATOM    412  CG1 VAL A  25       4.376   0.796   3.070  1.00 98.98           C  
ATOM    413 1HG1 VAL A  25       4.419  -0.293   3.108  1.00 98.98           H  
ATOM    414 2HG1 VAL A  25       3.561   1.091   2.410  1.00 98.98           H  
ATOM    415 3HG1 VAL A  25       4.192   1.189   4.070  1.00 98.98           H  
ATOM    416  CG2 VAL A  25       5.536   2.852   2.350  1.00 98.98           C  
ATOM    417 1HG2 VAL A  25       4.712   3.067   1.671  1.00 98.98           H  
ATOM    418 2HG2 VAL A  25       5.340   3.315   3.317  1.00 98.98           H  
ATOM    419 3HG2 VAL A  25       6.446   3.281   1.929  1.00 98.98           H  
ATOM    420  N   GLU A  26       6.574  -0.650   5.145  1.00 98.96           N  
ATOM    421  HN  GLU A  26       6.177   0.113   5.675  1.00 98.96           H  
ATOM    422  CA  GLU A  26       6.719  -1.932   5.835  1.00 98.96           C  
ATOM    423  HA  GLU A  26       6.801  -2.733   5.101  1.00 98.96           H  
ATOM    424  C   GLU A  26       5.475  -2.225   6.687  1.00 98.96           C  
ATOM    425  CB  GLU A  26       8.031  -1.929   6.653  1.00 98.96           C  
ATOM    426  HB1 GLU A  26       8.159  -2.898   7.135  1.00 98.96           H  
ATOM    427  HB2 GLU A  26       8.862  -1.786   5.963  1.00 98.96           H  
ATOM    428  O   GLU A  26       4.561  -1.402   6.798  1.00 98.96           O  
ATOM    429  CG  GLU A  26       8.080  -0.831   7.728  1.00 98.96           C  
ATOM    430  HG1 GLU A  26       7.277  -1.014   8.442  1.00 98.96           H  
ATOM    431  HG2 GLU A  26       7.893   0.138   7.265  1.00 98.96           H  
ATOM    432  CD  GLU A  26       9.410  -0.728   8.493  1.00 98.96           C  
ATOM    433  OE1 GLU A  26       9.344  -0.199   9.626  1.00 98.96           O  
ATOM    434  OE2 GLU A  26      10.501  -1.065   7.962  1.00 98.96           O  
ATOM    435  N   LEU A  27       5.424  -3.407   7.297  1.00 98.96           N  
ATOM    436  HN  LEU A  27       6.168  -4.065   7.115  1.00 98.96           H  
ATOM    437  CA  LEU A  27       4.436  -3.723   8.323  1.00 98.96           C  
ATOM    438  HA  LEU A  27       3.495  -3.233   8.072  1.00 98.96           H  
ATOM    439  C   LEU A  27       4.871  -3.205   9.694  1.00 98.96           C  
ATOM    440  CB  LEU A  27       4.200  -5.238   8.392  1.00 98.96           C  
ATOM    441  HB1 LEU A  27       3.522  -5.426   9.224  1.00 98.96           H  
ATOM    442  HB2 LEU A  27       5.146  -5.729   8.623  1.00 98.96           H  
ATOM    443  O   LEU A  27       6.030  -3.350  10.078  1.00 98.96           O  
ATOM    444  CG  LEU A  27       3.607  -5.877   7.125  1.00 98.96           C  
ATOM    445  HG  LEU A  27       4.336  -5.862   6.314  1.00 98.96           H  
ATOM    446  CD1 LEU A  27       3.252  -7.325   7.459  1.00 98.96           C  
ATOM    447 1HD1 LEU A  27       4.156  -7.897   7.671  1.00 98.96           H  
ATOM    448 2HD1 LEU A  27       2.603  -7.348   8.335  1.00 98.96           H  
ATOM    449 3HD1 LEU A  27       2.737  -7.797   6.623  1.00 98.96           H  
ATOM    450  CD2 LEU A  27       2.323  -5.182   6.663  1.00 98.96           C  
ATOM    451 1HD2 LEU A  27       2.561  -4.190   6.278  1.00 98.96           H  
ATOM    452 2HD2 LEU A  27       1.875  -5.762   5.857  1.00 98.96           H  
ATOM    453 3HD2 LEU A  27       1.619  -5.097   7.490  1.00 98.96           H  
ATOM    454  N   GLY A  28       3.921  -2.713  10.487  1.00 98.89           N  
ATOM    455  HN  GLY A  28       3.019  -2.494  10.087  1.00 98.89           H  
ATOM    456  CA  GLY A  28       4.148  -2.452  11.906  1.00 98.89           C  
ATOM    457  HA1 GLY A  28       4.536  -1.443  12.042  1.00 98.89           H  
ATOM    458  HA2 GLY A  28       4.909  -3.138  12.277  1.00 98.89           H  
ATOM    459  C   GLY A  28       2.907  -2.611  12.777  1.00 98.89           C  
ATOM    460  O   GLY A  28       1.770  -2.425  12.334  1.00 98.89           O  
ATOM    461  N   ALA A  29       3.127  -2.968  14.039  1.00 98.66           N  
ATOM    462  HN  ALA A  29       4.051  -3.295  14.283  1.00 98.66           H  
ATOM    463  CA  ALA A  29       2.097  -2.992  15.069  1.00 98.66           C  
ATOM    464  HA  ALA A  29       1.356  -3.741  14.791  1.00 98.66           H  
ATOM    465  C   ALA A  29       1.383  -1.632  15.192  1.00 98.66           C  
ATOM    466  CB  ALA A  29       2.741  -3.417  16.392  1.00 98.66           C  
ATOM    467  HB1 ALA A  29       3.485  -2.680  16.696  1.00 98.66           H  
ATOM    468  HB2 ALA A  29       1.981  -3.497  17.169  1.00 98.66           H  
ATOM    469  HB3 ALA A  29       3.232  -4.382  16.273  1.00 98.66           H  
ATOM    470  O   ALA A  29       1.963  -0.573  14.947  1.00 98.66           O  
ATOM    471  N   GLY A  30       0.104  -1.654  15.575  1.00 98.55           N  
ATOM    472  HN  GLY A  30      -0.313  -2.541  15.819  1.00 98.55           H  
ATOM    473  CA  GLY A  30      -0.706  -0.439  15.697  1.00 98.55           C  
ATOM    474  HA1 GLY A  30      -0.752   0.070  14.734  1.00 98.55           H  
ATOM    475  HA2 GLY A  30      -1.719  -0.700  16.002  1.00 98.55           H  
ATOM    476  C   GLY A  30      -0.142   0.519  16.739  1.00 98.55           C  
ATOM    477  O   GLY A  30      -0.142   0.207  17.925  1.00 98.55           O  
ATOM    478  N   SER A  31       0.315   1.687  16.291  1.00 97.98           N  
ATOM    479  HN  SER A  31       0.325   1.837  15.292  1.00 97.98           H  
ATOM    480  CA  SER A  31       0.912   2.724  17.147  1.00 97.98           C  
ATOM    481  HA  SER A  31       0.919   2.390  18.184  1.00 97.98           H  
ATOM    482  C   SER A  31       0.145   4.046  17.109  1.00 97.98           C  
ATOM    483  CB  SER A  31       2.365   2.962  16.725  1.00 97.98           C  
ATOM    484  HB1 SER A  31       2.929   2.033  16.810  1.00 97.98           H  
ATOM    485  HB2 SER A  31       2.811   3.706  17.385  1.00 97.98           H  
ATOM    486  O   SER A  31       0.341   4.905  17.964  1.00 97.98           O  
ATOM    487  OG  SER A  31       2.418   3.434  15.388  1.00 97.98           O  
ATOM    488  HG  SER A  31       2.537   2.676  14.811  1.00 97.98           H  
ATOM    489  N   GLY A  32      -0.714   4.240  16.103  1.00 97.56           N  
ATOM    490  HN  GLY A  32      -0.801   3.510  15.411  1.00 97.56           H  
ATOM    491  CA  GLY A  32      -1.405   5.509  15.865  1.00 97.56           C  
ATOM    492  HA1 GLY A  32      -2.215   5.324  15.159  1.00 97.56           H  
ATOM    493  HA2 GLY A  32      -1.827   5.874  16.801  1.00 97.56           H  
ATOM    494  C   GLY A  32      -0.513   6.608  15.274  1.00 97.56           C  
ATOM    495  O   GLY A  32      -0.969   7.747  15.116  1.00 97.56           O  
ATOM    496  N   ALA A  33       0.736   6.277  14.922  1.00 98.52           N  
ATOM    497  HN  ALA A  33       1.048   5.332  15.095  1.00 98.52           H  
ATOM    498  CA  ALA A  33       1.683   7.190  14.297  1.00 98.52           C  
ATOM    499  HA  ALA A  33       1.836   8.031  14.974  1.00 98.52           H  
ATOM    500  C   ALA A  33       1.158   7.742  12.960  1.00 98.52           C  
ATOM    501  CB  ALA A  33       3.025   6.470  14.121  1.00 98.52           C  
ATOM    502  HB1 ALA A  33       3.768   7.155  13.712  1.00 98.52           H  
ATOM    503  HB2 ALA A  33       2.910   5.623  13.445  1.00 98.52           H  
ATOM    504  HB3 ALA A  33       3.381   6.107  15.086  1.00 98.52           H  
ATOM    505  O   ALA A  33       0.386   7.096  12.247  1.00 98.52           O  
ATOM    506  N   ALA A  34       1.608   8.943  12.592  1.00 98.83           N  
ATOM    507  HN  ALA A  34       2.287   9.405  13.180  1.00 98.83           H  
ATOM    508  CA  ALA A  34       1.227   9.592  11.337  1.00 98.83           C  
ATOM    509  HA  ALA A  34       0.149   9.753  11.333  1.00 98.83           H  
ATOM    510  C   ALA A  34       1.565   8.724  10.104  1.00 98.83           C  
ATOM    511  CB  ALA A  34       1.923  10.957  11.295  1.00 98.83           C  
ATOM    512  HB1 ALA A  34       1.570  11.582  12.115  1.00 98.83           H  
ATOM    513  HB2 ALA A  34       3.002  10.829  11.380  1.00 98.83           H  
ATOM    514  HB3 ALA A  34       1.704  11.462  10.354  1.00 98.83           H  
ATOM    515  O   ALA A  34       0.763   8.595   9.180  1.00 98.83           O  
ATOM    516  N   GLY A  35       2.701   8.037  10.123  1.00 98.85           N  
ATOM    517  HN  GLY A  35       3.336   8.196  10.891  1.00 98.85           H  
ATOM    518  CA  GLY A  35       3.163   7.136   9.072  1.00 98.85           C  
ATOM    519  HA1 GLY A  35       4.174   6.807   9.312  1.00 98.85           H  
ATOM    520  HA2 GLY A  35       3.189   7.674   8.124  1.00 98.85           H  
ATOM    521  C   GLY A  35       2.302   5.890   8.873  1.00 98.85           C  
ATOM    522  O   GLY A  35       2.507   5.199   7.884  1.00 98.85           O  
ATOM    523  N   GLN A  36       1.336   5.612   9.757  1.00 98.90           N  
ATOM    524  HN  GLN A  36       1.240   6.207  10.567  1.00 98.90           H  
ATOM    525  CA  GLN A  36       0.335   4.550   9.578  1.00 98.90           C  
ATOM    526  HA  GLN A  36       0.720   3.802   8.884  1.00 98.90           H  
ATOM    527  C   GLN A  36      -0.978   5.063   8.962  1.00 98.90           C  
ATOM    528  CB  GLN A  36       0.076   3.852  10.927  1.00 98.90           C  
ATOM    529  HB1 GLN A  36      -0.730   3.129  10.803  1.00 98.90           H  
ATOM    530  HB2 GLN A  36      -0.227   4.582  11.679  1.00 98.90           H  
ATOM    531  O   GLN A  36      -1.853   4.268   8.618  1.00 98.90           O  
ATOM    532  CG  GLN A  36       1.320   3.092  11.404  1.00 98.90           C  
ATOM    533  HG1 GLN A  36       1.608   2.415  10.600  1.00 98.90           H  
ATOM    534  HG2 GLN A  36       2.140   3.786  11.585  1.00 98.90           H  
ATOM    535  CD  GLN A  36       1.114   2.249  12.658  1.00 98.90           C  
ATOM    536  NE2 GLN A  36       2.039   1.358  12.938  1.00 98.90           N  
ATOM    537 1HE2 GLN A  36       2.853   1.240  12.351  1.00 98.90           H  
ATOM    538 2HE2 GLN A  36       1.893   0.692  13.683  1.00 98.90           H  
ATOM    539  OE1 GLN A  36       0.169   2.399  13.426  1.00 98.90           O  
ATOM    540  N   LYS A  37      -1.152   6.386   8.836  1.00 98.91           N  
ATOM    541  HN  LYS A  37      -0.371   6.990   9.044  1.00 98.91           H  
ATOM    542  CA  LYS A  37      -2.399   7.003   8.370  1.00 98.91           C  
ATOM    543  HA  LYS A  37      -3.209   6.285   8.501  1.00 98.91           H  
ATOM    544  C   LYS A  37      -2.310   7.343   6.887  1.00 98.91           C  
ATOM    545  CB  LYS A  37      -2.741   8.248   9.197  1.00 98.91           C  
ATOM    546  HB1 LYS A  37      -3.661   8.691   8.816  1.00 98.91           H  
ATOM    547  HB2 LYS A  37      -1.933   8.969   9.076  1.00 98.91           H  
ATOM    548  O   LYS A  37      -1.439   8.101   6.463  1.00 98.91           O  
ATOM    549  CG  LYS A  37      -2.908   7.954  10.691  1.00 98.91           C  
ATOM    550  HG1 LYS A  37      -2.001   7.482  11.070  1.00 98.91           H  
ATOM    551  HG2 LYS A  37      -3.748   7.273  10.831  1.00 98.91           H  
ATOM    552  CD  LYS A  37      -3.154   9.241  11.483  1.00 98.91           C  
ATOM    553  HD1 LYS A  37      -4.126   9.657  11.215  1.00 98.91           H  
ATOM    554  HD2 LYS A  37      -2.371   9.964  11.255  1.00 98.91           H  
ATOM    555  CE  LYS A  37      -3.115   8.893  12.973  1.00 98.91           C  
ATOM    556  HE1 LYS A  37      -2.148   8.442  13.194  1.00 98.91           H  
ATOM    557  HE2 LYS A  37      -3.873   8.138  13.182  1.00 98.91           H  
ATOM    558  NZ  LYS A  37      -3.321  10.079  13.837  1.00 98.91           N1+
ATOM    559  HZ1 LYS A  37      -2.638  10.792  13.623  1.00 98.91           H  
ATOM    560  HZ2 LYS A  37      -3.192   9.802  14.799  1.00 98.91           H  
ATOM    561  HZ3 LYS A  37      -4.254  10.449  13.722  1.00 98.91           H  
ATOM    562  N   TRP A  38      -3.288   6.847   6.138  1.00 98.92           N  
ATOM    563  HN  TRP A  38      -3.885   6.158   6.573  1.00 98.92           H  
ATOM    564  CA  TRP A  38      -3.401   7.013   4.693  1.00 98.92           C  
ATOM    565  HA  TRP A  38      -2.579   7.634   4.338  1.00 98.92           H  
ATOM    566  C   TRP A  38      -4.720   7.689   4.316  1.00 98.92           C  
ATOM    567  CB  TRP A  38      -3.258   5.641   4.027  1.00 98.92           C  
ATOM    568  HB1 TRP A  38      -3.302   5.770   2.946  1.00 98.92           H  
ATOM    569  HB2 TRP A  38      -4.095   5.009   4.322  1.00 98.92           H  
ATOM    570  O   TRP A  38      -5.794   7.289   4.781  1.00 98.92           O  
ATOM    571  CG  TRP A  38      -1.981   4.936   4.366  1.00 98.92           C  
ATOM    572  CD1 TRP A  38      -1.804   4.051   5.376  1.00 98.92           C  
ATOM    573  HD1 TRP A  38      -2.568   3.732   6.069  1.00 98.92           H  
ATOM    574  CD2 TRP A  38      -0.669   5.099   3.746  1.00 98.92           C  
ATOM    575  CE2 TRP A  38       0.261   4.265   4.436  1.00 98.92           C  
ATOM    576  CE3 TRP A  38      -0.171   5.874   2.674  1.00 98.92           C  
ATOM    577  HE3 TRP A  38      -0.844   6.510   2.118  1.00 98.92           H  
ATOM    578  NE1 TRP A  38      -0.484   3.648   5.417  1.00 98.92           N  
ATOM    579  HE1 TRP A  38      -0.112   3.003   6.099  1.00 98.92           H  
ATOM    580  CH2 TRP A  38       2.073   4.965   2.998  1.00 98.92           C  
ATOM    581  HH2 TRP A  38       3.106   4.896   2.691  1.00 98.92           H  
ATOM    582  CZ2 TRP A  38       1.613   4.192   4.076  1.00 98.92           C  
ATOM    583  HZ2 TRP A  38       2.286   3.540   4.614  1.00 98.92           H  
ATOM    584  CZ3 TRP A  38       1.185   5.805   2.301  1.00 98.92           C  
ATOM    585  HZ3 TRP A  38       1.541   6.378   1.458  1.00 98.92           H  
ATOM    586  N   TYR A  39      -4.650   8.699   3.455  1.00 98.77           N  
ATOM    587  HN  TYR A  39      -3.736   8.972   3.122  1.00 98.77           H  
ATOM    588  CA  TYR A  39      -5.806   9.324   2.820  1.00 98.77           C  
ATOM    589  HA  TYR A  39      -6.693   9.159   3.431  1.00 98.77           H  
ATOM    590  C   TYR A  39      -6.025   8.681   1.453  1.00 98.77           C  
ATOM    591  CB  TYR A  39      -5.603  10.837   2.698  1.00 98.77           C  
ATOM    592  HB1 TYR A  39      -6.485  11.269   2.226  1.00 98.77           H  
ATOM    593  HB2 TYR A  39      -4.757  11.030   2.039  1.00 98.77           H  
ATOM    594  O   TYR A  39      -5.145   8.730   0.597  1.00 98.77           O  
ATOM    595  CG  TYR A  39      -5.368  11.540   4.018  1.00 98.77           C  
ATOM    596  CD1 TYR A  39      -6.462  11.868   4.842  1.00 98.77           C  
ATOM    597  HD1 TYR A  39      -7.467  11.626   4.530  1.00 98.77           H  
ATOM    598  CD2 TYR A  39      -4.057  11.865   4.421  1.00 98.77           C  
ATOM    599  HD2 TYR A  39      -3.214  11.600   3.801  1.00 98.77           H  
ATOM    600  CE1 TYR A  39      -6.248  12.514   6.074  1.00 98.77           C  
ATOM    601  HE1 TYR A  39      -7.078  12.769   6.717  1.00 98.77           H  
ATOM    602  CE2 TYR A  39      -3.848  12.538   5.639  1.00 98.77           C  
ATOM    603  HE2 TYR A  39      -2.850  12.824   5.935  1.00 98.77           H  
ATOM    604  OH  TYR A  39      -4.735  13.485   7.658  1.00 98.77           O  
ATOM    605  HH  TYR A  39      -3.816  13.724   7.795  1.00 98.77           H  
ATOM    606  CZ  TYR A  39      -4.940  12.852   6.474  1.00 98.77           C  
ATOM    607  N   LEU A  40      -7.195   8.073   1.268  1.00 98.59           N  
ATOM    608  HN  LEU A  40      -7.897   8.140   1.991  1.00 98.59           H  
ATOM    609  CA  LEU A  40      -7.606   7.481  -0.001  1.00 98.59           C  
ATOM    610  HA  LEU A  40      -6.719   7.186  -0.561  1.00 98.59           H  
ATOM    611  C   LEU A  40      -8.362   8.524  -0.821  1.00 98.59           C  
ATOM    612  CB  LEU A  40      -8.428   6.211   0.288  1.00 98.59           C  
ATOM    613  HB1 LEU A  40      -9.314   6.474   0.867  1.00 98.59           H  
ATOM    614  HB2 LEU A  40      -7.807   5.562   0.905  1.00 98.59           H  
ATOM    615  O   LEU A  40      -9.327   9.105  -0.322  1.00 98.59           O  
ATOM    616  CG  LEU A  40      -8.864   5.420  -0.964  1.00 98.59           C  
ATOM    617  HG  LEU A  40      -8.078   5.463  -1.717  1.00 98.59           H  
ATOM    618  CD1 LEU A  40      -9.091   3.960  -0.569  1.00 98.59           C  
ATOM    619 1HD1 LEU A  40      -9.474   3.400  -1.422  1.00 98.59           H  
ATOM    620 2HD1 LEU A  40      -9.810   3.891   0.248  1.00 98.59           H  
ATOM    621 3HD1 LEU A  40      -8.146   3.511  -0.261  1.00 98.59           H  
ATOM    622  CD2 LEU A  40     -10.180   5.919  -1.572  1.00 98.59           C  
ATOM    623 1HD2 LEU A  40     -10.438   5.309  -2.438  1.00 98.59           H  
ATOM    624 2HD2 LEU A  40     -10.094   6.949  -1.918  1.00 98.59           H  
ATOM    625 3HD2 LEU A  40     -10.986   5.852  -0.840  1.00 98.59           H  
ATOM    626  N   SER A  41      -7.961   8.698  -2.078  1.00 98.56           N  
ATOM    627  HN  SER A  41      -7.141   8.201  -2.394  1.00 98.56           H  
ATOM    628  CA  SER A  41      -8.670   9.526  -3.058  1.00 98.56           C  
ATOM    629  HA  SER A  41      -9.629   9.847  -2.654  1.00 98.56           H  
ATOM    630  C   SER A  41      -8.922   8.723  -4.328  1.00 98.56           C  
ATOM    631  CB  SER A  41      -7.856  10.774  -3.401  1.00 98.56           C  
ATOM    632  HB1 SER A  41      -8.338  11.303  -4.223  1.00 98.56           H  
ATOM    633  HB2 SER A  41      -6.855  10.476  -3.715  1.00 98.56           H  
ATOM    634  O   SER A  41      -8.010   8.067  -4.822  1.00 98.56           O  
ATOM    635  OG  SER A  41      -7.767  11.641  -2.285  1.00 98.56           O  
ATOM    636  HG  SER A  41      -7.184  12.364  -2.528  1.00 98.56           H  
ATOM    637  N   ASN A  42     -10.139   8.788  -4.868  1.00 98.00           N  
ATOM    638  HN  ASN A  42     -10.834   9.382  -4.437  1.00 98.00           H  
ATOM    639  CA  ASN A  42     -10.461   8.178  -6.160  1.00 98.00           C  
ATOM    640  HA  ASN A  42      -9.980   7.203  -6.229  1.00 98.00           H  
ATOM    641  C   ASN A  42      -9.931   9.044  -7.309  1.00 98.00           C  
ATOM    642  CB  ASN A  42     -11.978   7.974  -6.293  1.00 98.00           C  
ATOM    643  HB1 ASN A  42     -12.483   8.938  -6.225  1.00 98.00           H  
ATOM    644  HB2 ASN A  42     -12.191   7.553  -7.276  1.00 98.00           H  
ATOM    645  O   ASN A  42     -10.039  10.272  -7.264  1.00 98.00           O  
ATOM    646  CG  ASN A  42     -12.536   7.015  -5.259  1.00 98.00           C  
ATOM    647  ND2 ASN A  42     -13.491   7.440  -4.466  1.00 98.00           N  
ATOM    648 1HD2 ASN A  42     -13.853   6.751  -3.823  1.00 98.00           H  
ATOM    649 2HD2 ASN A  42     -13.900   8.354  -4.599  1.00 98.00           H  
ATOM    650  OD1 ASN A  42     -12.122   5.880  -5.127  1.00 98.00           O  
ATOM    651  N   THR A  43      -9.416   8.404  -8.353  1.00 96.50           N  
ATOM    652  HN  THR A  43      -9.366   7.396  -8.333  1.00 96.50           H  
ATOM    653  CA  THR A  43      -9.147   9.029  -9.651  1.00 96.50           C  
ATOM    654  HA  THR A  43      -8.999  10.100  -9.511  1.00 96.50           H  
ATOM    655  C   THR A  43     -10.357   8.843 -10.577  1.00 96.50           C  
ATOM    656  CB  THR A  43      -7.867   8.467 -10.287  1.00 96.50           C  
ATOM    657  HB  THR A  43      -7.652   9.025 -11.198  1.00 96.50           H  
ATOM    658  O   THR A  43     -11.230   8.009 -10.328  1.00 96.50           O  
ATOM    659  CG2 THR A  43      -6.648   8.537  -9.362  1.00 96.50           C  
ATOM    660 1HG2 THR A  43      -5.772   8.180  -9.902  1.00 96.50           H  
ATOM    661 2HG2 THR A  43      -6.481   9.567  -9.047  1.00 96.50           H  
ATOM    662 3HG2 THR A  43      -6.799   7.907  -8.485  1.00 96.50           H  
ATOM    663  OG1 THR A  43      -8.068   7.125 -10.616  1.00 96.50           O  
ATOM    664  HG1 THR A  43      -7.870   7.031 -11.550  1.00 96.50           H  
ATOM    665  N   SER A  44     -10.447   9.627 -11.655  1.00 93.13           N  
ATOM    666  HN  SER A  44      -9.698  10.264 -11.884  1.00 93.13           H  
ATOM    667  CA  SER A  44     -11.578   9.559 -12.598  1.00 93.13           C  
ATOM    668  HA  SER A  44     -12.508   9.575 -12.030  1.00 93.13           H  
ATOM    669  C   SER A  44     -11.607   8.282 -13.447  1.00 93.13           C  
ATOM    670  CB  SER A  44     -11.566  10.781 -13.520  1.00 93.13           C  
ATOM    671  HB1 SER A  44     -11.806  11.671 -12.938  1.00 93.13           H  
ATOM    672  HB2 SER A  44     -12.320  10.657 -14.297  1.00 93.13           H  
ATOM    673  O   SER A  44     -12.642   7.957 -14.021  1.00 93.13           O  
ATOM    674  OG  SER A  44     -10.289  10.947 -14.109  1.00 93.13           O  
ATOM    675  HG  SER A  44     -10.390  11.399 -14.950  1.00 93.13           H  
ATOM    676  N   ASP A  45     -10.494   7.554 -13.521  1.00 94.35           N  
ATOM    677  HN  ASP A  45      -9.675   7.872 -13.023  1.00 94.35           H  
ATOM    678  CA  ASP A  45     -10.299   6.356 -14.340  1.00 94.35           C  
ATOM    679  HA  ASP A  45     -11.110   6.308 -15.066  1.00 94.35           H  
ATOM    680  C   ASP A  45     -10.386   5.042 -13.540  1.00 94.35           C  
ATOM    681  CB  ASP A  45      -8.998   6.505 -15.149  1.00 94.35           C  
ATOM    682  HB1 ASP A  45      -9.052   7.426 -15.731  1.00 94.35           H  
ATOM    683  HB2 ASP A  45      -8.929   5.678 -15.856  1.00 94.35           H  
ATOM    684  O   ASP A  45      -9.944   3.996 -14.009  1.00 94.35           O  
ATOM    685  CG  ASP A  45      -7.724   6.542 -14.301  1.00 94.35           C  
ATOM    686  OD1 ASP A  45      -7.787   6.947 -13.118  1.00 94.35           O  
ATOM    687  OD2 ASP A  45      -6.653   6.179 -14.834  1.00 94.35           O  
ATOM    688  N   GLY A  46     -10.978   5.077 -12.339  1.00 95.95           N  
ATOM    689  HN  GLY A  46     -11.284   5.974 -11.992  1.00 95.95           H  
ATOM    690  CA  GLY A  46     -11.260   3.879 -11.536  1.00 95.95           C  
ATOM    691  HA1 GLY A  46     -11.570   3.069 -12.196  1.00 95.95           H  
ATOM    692  HA2 GLY A  46     -12.083   4.105 -10.857  1.00 95.95           H  
ATOM    693  C   GLY A  46     -10.088   3.372 -10.689  1.00 95.95           C  
ATOM    694  O   GLY A  46     -10.164   2.271 -10.139  1.00 95.95           O  
ATOM    695  N   TYR A  47      -9.026   4.166 -10.562  1.00 98.71           N  
ATOM    696  HN  TYR A  47      -9.051   5.071 -11.011  1.00 98.71           H  
ATOM    697  CA  TYR A  47      -7.934   3.931  -9.624  1.00 98.71           C  
ATOM    698  HA  TYR A  47      -7.949   2.887  -9.311  1.00 98.71           H  
ATOM    699  C   TYR A  47      -8.118   4.775  -8.356  1.00 98.71           C  
ATOM    700  CB  TYR A  47      -6.574   4.173 -10.311  1.00 98.71           C  
ATOM    701  HB1 TYR A  47      -5.779   4.077  -9.572  1.00 98.71           H  
ATOM    702  HB2 TYR A  47      -6.519   5.190 -10.697  1.00 98.71           H  
ATOM    703  O   TYR A  47      -9.041   5.580  -8.212  1.00 98.71           O  
ATOM    704  CG  TYR A  47      -6.276   3.213 -11.442  1.00 98.71           C  
ATOM    705  CD1 TYR A  47      -5.522   2.050 -11.203  1.00 98.71           C  
ATOM    706  HD1 TYR A  47      -5.144   1.852 -10.210  1.00 98.71           H  
ATOM    707  CD2 TYR A  47      -6.762   3.476 -12.734  1.00 98.71           C  
ATOM    708  HD2 TYR A  47      -7.371   4.351 -12.909  1.00 98.71           H  
ATOM    709  CE1 TYR A  47      -5.261   1.148 -12.250  1.00 98.71           C  
ATOM    710  HE1 TYR A  47      -4.681   0.257 -12.061  1.00 98.71           H  
ATOM    711  CE2 TYR A  47      -6.496   2.586 -13.789  1.00 98.71           C  
ATOM    712  HE2 TYR A  47      -6.896   2.779 -14.774  1.00 98.71           H  
ATOM    713  OH  TYR A  47      -5.477   0.567 -14.570  1.00 98.71           O  
ATOM    714  HH  TYR A  47      -5.032  -0.231 -14.273  1.00 98.71           H  
ATOM    715  CZ  TYR A  47      -5.748   1.418 -13.548  1.00 98.71           C  
ATOM    716  N   ILE A  48      -7.218   4.571  -7.407  1.00 98.76           N  
ATOM    717  HN  ILE A  48      -6.536   3.843  -7.566  1.00 98.76           H  
ATOM    718  CA  ILE A  48      -7.067   5.364  -6.200  1.00 98.76           C  
ATOM    719  HA  ILE A  48      -7.679   6.260  -6.307  1.00 98.76           H  
ATOM    720  C   ILE A  48      -5.617   5.819  -6.058  1.00 98.76           C  
ATOM    721  CB  ILE A  48      -7.542   4.602  -4.942  1.00 98.76           C  
ATOM    722  HB  ILE A  48      -7.490   5.309  -4.114  1.00 98.76           H  
ATOM    723  O   ILE A  48      -4.699   5.176  -6.571  1.00 98.76           O  
ATOM    724  CG1 ILE A  48      -6.651   3.387  -4.588  1.00 98.76           C  
ATOM    725 1HG1 ILE A  48      -5.601   3.615  -4.769  1.00 98.76           H  
ATOM    726 2HG1 ILE A  48      -6.925   2.536  -5.212  1.00 98.76           H  
ATOM    727  CG2 ILE A  48      -9.011   4.165  -5.086  1.00 98.76           C  
ATOM    728 1HG2 ILE A  48      -9.392   3.780  -4.140  1.00 98.76           H  
ATOM    729 2HG2 ILE A  48      -9.620   5.022  -5.377  1.00 98.76           H  
ATOM    730 3HG2 ILE A  48      -9.111   3.396  -5.851  1.00 98.76           H  
ATOM    731  CD1 ILE A  48      -6.753   2.987  -3.117  1.00 98.76           C  
ATOM    732 1HD1 ILE A  48      -6.418   3.815  -2.493  1.00 98.76           H  
ATOM    733 2HD1 ILE A  48      -7.785   2.744  -2.861  1.00 98.76           H  
ATOM    734 3HD1 ILE A  48      -6.118   2.121  -2.930  1.00 98.76           H  
ATOM    735  N   THR A  49      -5.411   6.871  -5.279  1.00 98.83           N  
ATOM    736  HN  THR A  49      -6.219   7.376  -4.941  1.00 98.83           H  
ATOM    737  CA  THR A  49      -4.121   7.190  -4.663  1.00 98.83           C  
ATOM    738  HA  THR A  49      -3.365   6.494  -5.028  1.00 98.83           H  
ATOM    739  C   THR A  49      -4.212   7.011  -3.148  1.00 98.83           C  
ATOM    740  CB  THR A  49      -3.633   8.598  -5.031  1.00 98.83           C  
ATOM    741  HB  THR A  49      -2.651   8.754  -4.586  1.00 98.83           H  
ATOM    742  O   THR A  49      -5.291   7.117  -2.555  1.00 98.83           O  
ATOM    743  CG2 THR A  49      -3.520   8.801  -6.542  1.00 98.83           C  
ATOM    744 1HG2 THR A  49      -4.507   8.786  -7.003  1.00 98.83           H  
ATOM    745 2HG2 THR A  49      -2.916   8.003  -6.974  1.00 98.83           H  
ATOM    746 3HG2 THR A  49      -3.035   9.755  -6.750  1.00 98.83           H  
ATOM    747  OG1 THR A  49      -4.513   9.589  -4.555  1.00 98.83           O  
ATOM    748  HG1 THR A  49      -4.182  10.422  -4.899  1.00 98.83           H  
ATOM    749  N   LEU A  50      -3.075   6.719  -2.514  1.00 98.91           N  
ATOM    750  HN  LEU A  50      -2.232   6.631  -3.063  1.00 98.91           H  
ATOM    751  CA  LEU A  50      -2.947   6.591  -1.062  1.00 98.91           C  
ATOM    752  HA  LEU A  50      -3.889   6.847  -0.577  1.00 98.91           H  
ATOM    753  C   LEU A  50      -1.904   7.592  -0.567  1.00 98.91           C  
ATOM    754  CB  LEU A  50      -2.578   5.140  -0.694  1.00 98.91           C  
ATOM    755  HB1 LEU A  50      -1.711   4.846  -1.286  1.00 98.91           H  
ATOM    756  HB2 LEU A  50      -2.290   5.103   0.356  1.00 98.91           H  
ATOM    757  O   LEU A  50      -0.708   7.322  -0.611  1.00 98.91           O  
ATOM    758  CG  LEU A  50      -3.698   4.115  -0.933  1.00 98.91           C  
ATOM    759  HG  LEU A  50      -4.048   4.185  -1.963  1.00 98.91           H  
ATOM    760  CD1 LEU A  50      -3.167   2.700  -0.709  1.00 98.91           C  
ATOM    761 1HD1 LEU A  50      -3.970   1.973  -0.834  1.00 98.91           H  
ATOM    762 2HD1 LEU A  50      -2.741   2.607   0.290  1.00 98.91           H  
ATOM    763 3HD1 LEU A  50      -2.398   2.486  -1.451  1.00 98.91           H  
ATOM    764  CD2 LEU A  50      -4.882   4.340   0.010  1.00 98.91           C  
ATOM    765 1HD2 LEU A  50      -4.541   4.351   1.045  1.00 98.91           H  
ATOM    766 2HD2 LEU A  50      -5.365   5.288  -0.229  1.00 98.91           H  
ATOM    767 3HD2 LEU A  50      -5.613   3.544  -0.137  1.00 98.91           H  
ATOM    768  N   LYS A  51      -2.353   8.757  -0.098  1.00 98.88           N  
ATOM    769  HN  LYS A  51      -3.352   8.900  -0.069  1.00 98.88           H  
ATOM    770  CA  LYS A  51      -1.464   9.801   0.424  1.00 98.88           C  
ATOM    771  HA  LYS A  51      -0.534   9.773  -0.143  1.00 98.88           H  
ATOM    772  C   LYS A  51      -1.123   9.536   1.888  1.00 98.88           C  
ATOM    773  CB  LYS A  51      -2.093  11.182   0.208  1.00 98.88           C  
ATOM    774  HB1 LYS A  51      -2.959  11.291   0.861  1.00 98.88           H  
ATOM    775  HB2 LYS A  51      -2.427  11.265  -0.827  1.00 98.88           H  
ATOM    776  O   LYS A  51      -2.027   9.359   2.705  1.00 98.88           O  
ATOM    777  CG  LYS A  51      -1.078  12.297   0.494  1.00 98.88           C  
ATOM    778  HG1 LYS A  51      -0.752  12.249   1.533  1.00 98.88           H  
ATOM    779  HG2 LYS A  51      -0.208  12.151  -0.146  1.00 98.88           H  
ATOM    780  CD  LYS A  51      -1.633  13.695   0.219  1.00 98.88           C  
ATOM    781  HD1 LYS A  51      -0.809  14.401   0.323  1.00 98.88           H  
ATOM    782  HD2 LYS A  51      -1.989  13.745  -0.810  1.00 98.88           H  
ATOM    783  CE  LYS A  51      -2.751  14.075   1.193  1.00 98.88           C  
ATOM    784  HE1 LYS A  51      -3.601  13.410   1.039  1.00 98.88           H  
ATOM    785  HE2 LYS A  51      -2.381  13.935   2.209  1.00 98.88           H  
ATOM    786  NZ  LYS A  51      -3.141  15.488   0.977  1.00 98.88           N1+
ATOM    787  HZ1 LYS A  51      -3.447  15.620   0.024  1.00 98.88           H  
ATOM    788  HZ2 LYS A  51      -2.329  16.076   1.103  1.00 98.88           H  
ATOM    789  HZ3 LYS A  51      -3.866  15.775   1.618  1.00 98.88           H  
ATOM    790  N   SER A  52       0.157   9.549   2.233  1.00 98.89           N  
ATOM    791  HN  SER A  52       0.832   9.763   1.513  1.00 98.89           H  
ATOM    792  CA  SER A  52       0.627   9.457   3.617  1.00 98.89           C  
ATOM    793  HA  SER A  52       0.186   8.577   4.086  1.00 98.89           H  
ATOM    794  C   SER A  52       0.225  10.697   4.419  1.00 98.89           C  
ATOM    795  CB  SER A  52       2.149   9.298   3.628  1.00 98.89           C  
ATOM    796  HB1 SER A  52       2.608  10.162   3.147  1.00 98.89           H  
ATOM    797  HB2 SER A  52       2.420   8.400   3.074  1.00 98.89           H  
ATOM    798  O   SER A  52       0.191  11.806   3.891  1.00 98.89           O  
ATOM    799  OG  SER A  52       2.623   9.191   4.958  1.00 98.89           O  
ATOM    800  HG  SER A  52       3.098   8.360   5.024  1.00 98.89           H  
ATOM    801  N   SER A  53      -0.043  10.554   5.719  1.00 98.77           N  
ATOM    802  HN  SER A  53      -0.089   9.624   6.110  1.00 98.77           H  
ATOM    803  CA  SER A  53      -0.259  11.726   6.580  1.00 98.77           C  
ATOM    804  HA  SER A  53      -0.818  12.451   5.988  1.00 98.77           H  
ATOM    805  C   SER A  53       1.022  12.475   6.967  1.00 98.77           C  
ATOM    806  CB  SER A  53      -1.139  11.392   7.783  1.00 98.77           C  
ATOM    807  HB1 SER A  53      -1.911  10.682   7.489  1.00 98.77           H  
ATOM    808  HB2 SER A  53      -1.627  12.310   8.110  1.00 98.77           H  
ATOM    809  O   SER A  53       0.940  13.534   7.584  1.00 98.77           O  
ATOM    810  OG  SER A  53      -0.402  10.892   8.869  1.00 98.77           O  
ATOM    811  HG  SER A  53      -0.041  10.027   8.658  1.00 98.77           H  
ATOM    812  N   LEU A  54       2.193  11.970   6.562  1.00 98.79           N  
ATOM    813  HN  LEU A  54       2.181  11.101   6.048  1.00 98.79           H  
ATOM    814  CA  LEU A  54       3.498  12.605   6.787  1.00 98.79           C  
ATOM    815  HA  LEU A  54       3.495  13.058   7.778  1.00 98.79           H  
ATOM    816  C   LEU A  54       3.817  13.760   5.821  1.00 98.79           C  
ATOM    817  CB  LEU A  54       4.594  11.526   6.732  1.00 98.79           C  
ATOM    818  HB1 LEU A  54       5.572  12.009   6.743  1.00 98.79           H  
ATOM    819  HB2 LEU A  54       4.508  10.988   5.788  1.00 98.79           H  
ATOM    820  O   LEU A  54       4.888  14.353   5.921  1.00 98.79           O  
ATOM    821  CG  LEU A  54       4.552  10.528   7.900  1.00 98.79           C  
ATOM    822  HG  LEU A  54       3.550  10.111   8.001  1.00 98.79           H  
ATOM    823  CD1 LEU A  54       5.524   9.385   7.623  1.00 98.79           C  
ATOM    824 1HD1 LEU A  54       6.535   9.776   7.507  1.00 98.79           H  
ATOM    825 2HD1 LEU A  54       5.512   8.678   8.453  1.00 98.79           H  
ATOM    826 3HD1 LEU A  54       5.233   8.871   6.707  1.00 98.79           H  
ATOM    827  CD2 LEU A  54       4.958  11.191   9.216  1.00 98.79           C  
ATOM    828 1HD2 LEU A  54       5.946  11.641   9.120  1.00 98.79           H  
ATOM    829 2HD2 LEU A  54       4.999  10.442  10.006  1.00 98.79           H  
ATOM    830 3HD2 LEU A  54       4.237  11.959   9.496  1.00 98.79           H  
ATOM    831  N   GLY A  55       2.927  14.081   4.881  1.00 98.47           N  
ATOM    832  HN  GLY A  55       2.089  13.526   4.788  1.00 98.47           H  
ATOM    833  CA  GLY A  55       3.114  15.185   3.940  1.00 98.47           C  
ATOM    834  HA1 GLY A  55       4.178  15.370   3.792  1.00 98.47           H  
ATOM    835  HA2 GLY A  55       2.665  16.092   4.346  1.00 98.47           H  
ATOM    836  C   GLY A  55       2.490  14.897   2.581  1.00 98.47           C  
ATOM    837  O   GLY A  55       1.601  14.057   2.460  1.00 98.47           O  
ATOM    838  N   ASP A  56       2.965  15.584   1.543  1.00 98.52           N  
ATOM    839  HN  ASP A  56       3.724  16.237   1.680  1.00 98.52           H  
ATOM    840  CA  ASP A  56       2.515  15.354   0.166  1.00 98.52           C  
ATOM    841  HA  ASP A  56       1.478  15.022   0.222  1.00 98.52           H  
ATOM    842  C   ASP A  56       3.278  14.202  -0.506  1.00 98.52           C  
ATOM    843  CB  ASP A  56       2.509  16.659  -0.638  1.00 98.52           C  
ATOM    844  HB1 ASP A  56       2.068  17.449  -0.031  1.00 98.52           H  
ATOM    845  HB2 ASP A  56       3.531  16.947  -0.885  1.00 98.52           H  
ATOM    846  O   ASP A  56       3.923  14.354  -1.544  1.00 98.52           O  
ATOM    847  CG  ASP A  56       1.665  16.508  -1.911  1.00 98.52           C  
ATOM    848  OD1 ASP A  56       0.595  15.852  -1.821  1.00 98.52           O  
ATOM    849  OD2 ASP A  56       2.051  17.092  -2.942  1.00 98.52           O  
ATOM    850  N   PHE A  57       3.225  13.036   0.140  1.00 98.91           N  
ATOM    851  HN  PHE A  57       2.652  12.986   0.970  1.00 98.91           H  
ATOM    852  CA  PHE A  57       3.829  11.805  -0.350  1.00 98.91           C  
ATOM    853  HA  PHE A  57       4.334  12.011  -1.293  1.00 98.91           H  
ATOM    854  C   PHE A  57       2.753  10.755  -0.609  1.00 98.91           C  
ATOM    855  CB  PHE A  57       4.880  11.274   0.627  1.00 98.91           C  
ATOM    856  HB1 PHE A  57       5.362  10.432   0.131  1.00 98.91           H  
ATOM    857  HB2 PHE A  57       4.390  10.908   1.530  1.00 98.91           H  
ATOM    858  O   PHE A  57       1.897  10.506   0.242  1.00 98.91           O  
ATOM    859  CG  PHE A  57       5.972  12.249   1.008  1.00 98.91           C  
ATOM    860  CD1 PHE A  57       7.071  12.433   0.152  1.00 98.91           C  
ATOM    861  HD1 PHE A  57       7.135  11.882  -0.775  1.00 98.91           H  
ATOM    862  CD2 PHE A  57       5.905  12.957   2.222  1.00 98.91           C  
ATOM    863  HD2 PHE A  57       5.067  12.814   2.888  1.00 98.91           H  
ATOM    864  CE1 PHE A  57       8.088  13.340   0.489  1.00 98.91           C  
ATOM    865  HE1 PHE A  57       8.914  13.497  -0.189  1.00 98.91           H  
ATOM    866  CE2 PHE A  57       6.928  13.857   2.567  1.00 98.91           C  
ATOM    867  HE2 PHE A  57       6.879  14.402   3.498  1.00 98.91           H  
ATOM    868  CZ  PHE A  57       8.016  14.052   1.698  1.00 98.91           C  
ATOM    869  HZ  PHE A  57       8.795  14.751   1.964  1.00 98.91           H  
ATOM    870  N   MET A  58       2.821  10.114  -1.767  1.00 98.91           N  
ATOM    871  HN  MET A  58       3.597  10.318  -2.380  1.00 98.91           H  
ATOM    872  CA  MET A  58       1.943   9.017  -2.157  1.00 98.91           C  
ATOM    873  HA  MET A  58       1.024   9.050  -1.573  1.00 98.91           H  
ATOM    874  C   MET A  58       2.628   7.683  -1.888  1.00 98.91           C  
ATOM    875  CB  MET A  58       1.578   9.143  -3.641  1.00 98.91           C  
ATOM    876  HB1 MET A  58       0.924   8.317  -3.921  1.00 98.91           H  
ATOM    877  HB2 MET A  58       2.492   9.071  -4.231  1.00 98.91           H  
ATOM    878  O   MET A  58       3.852   7.594  -1.979  1.00 98.91           O  
ATOM    879  CG  MET A  58       0.877  10.465  -3.970  1.00 98.91           C  
ATOM    880  HG1 MET A  58       1.542  11.293  -3.720  1.00 98.91           H  
ATOM    881  HG2 MET A  58       0.701  10.500  -5.045  1.00 98.91           H  
ATOM    882  SD  MET A  58      -0.710  10.710  -3.122  1.00 98.91           S  
ATOM    883  CE  MET A  58      -1.050  12.413  -3.633  1.00 98.91           C  
ATOM    884  HE1 MET A  58      -1.020  12.479  -4.720  1.00 98.91           H  
ATOM    885  HE2 MET A  58      -2.036  12.712  -3.279  1.00 98.91           H  
ATOM    886  HE3 MET A  58      -0.299  13.079  -3.208  1.00 98.91           H  
ATOM    887  N   LEU A  59       1.840   6.650  -1.594  1.00 98.97           N  
ATOM    888  HN  LEU A  59       0.851   6.817  -1.476  1.00 98.97           H  
ATOM    889  CA  LEU A  59       2.282   5.271  -1.750  1.00 98.97           C  
ATOM    890  HA  LEU A  59       3.144   5.111  -1.103  1.00 98.97           H  
ATOM    891  C   LEU A  59       2.704   5.057  -3.206  1.00 98.97           C  
ATOM    892  CB  LEU A  59       1.138   4.318  -1.370  1.00 98.97           C  
ATOM    893  HB1 LEU A  59       0.680   4.648  -0.438  1.00 98.97           H  
ATOM    894  HB2 LEU A  59       0.383   4.360  -2.155  1.00 98.97           H  
ATOM    895  O   LEU A  59       1.983   5.458  -4.118  1.00 98.97           O  
ATOM    896  CG  LEU A  59       1.614   2.867  -1.209  1.00 98.97           C  
ATOM    897  HG  LEU A  59       2.232   2.570  -2.056  1.00 98.97           H  
ATOM    898  CD1 LEU A  59       2.406   2.706   0.085  1.00 98.97           C  
ATOM    899 1HD1 LEU A  59       2.616   1.652   0.269  1.00 98.97           H  
ATOM    900 2HD1 LEU A  59       3.353   3.236  -0.015  1.00 98.97           H  
ATOM    901 3HD1 LEU A  59       1.843   3.103   0.929  1.00 98.97           H  
ATOM    902  CD2 LEU A  59       0.425   1.923  -1.135  1.00 98.97           C  
ATOM    903 1HD2 LEU A  59       0.813   0.913  -1.003  1.00 98.97           H  
ATOM    904 2HD2 LEU A  59      -0.136   1.967  -2.068  1.00 98.97           H  
ATOM    905 3HD2 LEU A  59      -0.215   2.186  -0.293  1.00 98.97           H  
ATOM    906  N   ASP A  60       3.864   4.450  -3.406  1.00 98.95           N  
ATOM    907  HN  ASP A  60       4.415   4.181  -2.604  1.00 98.95           H  
ATOM    908  CA  ASP A  60       4.567   4.451  -4.681  1.00 98.95           C  
ATOM    909  HA  ASP A  60       3.864   4.614  -5.498  1.00 98.95           H  
ATOM    910  C   ASP A  60       5.281   3.114  -4.902  1.00 98.95           C  
ATOM    911  CB  ASP A  60       5.552   5.627  -4.654  1.00 98.95           C  
ATOM    912  HB1 ASP A  60       5.001   6.549  -4.468  1.00 98.95           H  
ATOM    913  HB2 ASP A  60       6.248   5.493  -3.826  1.00 98.95           H  
ATOM    914  O   ASP A  60       5.882   2.561  -3.977  1.00 98.95           O  
ATOM    915  CG  ASP A  60       6.333   5.784  -5.955  1.00 98.95           C  
ATOM    916  OD1 ASP A  60       7.500   5.327  -5.986  1.00 98.95           O  
ATOM    917  OD2 ASP A  60       5.774   6.429  -6.868  1.00 98.95           O  
ATOM    918  N   ILE A  61       5.213   2.589  -6.125  1.00 98.93           N  
ATOM    919  HN  ILE A  61       4.674   3.082  -6.823  1.00 98.93           H  
ATOM    920  CA  ILE A  61       6.057   1.471  -6.557  1.00 98.93           C  
ATOM    921  HA  ILE A  61       6.251   0.815  -5.708  1.00 98.93           H  
ATOM    922  C   ILE A  61       7.394   2.039  -7.015  1.00 98.93           C  
ATOM    923  CB  ILE A  61       5.375   0.638  -7.664  1.00 98.93           C  
ATOM    924  HB  ILE A  61       5.236   1.272  -8.540  1.00 98.93           H  
ATOM    925  O   ILE A  61       7.441   2.793  -7.985  1.00 98.93           O  
ATOM    926  CG1 ILE A  61       3.979   0.125  -7.243  1.00 98.93           C  
ATOM    927 1HG1 ILE A  61       3.612  -0.566  -8.001  1.00 98.93           H  
ATOM    928 2HG1 ILE A  61       3.286   0.966  -7.213  1.00 98.93           H  
ATOM    929  CG2 ILE A  61       6.272  -0.542  -8.085  1.00 98.93           C  
ATOM    930 1HG2 ILE A  61       6.520  -1.166  -7.226  1.00 98.93           H  
ATOM    931 2HG2 ILE A  61       5.766  -1.150  -8.834  1.00 98.93           H  
ATOM    932 3HG2 ILE A  61       7.198  -0.178  -8.530  1.00 98.93           H  
ATOM    933  CD1 ILE A  61       3.943  -0.571  -5.876  1.00 98.93           C  
ATOM    934 1HD1 ILE A  61       4.159   0.148  -5.085  1.00 98.93           H  
ATOM    935 2HD1 ILE A  61       4.672  -1.380  -5.838  1.00 98.93           H  
ATOM    936 3HD1 ILE A  61       2.948  -0.976  -5.688  1.00 98.93           H  
ATOM    937  N   GLY A  62       8.479   1.649  -6.346  1.00 98.74           N  
ATOM    938  HN  GLY A  62       8.358   1.004  -5.577  1.00 98.74           H  
ATOM    939  CA  GLY A  62       9.819   2.158  -6.609  1.00 98.74           C  
ATOM    940  HA1 GLY A  62       9.861   3.197  -6.281  1.00 98.74           H  
ATOM    941  HA2 GLY A  62      10.549   1.582  -6.041  1.00 98.74           H  
ATOM    942  C   GLY A  62      10.188   2.094  -8.089  1.00 98.74           C  
ATOM    943  O   GLY A  62      10.089   1.045  -8.721  1.00 98.74           O  
ATOM    944  N   ASN A  63      10.593   3.238  -8.650  1.00 98.02           N  
ATOM    945  HN  ASN A  63      10.584   4.063  -8.068  1.00 98.02           H  
ATOM    946  CA  ASN A  63      10.911   3.425 -10.073  1.00 98.02           C  
ATOM    947  HA  ASN A  63      11.102   4.488 -10.220  1.00 98.02           H  
ATOM    948  C   ASN A  63       9.767   3.087 -11.056  1.00 98.02           C  
ATOM    949  CB  ASN A  63      12.217   2.680 -10.411  1.00 98.02           C  
ATOM    950  HB1 ASN A  63      12.062   1.608 -10.283  1.00 98.02           H  
ATOM    951  HB2 ASN A  63      12.480   2.857 -11.454  1.00 98.02           H  
ATOM    952  O   ASN A  63       9.986   3.096 -12.265  1.00 98.02           O  
ATOM    953  CG  ASN A  63      13.391   3.114  -9.561  1.00 98.02           C  
ATOM    954  ND2 ASN A  63      14.185   2.180  -9.091  1.00 98.02           N  
ATOM    955 1HD2 ASN A  63      13.999   1.209  -9.297  1.00 98.02           H  
ATOM    956 2HD2 ASN A  63      14.962   2.489  -8.525  1.00 98.02           H  
ATOM    957  OD1 ASN A  63      13.611   4.285  -9.303  1.00 98.02           O  
ATOM    958  N   GLY A  64       8.558   2.790 -10.571  1.00 98.39           N  
ATOM    959  HN  GLY A  64       8.421   2.818  -9.571  1.00 98.39           H  
ATOM    960  CA  GLY A  64       7.417   2.376 -11.385  1.00 98.39           C  
ATOM    961  HA1 GLY A  64       7.194   3.157 -12.112  1.00 98.39           H  
ATOM    962  HA2 GLY A  64       6.557   2.248 -10.728  1.00 98.39           H  
ATOM    963  C   GLY A  64       7.613   1.062 -12.144  1.00 98.39           C  
ATOM    964  O   GLY A  64       6.946   0.868 -13.158  1.00 98.39           O  
ATOM    965  N   VAL A  65       8.524   0.188 -11.701  1.00 98.43           N  
ATOM    966  HN  VAL A  65       9.018   0.393 -10.844  1.00 98.43           H  
ATOM    967  CA  VAL A  65       8.854  -1.054 -12.423  1.00 98.43           C  
ATOM    968  HA  VAL A  65       8.866  -0.810 -13.485  1.00 98.43           H  
ATOM    969  C   VAL A  65       7.784  -2.138 -12.248  1.00 98.43           C  
ATOM    970  CB  VAL A  65      10.264  -1.587 -12.092  1.00 98.43           C  
ATOM    971  HB  VAL A  65      10.430  -2.486 -12.686  1.00 98.43           H  
ATOM    972  O   VAL A  65       7.180  -2.289 -11.183  1.00 98.43           O  
ATOM    973  CG1 VAL A  65      11.343  -0.573 -12.486  1.00 98.43           C  
ATOM    974 1HG1 VAL A  65      12.329  -0.989 -12.280  1.00 98.43           H  
ATOM    975 2HG1 VAL A  65      11.210   0.357 -11.933  1.00 98.43           H  
ATOM    976 3HG1 VAL A  65      11.271  -0.363 -13.554  1.00 98.43           H  
ATOM    977  CG2 VAL A  65      10.441  -1.965 -10.621  1.00 98.43           C  
ATOM    978 1HG2 VAL A  65      10.268  -1.106  -9.972  1.00 98.43           H  
ATOM    979 2HG2 VAL A  65      11.449  -2.349 -10.459  1.00 98.43           H  
ATOM    980 3HG2 VAL A  65       9.736  -2.758 -10.376  1.00 98.43           H  
ATOM    981  N   ASP A  66       7.566  -2.928 -13.301  1.00 98.72           N  
ATOM    982  HN  ASP A  66       8.103  -2.767 -14.141  1.00 98.72           H  
ATOM    983  CA  ASP A  66       6.618  -4.051 -13.328  1.00 98.72           C  
ATOM    984  HA  ASP A  66       5.892  -3.903 -12.528  1.00 98.72           H  
ATOM    985  C   ASP A  66       7.308  -5.395 -13.040  1.00 98.72           C  
ATOM    986  CB  ASP A  66       5.816  -4.060 -14.637  1.00 98.72           C  
ATOM    987  HB1 ASP A  66       5.337  -3.090 -14.768  1.00 98.72           H  
ATOM    988  HB2 ASP A  66       6.493  -4.224 -15.475  1.00 98.72           H  
ATOM    989  O   ASP A  66       7.271  -6.339 -13.829  1.00 98.72           O  
ATOM    990  CG  ASP A  66       4.731  -5.149 -14.630  1.00 98.72           C  
ATOM    991  OD1 ASP A  66       4.358  -5.633 -13.530  1.00 98.72           O  
ATOM    992  OD2 ASP A  66       4.218  -5.495 -15.713  1.00 98.72           O  
ATOM    993  N   GLU A  67       7.964  -5.482 -11.888  1.00 98.78           N  
ATOM    994  HN  GLU A  67       7.988  -4.673 -11.284  1.00 98.78           H  
ATOM    995  CA  GLU A  67       8.684  -6.680 -11.457  1.00 98.78           C  
ATOM    996  HA  GLU A  67       8.535  -7.479 -12.183  1.00 98.78           H  
ATOM    997  C   GLU A  67       8.132  -7.189 -10.123  1.00 98.78           C  
ATOM    998  CB  GLU A  67      10.195  -6.406 -11.411  1.00 98.78           C  
ATOM    999  HB1 GLU A  67      10.698  -7.280 -10.998  1.00 98.78           H  
ATOM   1000  HB2 GLU A  67      10.380  -5.552 -10.760  1.00 98.78           H  
ATOM   1001  O   GLU A  67       7.638  -6.416  -9.291  1.00 98.78           O  
ATOM   1002  CG  GLU A  67      10.759  -6.123 -12.818  1.00 98.78           C  
ATOM   1003  HG1 GLU A  67      10.212  -5.292 -13.263  1.00 98.78           H  
ATOM   1004  HG2 GLU A  67      10.595  -7.004 -13.439  1.00 98.78           H  
ATOM   1005  CD  GLU A  67      12.253  -5.766 -12.833  1.00 98.78           C  
ATOM   1006  OE1 GLU A  67      12.755  -5.475 -13.943  1.00 98.78           O  
ATOM   1007  OE2 GLU A  67      12.883  -5.757 -11.752  1.00 98.78           O  
ATOM   1008  N   ASP A  68       8.190  -8.507  -9.934  1.00 98.87           N  
ATOM   1009  HN  ASP A  68       8.678  -9.067 -10.619  1.00 98.87           H  
ATOM   1010  CA  ASP A  68       7.971  -9.121  -8.627  1.00 98.87           C  
ATOM   1011  HA  ASP A  68       7.059  -8.719  -8.185  1.00 98.87           H  
ATOM   1012  C   ASP A  68       9.136  -8.742  -7.707  1.00 98.87           C  
ATOM   1013  CB  ASP A  68       7.826 -10.650  -8.772  1.00 98.87           C  
ATOM   1014  HB1 ASP A  68       8.042 -11.117  -7.810  1.00 98.87           H  
ATOM   1015  HB2 ASP A  68       8.559 -11.021  -9.488  1.00 98.87           H  
ATOM   1016  O   ASP A  68      10.301  -8.864  -8.080  1.00 98.87           O  
ATOM   1017  CG  ASP A  68       6.421 -11.097  -9.195  1.00 98.87           C  
ATOM   1018  OD1 ASP A  68       5.477 -10.279  -9.143  1.00 98.87           O  
ATOM   1019  OD2 ASP A  68       6.223 -12.269  -9.575  1.00 98.87           O  
ATOM   1020  N   GLY A  69       8.823  -8.247  -6.510  1.00 98.78           N  
ATOM   1021  HN  GLY A  69       7.846  -8.121  -6.283  1.00 98.78           H  
ATOM   1022  CA  GLY A  69       9.823  -7.748  -5.566  1.00 98.78           C  
ATOM   1023  HA1 GLY A  69      10.766  -8.274  -5.717  1.00 98.78           H  
ATOM   1024  HA2 GLY A  69       9.491  -7.944  -4.546  1.00 98.78           H  
ATOM   1025  C   GLY A  69      10.101  -6.251  -5.670  1.00 98.78           C  
ATOM   1026  O   GLY A  69      10.870  -5.736  -4.858  1.00 98.78           O  
ATOM   1027  N   ALA A  70       9.465  -5.531  -6.604  1.00 98.87           N  
ATOM   1028  HN  ALA A  70       8.865  -6.000  -7.267  1.00 98.87           H  
ATOM   1029  CA  ALA A  70       9.595  -4.079  -6.666  1.00 98.87           C  
ATOM   1030  HA  ALA A  70      10.647  -3.851  -6.841  1.00 98.87           H  
ATOM   1031  C   ALA A  70       9.174  -3.451  -5.329  1.00 98.87           C  
ATOM   1032  CB  ALA A  70       8.794  -3.520  -7.844  1.00 98.87           C  
ATOM   1033  HB1 ALA A  70       9.034  -4.084  -8.746  1.00 98.87           H  
ATOM   1034  HB2 ALA A  70       7.723  -3.596  -7.654  1.00 98.87           H  
ATOM   1035  HB3 ALA A  70       9.044  -2.470  -7.992  1.00 98.87           H  
ATOM   1036  O   ALA A  70       8.105  -3.754  -4.791  1.00 98.87           O  
ATOM   1037  N   ASN A  71      10.033  -2.598  -4.774  1.00 98.92           N  
ATOM   1038  HN  ASN A  71      10.900  -2.401  -5.254  1.00 98.92           H  
ATOM   1039  CA  ASN A  71       9.833  -2.065  -3.434  1.00 98.92           C  
ATOM   1040  HA  ASN A  71       9.619  -2.903  -2.771  1.00 98.92           H  
ATOM   1041  C   ASN A  71       8.642  -1.104  -3.376  1.00 98.92           C  
ATOM   1042  CB  ASN A  71      11.119  -1.376  -2.956  1.00 98.92           C  
ATOM   1043  HB1 ASN A  71      11.267  -0.441  -3.497  1.00 98.92           H  
ATOM   1044  HB2 ASN A  71      11.975  -2.029  -3.123  1.00 98.92           H  
ATOM   1045  O   ASN A  71       8.475  -0.277  -4.275  1.00 98.92           O  
ATOM   1046  CG  ASN A  71      11.025  -1.115  -1.470  1.00 98.92           C  
ATOM   1047  ND2 ASN A  71      11.120   0.107  -1.013  1.00 98.92           N  
ATOM   1048 1HD2 ASN A  71      10.931   0.165  -0.022  1.00 98.92           H  
ATOM   1049 2HD2 ASN A  71      11.193   0.910  -1.621  1.00 98.92           H  
ATOM   1050  OD1 ASN A  71      10.836  -2.040  -0.705  1.00 98.92           O  
ATOM   1051  N   VAL A  72       7.868  -1.154  -2.293  1.00 98.98           N  
ATOM   1052  HN  VAL A  72       8.065  -1.826  -1.566  1.00 98.98           H  
ATOM   1053  CA  VAL A  72       6.842  -0.145  -2.016  1.00 98.98           C  
ATOM   1054  HA  VAL A  72       6.565   0.341  -2.952  1.00 98.98           H  
ATOM   1055  C   VAL A  72       7.433   0.913  -1.097  1.00 98.98           C  
ATOM   1056  CB  VAL A  72       5.558  -0.764  -1.452  1.00 98.98           C  
ATOM   1057  HB  VAL A  72       5.764  -1.243  -0.494  1.00 98.98           H  
ATOM   1058  O   VAL A  72       8.019   0.627  -0.054  1.00 98.98           O  
ATOM   1059  CG1 VAL A  72       4.476   0.299  -1.237  1.00 98.98           C  
ATOM   1060 1HG1 VAL A  72       4.816   1.039  -0.512  1.00 98.98           H  
ATOM   1061 2HG1 VAL A  72       3.575  -0.178  -0.850  1.00 98.98           H  
ATOM   1062 3HG1 VAL A  72       4.250   0.801  -2.177  1.00 98.98           H  
ATOM   1063  CG2 VAL A  72       4.999  -1.800  -2.436  1.00 98.98           C  
ATOM   1064 1HG2 VAL A  72       5.766  -2.528  -2.698  1.00 98.98           H  
ATOM   1065 2HG2 VAL A  72       4.663  -1.307  -3.349  1.00 98.98           H  
ATOM   1066 3HG2 VAL A  72       4.171  -2.346  -1.985  1.00 98.98           H  
ATOM   1067  N   GLN A  73       7.280   2.165  -1.492  1.00 98.97           N  
ATOM   1068  HN  GLN A  73       6.764   2.336  -2.343  1.00 98.97           H  
ATOM   1069  CA  GLN A  73       7.842   3.316  -0.802  1.00 98.97           C  
ATOM   1070  HA  GLN A  73       8.102   3.042   0.221  1.00 98.97           H  
ATOM   1071  C   GLN A  73       6.811   4.439  -0.722  1.00 98.97           C  
ATOM   1072  CB  GLN A  73       9.138   3.732  -1.521  1.00 98.97           C  
ATOM   1073  HB1 GLN A  73       9.803   2.870  -1.555  1.00 98.97           H  
ATOM   1074  HB2 GLN A  73       9.637   4.514  -0.949  1.00 98.97           H  
ATOM   1075  O   GLN A  73       5.681   4.313  -1.197  1.00 98.97           O  
ATOM   1076  CG  GLN A  73       8.898   4.244  -2.953  1.00 98.97           C  
ATOM   1077  HG1 GLN A  73       8.307   5.158  -2.914  1.00 98.97           H  
ATOM   1078  HG2 GLN A  73       8.349   3.502  -3.534  1.00 98.97           H  
ATOM   1079  CD  GLN A  73      10.183   4.552  -3.701  1.00 98.97           C  
ATOM   1080  NE2 GLN A  73      10.095   5.221  -4.828  1.00 98.97           N  
ATOM   1081 1HE2 GLN A  73      10.949   5.388  -5.341  1.00 98.97           H  
ATOM   1082 2HE2 GLN A  73       9.185   5.360  -5.243  1.00 98.97           H  
ATOM   1083  OE1 GLN A  73      11.278   4.212  -3.292  1.00 98.97           O  
ATOM   1084  N   ILE A  74       7.213   5.558  -0.130  1.00 98.96           N  
ATOM   1085  HN  ILE A  74       8.117   5.559   0.320  1.00 98.96           H  
ATOM   1086  CA  ILE A  74       6.547   6.832  -0.362  1.00 98.96           C  
ATOM   1087  HA  ILE A  74       5.641   6.630  -0.933  1.00 98.96           H  
ATOM   1088  C   ILE A  74       7.395   7.743  -1.248  1.00 98.96           C  
ATOM   1089  CB  ILE A  74       6.095   7.506   0.941  1.00 98.96           C  
ATOM   1090  HB  ILE A  74       5.655   8.464   0.664  1.00 98.96           H  
ATOM   1091  O   ILE A  74       8.624   7.789  -1.143  1.00 98.96           O  
ATOM   1092  CG1 ILE A  74       7.264   7.763   1.912  1.00 98.96           C  
ATOM   1093 1HG1 ILE A  74       8.148   8.073   1.355  1.00 98.96           H  
ATOM   1094 2HG1 ILE A  74       7.504   6.837   2.435  1.00 98.96           H  
ATOM   1095  CG2 ILE A  74       4.978   6.682   1.596  1.00 98.96           C  
ATOM   1096 1HG2 ILE A  74       4.557   7.223   2.444  1.00 98.96           H  
ATOM   1097 2HG2 ILE A  74       4.186   6.501   0.870  1.00 98.96           H  
ATOM   1098 3HG2 ILE A  74       5.373   5.722   1.928  1.00 98.96           H  
ATOM   1099  CD1 ILE A  74       6.969   8.861   2.938  1.00 98.96           C  
ATOM   1100 1HD1 ILE A  74       6.805   9.809   2.425  1.00 98.96           H  
ATOM   1101 2HD1 ILE A  74       7.825   8.968   3.603  1.00 98.96           H  
ATOM   1102 3HD1 ILE A  74       6.086   8.612   3.526  1.00 98.96           H  
ATOM   1103  N   TYR A  75       6.732   8.498  -2.115  1.00 98.93           N  
ATOM   1104  HN  TYR A  75       5.734   8.370  -2.205  1.00 98.93           H  
ATOM   1105  CA  TYR A  75       7.382   9.471  -2.986  1.00 98.93           C  
ATOM   1106  HA  TYR A  75       8.307   9.802  -2.515  1.00 98.93           H  
ATOM   1107  C   TYR A  75       6.500  10.704  -3.171  1.00 98.93           C  
ATOM   1108  CB  TYR A  75       7.741   8.806  -4.321  1.00 98.93           C  
ATOM   1109  HB1 TYR A  75       8.079   7.786  -4.137  1.00 98.93           H  
ATOM   1110  HB2 TYR A  75       6.854   8.740  -4.952  1.00 98.93           H  
ATOM   1111  O   TYR A  75       5.278  10.618  -3.049  1.00 98.93           O  
ATOM   1112  CG  TYR A  75       8.844   9.534  -5.059  1.00 98.93           C  
ATOM   1113  CD1 TYR A  75       8.532  10.547  -5.982  1.00 98.93           C  
ATOM   1114  HD1 TYR A  75       7.500  10.784  -6.193  1.00 98.93           H  
ATOM   1115  CD2 TYR A  75      10.188   9.197  -4.811  1.00 98.93           C  
ATOM   1116  HD2 TYR A  75      10.417   8.387  -4.134  1.00 98.93           H  
ATOM   1117  CE1 TYR A  75       9.559  11.241  -6.647  1.00 98.93           C  
ATOM   1118  HE1 TYR A  75       9.324  12.012  -7.365  1.00 98.93           H  
ATOM   1119  CE2 TYR A  75      11.221   9.870  -5.492  1.00 98.93           C  
ATOM   1120  HE2 TYR A  75      12.249   9.582  -5.332  1.00 98.93           H  
ATOM   1121  OH  TYR A  75      11.897  11.551  -7.066  1.00 98.93           O  
ATOM   1122  HH  TYR A  75      12.747  11.123  -6.946  1.00 98.93           H  
ATOM   1123  CZ  TYR A  75      10.905  10.897  -6.408  1.00 98.93           C  
ATOM   1124  N   ALA A  76       7.112  11.863  -3.424  1.00 98.81           N  
ATOM   1125  HN  ALA A  76       8.121  11.890  -3.451  1.00 98.81           H  
ATOM   1126  CA  ALA A  76       6.393  13.109  -3.665  1.00 98.81           C  
ATOM   1127  HA  ALA A  76       5.896  13.404  -2.742  1.00 98.81           H  
ATOM   1128  C   ALA A  76       5.326  12.921  -4.754  1.00 98.81           C  
ATOM   1129  CB  ALA A  76       7.392  14.207  -4.045  1.00 98.81           C  
ATOM   1130  HB1 ALA A  76       7.945  13.912  -4.937  1.00 98.81           H  
ATOM   1131  HB2 ALA A  76       6.854  15.132  -4.248  1.00 98.81           H  
ATOM   1132  HB3 ALA A  76       8.085  14.378  -3.221  1.00 98.81           H  
ATOM   1133  O   ALA A  76       5.555  12.228  -5.749  1.00 98.81           O  
ATOM   1134  N   SER A  77       4.153  13.520  -4.557  1.00 98.72           N  
ATOM   1135  HN  SER A  77       4.022  14.071  -3.721  1.00 98.72           H  
ATOM   1136  CA  SER A  77       3.044  13.404  -5.505  1.00 98.72           C  
ATOM   1137  HA  SER A  77       2.727  12.362  -5.549  1.00 98.72           H  
ATOM   1138  C   SER A  77       3.455  13.861  -6.910  1.00 98.72           C  
ATOM   1139  CB  SER A  77       1.870  14.244  -5.008  1.00 98.72           C  
ATOM   1140  HB1 SER A  77       1.603  13.936  -3.997  1.00 98.72           H  
ATOM   1141  HB2 SER A  77       2.162  15.294  -4.983  1.00 98.72           H  
ATOM   1142  O   SER A  77       3.882  14.999  -7.102  1.00 98.72           O  
ATOM   1143  OG  SER A  77       0.753  14.085  -5.862  1.00 98.72           O  
ATOM   1144  HG  SER A  77       0.268  14.912  -5.803  1.00 98.72           H  
ATOM   1145  N   HIS A  78       3.318  12.980  -7.902  1.00 97.67           N  
ATOM   1146  HN  HIS A  78       3.080  12.030  -7.654  1.00 97.67           H  
ATOM   1147  CA  HIS A  78       3.574  13.308  -9.311  1.00 97.67           C  
ATOM   1148  HA  HIS A  78       3.499  14.388  -9.430  1.00 97.67           H  
ATOM   1149  C   HIS A  78       2.539  12.709 -10.279  1.00 97.67           C  
ATOM   1150  CB  HIS A  78       5.008  12.907  -9.685  1.00 97.67           C  
ATOM   1151  HB1 HIS A  78       5.265  13.377 -10.634  1.00 97.67           H  
ATOM   1152  HB2 HIS A  78       5.698  13.288  -8.931  1.00 97.67           H  
ATOM   1153  O   HIS A  78       2.652  12.878 -11.492  1.00 97.67           O  
ATOM   1154  CG  HIS A  78       5.196  11.422  -9.825  1.00 97.67           C  
ATOM   1155  CD2 HIS A  78       5.669  10.566  -8.874  1.00 97.67           C  
ATOM   1156  HD2 HIS A  78       5.991  10.841  -7.880  1.00 97.67           H  
ATOM   1157  ND1 HIS A  78       4.943  10.678 -10.955  1.00 97.67           N  
ATOM   1158  HD1 HIS A  78       4.642  11.054 -11.842  1.00 97.67           H  
ATOM   1159  CE1 HIS A  78       5.264   9.401 -10.686  1.00 97.67           C  
ATOM   1160  HE1 HIS A  78       5.233   8.580 -11.386  1.00 97.67           H  
ATOM   1161  NE2 HIS A  78       5.683   9.283  -9.424  1.00 97.67           N  
ATOM   1162  N   GLY A  79       1.532  11.991  -9.766  1.00 94.89           N  
ATOM   1163  HN  GLY A  79       1.529  11.832  -8.769  1.00 94.89           H  
ATOM   1164  CA  GLY A  79       0.385  11.516 -10.548  1.00 94.89           C  
ATOM   1165  HA1 GLY A  79      -0.381  11.164  -9.858  1.00 94.89           H  
ATOM   1166  HA2 GLY A  79      -0.024  12.351 -11.117  1.00 94.89           H  
ATOM   1167  C   GLY A  79       0.682  10.382 -11.535  1.00 94.89           C  
ATOM   1168  O   GLY A  79      -0.186  10.036 -12.333  1.00 94.89           O  
ATOM   1169  N   GLY A  80       1.875   9.783 -11.501  1.00 98.15           N  
ATOM   1170  HN  GLY A  80       2.535  10.080 -10.797  1.00 98.15           H  
ATOM   1171  CA  GLY A  80       2.236   8.678 -12.393  1.00 98.15           C  
ATOM   1172  HA1 GLY A  80       1.931   8.931 -13.409  1.00 98.15           H  
ATOM   1173  HA2 GLY A  80       3.317   8.543 -12.397  1.00 98.15           H  
ATOM   1174  C   GLY A  80       1.584   7.346 -12.013  1.00 98.15           C  
ATOM   1175  O   GLY A  80       1.015   7.193 -10.933  1.00 98.15           O  
ATOM   1176  N   ALA A  81       1.700   6.352 -12.899  1.00 98.65           N  
ATOM   1177  HN  ALA A  81       2.176   6.529 -13.772  1.00 98.65           H  
ATOM   1178  CA  ALA A  81       1.137   5.014 -12.686  1.00 98.65           C  
ATOM   1179  HA  ALA A  81       0.064   5.116 -12.518  1.00 98.65           H  
ATOM   1180  C   ALA A  81       1.716   4.292 -11.452  1.00 98.65           C  
ATOM   1181  CB  ALA A  81       1.358   4.192 -13.960  1.00 98.65           C  
ATOM   1182  HB1 ALA A  81       0.901   4.691 -14.815  1.00 98.65           H  
ATOM   1183  HB2 ALA A  81       0.906   3.207 -13.842  1.00 98.65           H  
ATOM   1184  HB3 ALA A  81       2.424   4.060 -14.144  1.00 98.65           H  
ATOM   1185  O   ALA A  81       1.027   3.478 -10.845  1.00 98.65           O  
ATOM   1186  N   ALA A  82       2.946   4.623 -11.047  1.00 98.82           N  
ATOM   1187  HN  ALA A  82       3.479   5.281 -11.597  1.00 98.82           H  
ATOM   1188  CA  ALA A  82       3.577   4.110  -9.829  1.00 98.82           C  
ATOM   1189  HA  ALA A  82       3.644   3.024  -9.886  1.00 98.82           H  
ATOM   1190  C   ALA A  82       2.802   4.455  -8.542  1.00 98.82           C  
ATOM   1191  CB  ALA A  82       4.997   4.681  -9.773  1.00 98.82           C  
ATOM   1192  HB1 ALA A  82       4.968   5.764  -9.658  1.00 98.82           H  
ATOM   1193  HB2 ALA A  82       5.548   4.427 -10.678  1.00 98.82           H  
ATOM   1194  HB3 ALA A  82       5.522   4.269  -8.911  1.00 98.82           H  
ATOM   1195  O   ALA A  82       2.879   3.708  -7.572  1.00 98.82           O  
ATOM   1196  N   GLN A  83       2.025   5.545  -8.553  1.00 98.90           N  
ATOM   1197  HN  GLN A  83       2.002   6.100  -9.396  1.00 98.90           H  
ATOM   1198  CA  GLN A  83       1.295   6.076  -7.393  1.00 98.90           C  
ATOM   1199  HA  GLN A  83       1.691   5.607  -6.492  1.00 98.90           H  
ATOM   1200  C   GLN A  83      -0.207   5.767  -7.417  1.00 98.90           C  
ATOM   1201  CB  GLN A  83       1.541   7.590  -7.292  1.00 98.90           C  
ATOM   1202  HB1 GLN A  83       0.990   7.987  -6.439  1.00 98.90           H  
ATOM   1203  HB2 GLN A  83       1.187   8.083  -8.197  1.00 98.90           H  
ATOM   1204  O   GLN A  83      -0.982   6.338  -6.645  1.00 98.90           O  
ATOM   1205  CG  GLN A  83       3.025   7.891  -7.085  1.00 98.90           C  
ATOM   1206  HG1 GLN A  83       3.600   7.585  -7.959  1.00 98.90           H  
ATOM   1207  HG2 GLN A  83       3.372   7.313  -6.228  1.00 98.90           H  
ATOM   1208  CD  GLN A  83       3.319   9.358  -6.823  1.00 98.90           C  
ATOM   1209  NE2 GLN A  83       4.447   9.614  -6.206  1.00 98.90           N  
ATOM   1210 1HE2 GLN A  83       4.719  10.569  -6.022  1.00 98.90           H  
ATOM   1211 2HE2 GLN A  83       5.092   8.843  -6.109  1.00 98.90           H  
ATOM   1212  OE1 GLN A  83       2.561  10.271  -7.149  1.00 98.90           O  
ATOM   1213  N   GLN A  84      -0.640   4.907  -8.341  1.00 98.89           N  
ATOM   1214  HN  GLN A  84       0.047   4.418  -8.895  1.00 98.89           H  
ATOM   1215  CA  GLN A  84      -2.046   4.608  -8.582  1.00 98.89           C  
ATOM   1216  HA  GLN A  84      -2.659   5.151  -7.862  1.00 98.89           H  
ATOM   1217  C   GLN A  84      -2.328   3.120  -8.396  1.00 98.89           C  
ATOM   1218  CB  GLN A  84      -2.451   5.082  -9.979  1.00 98.89           C  
ATOM   1219  HB1 GLN A  84      -1.768   4.644 -10.706  1.00 98.89           H  
ATOM   1220  HB2 GLN A  84      -3.462   4.730 -10.188  1.00 98.89           H  
ATOM   1221  O   GLN A  84      -1.574   2.257  -8.850  1.00 98.89           O  
ATOM   1222  CG  GLN A  84      -2.418   6.611 -10.119  1.00 98.89           C  
ATOM   1223  HG1 GLN A  84      -1.420   6.983  -9.889  1.00 98.89           H  
ATOM   1224  HG2 GLN A  84      -3.120   7.056  -9.414  1.00 98.89           H  
ATOM   1225  CD  GLN A  84      -2.799   7.049 -11.526  1.00 98.89           C  
ATOM   1226  NE2 GLN A  84      -2.063   7.932 -12.157  1.00 98.89           N  
ATOM   1227 1HE2 GLN A  84      -1.260   8.363 -11.722  1.00 98.89           H  
ATOM   1228 2HE2 GLN A  84      -2.410   8.303 -13.031  1.00 98.89           H  
ATOM   1229  OE1 GLN A  84      -3.749   6.575 -12.125  1.00 98.89           O  
ATOM   1230  N   PHE A  85      -3.452   2.819  -7.752  1.00 98.93           N  
ATOM   1231  HN  PHE A  85      -4.017   3.579  -7.402  1.00 98.93           H  
ATOM   1232  CA  PHE A  85      -3.819   1.461  -7.360  1.00 98.93           C  
ATOM   1233  HA  PHE A  85      -3.228   0.756  -7.944  1.00 98.93           H  
ATOM   1234  C   PHE A  85      -5.292   1.188  -7.639  1.00 98.93           C  
ATOM   1235  CB  PHE A  85      -3.504   1.238  -5.873  1.00 98.93           C  
ATOM   1236  HB1 PHE A  85      -4.205   1.815  -5.269  1.00 98.93           H  
ATOM   1237  HB2 PHE A  85      -3.665   0.185  -5.643  1.00 98.93           H  
ATOM   1238  O   PHE A  85      -6.107   2.099  -7.621  1.00 98.93           O  
ATOM   1239  CG  PHE A  85      -2.095   1.624  -5.468  1.00 98.93           C  
ATOM   1240  CD1 PHE A  85      -1.059   0.672  -5.510  1.00 98.93           C  
ATOM   1241  HD1 PHE A  85      -1.273  -0.350  -5.783  1.00 98.93           H  
ATOM   1242  CD2 PHE A  85      -1.809   2.956  -5.107  1.00 98.93           C  
ATOM   1243  HD2 PHE A  85      -2.594   3.697  -5.094  1.00 98.93           H  
ATOM   1244  CE1 PHE A  85       0.261   1.058  -5.212  1.00 98.93           C  
ATOM   1245  HE1 PHE A  85       1.065   0.339  -5.255  1.00 98.93           H  
ATOM   1246  CE2 PHE A  85      -0.489   3.341  -4.824  1.00 98.93           C  
ATOM   1247  HE2 PHE A  85      -0.262   4.371  -4.595  1.00 98.93           H  
ATOM   1248  CZ  PHE A  85       0.547   2.394  -4.884  1.00 98.93           C  
ATOM   1249  HZ  PHE A  85       1.567   2.698  -4.695  1.00 98.93           H  
ATOM   1250  N   GLN A  86      -5.659  -0.065  -7.869  1.00 98.71           N  
ATOM   1251  HN  GLN A  86      -4.941  -0.775  -7.854  1.00 98.71           H  
ATOM   1252  CA  GLN A  86      -7.048  -0.501  -7.927  1.00 98.71           C  
ATOM   1253  HA  GLN A  86      -7.706   0.367  -7.899  1.00 98.71           H  
ATOM   1254  C   GLN A  86      -7.347  -1.368  -6.707  1.00 98.71           C  
ATOM   1255  CB  GLN A  86      -7.308  -1.230  -9.249  1.00 98.71           C  
ATOM   1256  HB1 GLN A  86      -6.941  -0.617 -10.072  1.00 98.71           H  
ATOM   1257  HB2 GLN A  86      -6.774  -2.180  -9.255  1.00 98.71           H  
ATOM   1258  O   GLN A  86      -6.642  -2.339  -6.439  1.00 98.71           O  
ATOM   1259  CG  GLN A  86      -8.810  -1.476  -9.456  1.00 98.71           C  
ATOM   1260  HG1 GLN A  86      -9.212  -2.045  -8.618  1.00 98.71           H  
ATOM   1261  HG2 GLN A  86      -9.327  -0.517  -9.499  1.00 98.71           H  
ATOM   1262  CD  GLN A  86      -9.113  -2.244 -10.736  1.00 98.71           C  
ATOM   1263  NE2 GLN A  86     -10.360  -2.557 -10.997  1.00 98.71           N  
ATOM   1264 1HE2 GLN A  86     -10.530  -2.939 -11.917  1.00 98.71           H  
ATOM   1265 2HE2 GLN A  86     -11.101  -2.156 -10.440  1.00 98.71           H  
ATOM   1266  OE1 GLN A  86      -8.247  -2.653 -11.488  1.00 98.71           O  
ATOM   1267  N   VAL A  87      -8.414  -1.042  -5.981  1.00 98.30           N  
ATOM   1268  HN  VAL A  87      -8.968  -0.245  -6.259  1.00 98.30           H  
ATOM   1269  CA  VAL A  87      -8.876  -1.837  -4.838  1.00 98.30           C  
ATOM   1270  HA  VAL A  87      -8.030  -2.370  -4.404  1.00 98.30           H  
ATOM   1271  C   VAL A  87      -9.881  -2.867  -5.342  1.00 98.30           C  
ATOM   1272  CB  VAL A  87      -9.456  -0.935  -3.736  1.00 98.30           C  
ATOM   1273  HB  VAL A  87     -10.312  -0.382  -4.124  1.00 98.30           H  
ATOM   1274  O   VAL A  87     -10.965  -2.512  -5.800  1.00 98.30           O  
ATOM   1275  CG1 VAL A  87      -9.892  -1.740  -2.513  1.00 98.30           C  
ATOM   1276 1HG1 VAL A  87      -9.028  -2.249  -2.085  1.00 98.30           H  
ATOM   1277 2HG1 VAL A  87     -10.318  -1.074  -1.763  1.00 98.30           H  
ATOM   1278 3HG1 VAL A  87     -10.656  -2.463  -2.797  1.00 98.30           H  
ATOM   1279  CG2 VAL A  87      -8.399   0.061  -3.251  1.00 98.30           C  
ATOM   1280 1HG2 VAL A  87      -8.120   0.726  -4.069  1.00 98.30           H  
ATOM   1281 2HG2 VAL A  87      -8.808   0.662  -2.439  1.00 98.30           H  
ATOM   1282 3HG2 VAL A  87      -7.512  -0.465  -2.898  1.00 98.30           H  
ATOM   1283  N   LYS A  88      -9.512  -4.147  -5.287  1.00 97.44           N  
ATOM   1284  HN  LYS A  88      -8.602  -4.353  -4.900  1.00 97.44           H  
ATOM   1285  CA  LYS A  88     -10.349  -5.280  -5.708  1.00 97.44           C  
ATOM   1286  HA  LYS A  88     -11.265  -4.909  -6.167  1.00 97.44           H  
ATOM   1287  C   LYS A  88     -10.739  -6.089  -4.471  1.00 97.44           C  
ATOM   1288  CB  LYS A  88      -9.593  -6.140  -6.746  1.00 97.44           C  
ATOM   1289  HB1 LYS A  88     -10.233  -6.973  -7.040  1.00 97.44           H  
ATOM   1290  HB2 LYS A  88      -8.702  -6.552  -6.273  1.00 97.44           H  
ATOM   1291  O   LYS A  88      -9.888  -6.335  -3.622  1.00 97.44           O  
ATOM   1292  CG  LYS A  88      -9.163  -5.372  -8.016  1.00 97.44           C  
ATOM   1293  HG1 LYS A  88      -8.532  -4.530  -7.732  1.00 97.44           H  
ATOM   1294  HG2 LYS A  88     -10.051  -4.985  -8.516  1.00 97.44           H  
ATOM   1295  CD  LYS A  88      -8.368  -6.256  -9.002  1.00 97.44           C  
ATOM   1296  HD1 LYS A  88      -8.997  -7.084  -9.328  1.00 97.44           H  
ATOM   1297  HD2 LYS A  88      -7.494  -6.657  -8.489  1.00 97.44           H  
ATOM   1298  CE  LYS A  88      -7.908  -5.440 -10.228  1.00 97.44           C  
ATOM   1299  HE1 LYS A  88      -8.788  -5.047 -10.737  1.00 97.44           H  
ATOM   1300  HE2 LYS A  88      -7.340  -4.578  -9.878  1.00 97.44           H  
ATOM   1301  NZ  LYS A  88      -7.076  -6.212 -11.198  1.00 97.44           N1+
ATOM   1302  HZ1 LYS A  88      -6.201  -6.526 -10.802  1.00 97.44           H  
ATOM   1303  HZ2 LYS A  88      -6.807  -5.631 -11.980  1.00 97.44           H  
ATOM   1304  HZ3 LYS A  88      -7.567  -7.011 -11.573  1.00 97.44           H  
ATOM   1305  N   SER A  89     -11.992  -6.518  -4.342  1.00 97.32           N  
ATOM   1306  HN  SER A  89     -12.689  -6.267  -5.029  1.00 97.32           H  
ATOM   1307  CA  SER A  89     -12.384  -7.421  -3.249  1.00 97.32           C  
ATOM   1308  HA  SER A  89     -12.143  -6.952  -2.295  1.00 97.32           H  
ATOM   1309  C   SER A  89     -11.617  -8.741  -3.339  1.00 97.32           C  
ATOM   1310  CB  SER A  89     -13.888  -7.696  -3.277  1.00 97.32           C  
ATOM   1311  HB1 SER A  89     -14.149  -8.393  -2.481  1.00 97.32           H  
ATOM   1312  HB2 SER A  89     -14.159  -8.137  -4.237  1.00 97.32           H  
ATOM   1313  O   SER A  89     -11.484  -9.313  -4.423  1.00 97.32           O  
ATOM   1314  OG  SER A  89     -14.592  -6.482  -3.096  1.00 97.32           O  
ATOM   1315  HG  SER A  89     -14.669  -6.314  -2.154  1.00 97.32           H  
ATOM   1316  N   ALA A  90     -11.110  -9.230  -2.208  1.00 94.71           N  
ATOM   1317  HN  ALA A  90     -11.272  -8.747  -1.336  1.00 94.71           H  
ATOM   1318  CA  ALA A  90     -10.522 -10.559  -2.133  1.00 94.71           C  
ATOM   1319  HA  ALA A  90      -9.916 -10.721  -3.024  1.00 94.71           H  
ATOM   1320  C   ALA A  90     -11.629 -11.626  -2.107  1.00 94.71           C  
ATOM   1321  CB  ALA A  90      -9.595 -10.635  -0.918  1.00 94.71           C  
ATOM   1322  HB1 ALA A  90      -9.105 -11.608  -0.893  1.00 94.71           H  
ATOM   1323  HB2 ALA A  90     -10.179 -10.511  -0.006  1.00 94.71           H  
ATOM   1324  HB3 ALA A  90      -8.843  -9.849  -0.975  1.00 94.71           H  
ATOM   1325  O   ALA A  90     -12.708 -11.419  -1.554  1.00 94.71           O  
ATOM   1326  N   SER A  91     -11.375 -12.787  -2.712  1.00 87.99           N  
ATOM   1327  HN  SER A  91     -10.450 -12.951  -3.082  1.00 87.99           H  
ATOM   1328  CA  SER A  91     -12.326 -13.904  -2.672  1.00 87.99           C  
ATOM   1329  HA  SER A  91     -13.331 -13.523  -2.853  1.00 87.99           H  
ATOM   1330  C   SER A  91     -12.309 -14.579  -1.299  1.00 87.99           C  
ATOM   1331  CB  SER A  91     -12.007 -14.920  -3.768  1.00 87.99           C  
ATOM   1332  HB1 SER A  91     -12.655 -15.790  -3.662  1.00 87.99           H  
ATOM   1333  HB2 SER A  91     -10.968 -15.241  -3.683  1.00 87.99           H  
ATOM   1334  O   SER A  91     -11.242 -14.898  -0.781  1.00 87.99           O  
ATOM   1335  OG  SER A  91     -12.229 -14.332  -5.033  1.00 87.99           O  
ATOM   1336  HG  SER A  91     -11.879 -13.438  -5.030  1.00 87.99           H  
ATOM   1337  N   GLY A  92     -13.489 -14.828  -0.722  1.00 85.28           N  
ATOM   1338  HN  GLY A  92     -14.326 -14.490  -1.175  1.00 85.28           H  
ATOM   1339  CA  GLY A  92     -13.635 -15.590   0.526  1.00 85.28           C  
ATOM   1340  HA1 GLY A  92     -14.679 -15.883   0.636  1.00 85.28           H  
ATOM   1341  HA2 GLY A  92     -13.034 -16.497   0.460  1.00 85.28           H  
ATOM   1342  C   GLY A  92     -13.224 -14.855   1.808  1.00 85.28           C  
ATOM   1343  O   GLY A  92     -13.157 -15.482   2.862  1.00 85.28           O  
ATOM   1344  N   SER A  93     -12.960 -13.547   1.752  1.00 88.21           N  
ATOM   1345  HN  SER A  93     -13.030 -13.063   0.869  1.00 88.21           H  
ATOM   1346  CA  SER A  93     -12.672 -12.724   2.930  1.00 88.21           C  
ATOM   1347  HA  SER A  93     -13.130 -13.191   3.802  1.00 88.21           H  
ATOM   1348  C   SER A  93     -13.281 -11.324   2.788  1.00 88.21           C  
ATOM   1349  CB  SER A  93     -11.155 -12.659   3.170  1.00 88.21           C  
ATOM   1350  HB1 SER A  93     -10.704 -13.622   2.933  1.00 88.21           H  
ATOM   1351  HB2 SER A  93     -10.970 -12.439   4.222  1.00 88.21           H  
ATOM   1352  O   SER A  93     -13.687 -10.918   1.703  1.00 88.21           O  
ATOM   1353  OG  SER A  93     -10.560 -11.644   2.390  1.00 88.21           O  
ATOM   1354  HG  SER A  93      -9.621 -11.829   2.312  1.00 88.21           H  
ATOM   1355  N   ASN A  94     -13.307 -10.561   3.883  1.00 91.05           N  
ATOM   1356  HN  ASN A  94     -12.984 -10.960   4.753  1.00 91.05           H  
ATOM   1357  CA  ASN A  94     -13.662  -9.134   3.860  1.00 91.05           C  
ATOM   1358  HA  ASN A  94     -14.404  -8.971   3.079  1.00 91.05           H  
ATOM   1359  C   ASN A  94     -12.463  -8.230   3.498  1.00 91.05           C  
ATOM   1360  CB  ASN A  94     -14.297  -8.752   5.211  1.00 91.05           C  
ATOM   1361  HB1 ASN A  94     -13.612  -9.007   6.020  1.00 91.05           H  
ATOM   1362  HB2 ASN A  94     -14.467  -7.676   5.236  1.00 91.05           H  
ATOM   1363  O   ASN A  94     -12.519  -7.016   3.699  1.00 91.05           O  
ATOM   1364  CG  ASN A  94     -15.642  -9.414   5.456  1.00 91.05           C  
ATOM   1365  ND2 ASN A  94     -16.074  -9.481   6.692  1.00 91.05           N  
ATOM   1366 1HD2 ASN A  94     -15.541  -9.086   7.454  1.00 91.05           H  
ATOM   1367 2HD2 ASN A  94     -16.974  -9.923   6.812  1.00 91.05           H  
ATOM   1368  OD1 ASN A  94     -16.330  -9.870   4.563  1.00 91.05           O  
ATOM   1369  N   GLY A  95     -11.354  -8.819   3.043  1.00 97.32           N  
ATOM   1370  HN  GLY A  95     -11.395  -9.802   2.813  1.00 97.32           H  
ATOM   1371  CA  GLY A  95     -10.149  -8.103   2.647  1.00 97.32           C  
ATOM   1372  HA1 GLY A  95      -9.999  -7.245   3.304  1.00 97.32           H  
ATOM   1373  HA2 GLY A  95      -9.289  -8.764   2.750  1.00 97.32           H  
ATOM   1374  C   GLY A  95     -10.200  -7.606   1.204  1.00 97.32           C  
ATOM   1375  O   GLY A  95     -11.050  -7.991   0.400  1.00 97.32           O  
ATOM   1376  N   TYR A  96      -9.230  -6.769   0.865  1.00 98.70           N  
ATOM   1377  HN  TYR A  96      -8.617  -6.433   1.595  1.00 98.70           H  
ATOM   1378  CA  TYR A  96      -9.035  -6.214  -0.464  1.00 98.70           C  
ATOM   1379  HA  TYR A  96      -9.740  -6.674  -1.156  1.00 98.70           H  
ATOM   1380  C   TYR A  96      -7.623  -6.490  -0.968  1.00 98.70           C  
ATOM   1381  CB  TYR A  96      -9.298  -4.708  -0.449  1.00 98.70           C  
ATOM   1382  HB1 TYR A  96      -8.567  -4.223   0.198  1.00 98.70           H  
ATOM   1383  HB2 TYR A  96      -9.138  -4.341  -1.463  1.00 98.70           H  
ATOM   1384  O   TYR A  96      -6.658  -6.446  -0.209  1.00 98.70           O  
ATOM   1385  CG  TYR A  96     -10.692  -4.313  -0.006  1.00 98.70           C  
ATOM   1386  CD1 TYR A  96     -11.738  -4.255  -0.946  1.00 98.70           C  
ATOM   1387  HD1 TYR A  96     -11.548  -4.494  -1.982  1.00 98.70           H  
ATOM   1388  CD2 TYR A  96     -10.945  -4.021   1.348  1.00 98.70           C  
ATOM   1389  HD2 TYR A  96     -10.146  -4.106   2.071  1.00 98.70           H  
ATOM   1390  CE1 TYR A  96     -13.032  -3.881  -0.538  1.00 98.70           C  
ATOM   1391  HE1 TYR A  96     -13.840  -3.820  -1.253  1.00 98.70           H  
ATOM   1392  CE2 TYR A  96     -12.241  -3.664   1.765  1.00 98.70           C  
ATOM   1393  HE2 TYR A  96     -12.440  -3.472   2.809  1.00 98.70           H  
ATOM   1394  OH  TYR A  96     -14.540  -3.248   1.210  1.00 98.70           O  
ATOM   1395  HH  TYR A  96     -14.596  -3.143   2.163  1.00 98.70           H  
ATOM   1396  CZ  TYR A  96     -13.285  -3.590   0.818  1.00 98.70           C  
ATOM   1397  N   ILE A  97      -7.505  -6.709  -2.270  1.00 98.73           N  
ATOM   1398  HN  ILE A  97      -8.355  -6.699  -2.816  1.00 98.73           H  
ATOM   1399  CA  ILE A  97      -6.251  -6.669  -3.010  1.00 98.73           C  
ATOM   1400  HA  ILE A  97      -5.426  -6.944  -2.354  1.00 98.73           H  
ATOM   1401  C   ILE A  97      -6.040  -5.232  -3.490  1.00 98.73           C  
ATOM   1402  CB  ILE A  97      -6.305  -7.668  -4.184  1.00 98.73           C  
ATOM   1403  HB  ILE A  97      -7.116  -7.368  -4.848  1.00 98.73           H  
ATOM   1404  O   ILE A  97      -6.908  -4.663  -4.155  1.00 98.73           O  
ATOM   1405  CG1 ILE A  97      -6.600  -9.121  -3.742  1.00 98.73           C  
ATOM   1406 1HG1 ILE A  97      -7.600  -9.166  -3.311  1.00 98.73           H  
ATOM   1407 2HG1 ILE A  97      -6.610  -9.758  -4.627  1.00 98.73           H  
ATOM   1408  CG2 ILE A  97      -5.006  -7.619  -4.999  1.00 98.73           C  
ATOM   1409 1HG2 ILE A  97      -5.032  -8.373  -5.786  1.00 98.73           H  
ATOM   1410 2HG2 ILE A  97      -4.883  -6.642  -5.466  1.00 98.73           H  
ATOM   1411 3HG2 ILE A  97      -4.154  -7.820  -4.350  1.00 98.73           H  
ATOM   1412  CD1 ILE A  97      -5.613  -9.719  -2.732  1.00 98.73           C  
ATOM   1413 1HD1 ILE A  97      -5.894 -10.752  -2.525  1.00 98.73           H  
ATOM   1414 2HD1 ILE A  97      -4.597  -9.710  -3.128  1.00 98.73           H  
ATOM   1415 3HD1 ILE A  97      -5.651  -9.159  -1.797  1.00 98.73           H  
ATOM   1416  N   ILE A  98      -4.886  -4.649  -3.168  1.00 98.86           N  
ATOM   1417  HN  ILE A  98      -4.219  -5.179  -2.625  1.00 98.86           H  
ATOM   1418  CA  ILE A  98      -4.486  -3.317  -3.638  1.00 98.86           C  
ATOM   1419  HA  ILE A  98      -5.367  -2.772  -3.979  1.00 98.86           H  
ATOM   1420  C   ILE A  98      -3.575  -3.524  -4.853  1.00 98.86           C  
ATOM   1421  CB  ILE A  98      -3.852  -2.490  -2.493  1.00 98.86           C  
ATOM   1422  HB  ILE A  98      -2.939  -2.987  -2.167  1.00 98.86           H  
ATOM   1423  O   ILE A  98      -2.359  -3.650  -4.716  1.00 98.86           O  
ATOM   1424  CG1 ILE A  98      -4.811  -2.379  -1.280  1.00 98.86           C  
ATOM   1425 1HG1 ILE A  98      -5.679  -1.783  -1.561  1.00 98.86           H  
ATOM   1426 2HG1 ILE A  98      -5.169  -3.370  -0.999  1.00 98.86           H  
ATOM   1427  CG2 ILE A  98      -3.505  -1.083  -3.018  1.00 98.86           C  
ATOM   1428 1HG2 ILE A  98      -2.781  -1.153  -3.829  1.00 98.86           H  
ATOM   1429 2HG2 ILE A  98      -4.403  -0.578  -3.375  1.00 98.86           H  
ATOM   1430 3HG2 ILE A  98      -3.048  -0.478  -2.235  1.00 98.86           H  
ATOM   1431  CD1 ILE A  98      -4.182  -1.778  -0.016  1.00 98.86           C  
ATOM   1432 1HD1 ILE A  98      -3.845  -0.756  -0.189  1.00 98.86           H  
ATOM   1433 2HD1 ILE A  98      -3.346  -2.397   0.311  1.00 98.86           H  
ATOM   1434 3HD1 ILE A  98      -4.925  -1.767   0.781  1.00 98.86           H  
ATOM   1435  N   ALA A  99      -4.183  -3.658  -6.033  1.00 98.87           N  
ATOM   1436  HN  ALA A  99      -5.175  -3.475  -6.075  1.00 98.87           H  
ATOM   1437  CA  ALA A  99      -3.495  -3.952  -7.287  1.00 98.87           C  
ATOM   1438  HA  ALA A  99      -2.734  -4.707  -7.088  1.00 98.87           H  
ATOM   1439  C   ALA A  99      -2.799  -2.702  -7.842  1.00 98.87           C  
ATOM   1440  CB  ALA A  99      -4.494  -4.549  -8.285  1.00 98.87           C  
ATOM   1441  HB1 ALA A  99      -4.972  -5.425  -7.845  1.00 98.87           H  
ATOM   1442  HB2 ALA A  99      -5.253  -3.807  -8.537  1.00 98.87           H  
ATOM   1443  HB3 ALA A  99      -3.963  -4.852  -9.187  1.00 98.87           H  
ATOM   1444  O   ALA A  99      -3.373  -1.618  -7.821  1.00 98.87           O  
ATOM   1445  N   THR A 100      -1.585  -2.826  -8.363  1.00 98.91           N  
ATOM   1446  HN  THR A 100      -1.173  -3.745  -8.441  1.00 98.91           H  
ATOM   1447  CA  THR A 100      -0.781  -1.675  -8.798  1.00 98.91           C  
ATOM   1448  HA  THR A 100      -1.037  -0.815  -8.179  1.00 98.91           H  
ATOM   1449  C   THR A 100      -1.090  -1.309 -10.249  1.00 98.91           C  
ATOM   1450  CB  THR A 100       0.721  -1.928  -8.593  1.00 98.91           C  
ATOM   1451  HB  THR A 100       1.261  -0.998  -8.769  1.00 98.91           H  
ATOM   1452  O   THR A 100      -1.212  -2.180 -11.113  1.00 98.91           O  
ATOM   1453  CG2 THR A 100       1.049  -2.443  -7.191  1.00 98.91           C  
ATOM   1454 1HG2 THR A 100       0.606  -3.425  -7.026  1.00 98.91           H  
ATOM   1455 2HG2 THR A 100       0.678  -1.746  -6.439  1.00 98.91           H  
ATOM   1456 3HG2 THR A 100       2.130  -2.540  -7.087  1.00 98.91           H  
ATOM   1457  OG1 THR A 100       1.181  -2.898  -9.496  1.00 98.91           O  
ATOM   1458  HG1 THR A 100       2.134  -2.934  -9.379  1.00 98.91           H  
ATOM   1459  N   LYS A 101      -1.205  -0.014 -10.565  1.00 98.77           N  
ATOM   1460  HN  LYS A 101      -1.154   0.687  -9.840  1.00 98.77           H  
ATOM   1461  CA  LYS A 101      -1.341   0.429 -11.962  1.00 98.77           C  
ATOM   1462  HA  LYS A 101      -2.083  -0.199 -12.456  1.00 98.77           H  
ATOM   1463  C   LYS A 101      -0.039   0.239 -12.743  1.00 98.77           C  
ATOM   1464  CB  LYS A 101      -1.843   1.876 -11.999  1.00 98.77           C  
ATOM   1465  HB1 LYS A 101      -1.079   2.538 -11.591  1.00 98.77           H  
ATOM   1466  HB2 LYS A 101      -2.724   1.951 -11.362  1.00 98.77           H  
ATOM   1467  O   LYS A 101      -0.105  -0.069 -13.928  1.00 98.77           O  
ATOM   1468  CG  LYS A 101      -2.209   2.343 -13.416  1.00 98.77           C  
ATOM   1469  HG1 LYS A 101      -1.315   2.399 -14.036  1.00 98.77           H  
ATOM   1470  HG2 LYS A 101      -2.902   1.631 -13.864  1.00 98.77           H  
ATOM   1471  CD  LYS A 101      -2.868   3.723 -13.352  1.00 98.77           C  
ATOM   1472  HD1 LYS A 101      -2.148   4.447 -12.971  1.00 98.77           H  
ATOM   1473  HD2 LYS A 101      -3.717   3.684 -12.670  1.00 98.77           H  
ATOM   1474  CE  LYS A 101      -3.357   4.189 -14.723  1.00 98.77           C  
ATOM   1475  HE1 LYS A 101      -3.956   3.400 -15.179  1.00 98.77           H  
ATOM   1476  HE2 LYS A 101      -2.490   4.377 -15.356  1.00 98.77           H  
ATOM   1477  NZ  LYS A 101      -4.175   5.415 -14.584  1.00 98.77           N1+
ATOM   1478  HZ1 LYS A 101      -5.140   5.222 -14.357  1.00 98.77           H  
ATOM   1479  HZ2 LYS A 101      -4.272   5.955 -15.433  1.00 98.77           H  
ATOM   1480  HZ3 LYS A 101      -3.879   6.003 -13.818  1.00 98.77           H  
ATOM   1481  N   ALA A 102       1.112   0.332 -12.069  1.00 98.70           N  
ATOM   1482  HN  ALA A 102       1.076   0.662 -11.115  1.00 98.70           H  
ATOM   1483  CA  ALA A 102       2.431   0.028 -12.636  1.00 98.70           C  
ATOM   1484  HA  ALA A 102       2.668   0.766 -13.402  1.00 98.70           H  
ATOM   1485  C   ALA A 102       2.498  -1.359 -13.305  1.00 98.70           C  
ATOM   1486  CB  ALA A 102       3.472   0.141 -11.514  1.00 98.70           C  
ATOM   1487  HB1 ALA A 102       4.465  -0.048 -11.922  1.00 98.70           H  
ATOM   1488  HB2 ALA A 102       3.275  -0.594 -10.734  1.00 98.70           H  
ATOM   1489  HB3 ALA A 102       3.455   1.143 -11.086  1.00 98.70           H  
ATOM   1490  O   ALA A 102       3.135  -1.501 -14.340  1.00 98.70           O  
ATOM   1491  N   SER A 103       1.771  -2.348 -12.773  1.00 98.76           N  
ATOM   1492  HN  SER A 103       1.277  -2.172 -11.910  1.00 98.76           H  
ATOM   1493  CA  SER A 103       1.711  -3.713 -13.318  1.00 98.76           C  
ATOM   1494  HA  SER A 103       2.593  -3.878 -13.937  1.00 98.76           H  
ATOM   1495  C   SER A 103       0.501  -3.990 -14.213  1.00 98.76           C  
ATOM   1496  CB  SER A 103       1.755  -4.721 -12.174  1.00 98.76           C  
ATOM   1497  HB1 SER A 103       1.872  -5.720 -12.593  1.00 98.76           H  
ATOM   1498  HB2 SER A 103       2.610  -4.514 -11.531  1.00 98.76           H  
ATOM   1499  O   SER A 103       0.107  -5.144 -14.409  1.00 98.76           O  
ATOM   1500  OG  SER A 103       0.545  -4.658 -11.427  1.00 98.76           O  
ATOM   1501  HG  SER A 103       0.673  -4.011 -10.730  1.00 98.76           H  
ATOM   1502  N   SER A 104      -0.197  -2.948 -14.678  1.00 98.38           N  
ATOM   1503  HN  SER A 104       0.168  -2.018 -14.530  1.00 98.38           H  
ATOM   1504  CA  SER A 104      -1.505  -3.093 -15.337  1.00 98.38           C  
ATOM   1505  HA  SER A 104      -1.940  -2.096 -15.405  1.00 98.38           H  
ATOM   1506  C   SER A 104      -2.494  -3.940 -14.516  1.00 98.38           C  
ATOM   1507  CB  SER A 104      -1.339  -3.602 -16.773  1.00 98.38           C  
ATOM   1508  HB1 SER A 104      -0.892  -4.596 -16.773  1.00 98.38           H  
ATOM   1509  HB2 SER A 104      -2.316  -3.654 -17.253  1.00 98.38           H  
ATOM   1510  O   SER A 104      -3.332  -4.664 -15.053  1.00 98.38           O  
ATOM   1511  OG  SER A 104      -0.521  -2.706 -17.499  1.00 98.38           O  
ATOM   1512  HG  SER A 104       0.387  -2.835 -17.217  1.00 98.38           H  
ATOM   1513  N   THR A 105      -2.421  -3.833 -13.184  1.00 98.28           N  
ATOM   1514  HN  THR A 105      -1.688  -3.250 -12.806  1.00 98.28           H  
ATOM   1515  CA  THR A 105      -3.277  -4.518 -12.202  1.00 98.28           C  
ATOM   1516  HA  THR A 105      -2.941  -4.145 -11.234  1.00 98.28           H  
ATOM   1517  C   THR A 105      -3.098  -6.039 -12.100  1.00 98.28           C  
ATOM   1518  CB  THR A 105      -4.755  -4.104 -12.322  1.00 98.28           C  
ATOM   1519  HB  THR A 105      -5.239  -4.340 -11.374  1.00 98.28           H  
ATOM   1520  O   THR A 105      -3.987  -6.724 -11.578  1.00 98.28           O  
ATOM   1521  CG2 THR A 105      -4.951  -2.608 -12.562  1.00 98.28           C  
ATOM   1522 1HG2 THR A 105      -4.567  -2.321 -13.541  1.00 98.28           H  
ATOM   1523 2HG2 THR A 105      -4.431  -2.050 -11.784  1.00 98.28           H  
ATOM   1524 3HG2 THR A 105      -6.012  -2.365 -12.527  1.00 98.28           H  
ATOM   1525  OG1 THR A 105      -5.424  -4.814 -13.343  1.00 98.28           O  
ATOM   1526  HG1 THR A 105      -4.840  -4.803 -14.105  1.00 98.28           H  
ATOM   1527  N   THR A 106      -1.958  -6.558 -12.569  1.00 98.75           N  
ATOM   1528  HN  THR A 106      -1.292  -5.930 -12.996  1.00 98.75           H  
ATOM   1529  CA  THR A 106      -1.572  -7.981 -12.470  1.00 98.75           C  
ATOM   1530  HA  THR A 106      -2.475  -8.592 -12.458  1.00 98.75           H  
ATOM   1531  C   THR A 106      -0.808  -8.314 -11.183  1.00 98.75           C  
ATOM   1532  CB  THR A 106      -0.742  -8.422 -13.685  1.00 98.75           C  
ATOM   1533  HB  THR A 106      -0.530  -9.487 -13.582  1.00 98.75           H  
ATOM   1534  O   THR A 106      -0.788  -9.470 -10.754  1.00 98.75           O  
ATOM   1535  CG2 THR A 106      -1.479  -8.210 -15.007  1.00 98.75           C  
ATOM   1536 1HG2 THR A 106      -1.661  -7.150 -15.183  1.00 98.75           H  
ATOM   1537 2HG2 THR A 106      -0.870  -8.602 -15.822  1.00 98.75           H  
ATOM   1538 3HG2 THR A 106      -2.430  -8.743 -14.986  1.00 98.75           H  
ATOM   1539  OG1 THR A 106       0.488  -7.739 -13.738  1.00 98.75           O  
ATOM   1540  HG1 THR A 106       0.360  -6.874 -14.136  1.00 98.75           H  
ATOM   1541  N   LYS A 107      -0.235  -7.299 -10.526  1.00 98.90           N  
ATOM   1542  HN  LYS A 107      -0.250  -6.394 -10.972  1.00 98.90           H  
ATOM   1543  CA  LYS A 107       0.470  -7.382  -9.241  1.00 98.90           C  
ATOM   1544  HA  LYS A 107       0.428  -8.408  -8.875  1.00 98.90           H  
ATOM   1545  C   LYS A 107      -0.204  -6.503  -8.188  1.00 98.90           C  
ATOM   1546  CB  LYS A 107       1.953  -7.014  -9.417  1.00 98.90           C  
ATOM   1547  HB1 LYS A 107       2.460  -7.187  -8.467  1.00 98.90           H  
ATOM   1548  HB2 LYS A 107       2.042  -5.955  -9.655  1.00 98.90           H  
ATOM   1549  O   LYS A 107      -0.974  -5.598  -8.519  1.00 98.90           O  
ATOM   1550  CG  LYS A 107       2.663  -7.838 -10.504  1.00 98.90           C  
ATOM   1551  HG1 LYS A 107       2.510  -8.901 -10.317  1.00 98.90           H  
ATOM   1552  HG2 LYS A 107       2.235  -7.603 -11.479  1.00 98.90           H  
ATOM   1553  CD  LYS A 107       4.172  -7.578 -10.542  1.00 98.90           C  
ATOM   1554  HD1 LYS A 107       4.595  -7.762  -9.554  1.00 98.90           H  
ATOM   1555  HD2 LYS A 107       4.364  -6.543 -10.826  1.00 98.90           H  
ATOM   1556  CE  LYS A 107       4.873  -8.516 -11.527  1.00 98.90           C  
ATOM   1557  HE1 LYS A 107       5.948  -8.365 -11.425  1.00 98.90           H  
ATOM   1558  HE2 LYS A 107       4.662  -9.547 -11.244  1.00 98.90           H  
ATOM   1559  NZ  LYS A 107       4.463  -8.254 -12.926  1.00 98.90           N1+
ATOM   1560  HZ1 LYS A 107       5.037  -8.757 -13.587  1.00 98.90           H  
ATOM   1561  HZ2 LYS A 107       4.587  -7.275 -13.145  1.00 98.90           H  
ATOM   1562  HZ3 LYS A 107       3.484  -8.446 -13.081  1.00 98.90           H  
ATOM   1563  N   ALA A 108       0.066  -6.769  -6.917  1.00 98.89           N  
ATOM   1564  HN  ALA A 108       0.709  -7.521  -6.715  1.00 98.89           H  
ATOM   1565  CA  ALA A 108      -0.520  -6.062  -5.784  1.00 98.89           C  
ATOM   1566  HA  ALA A 108      -0.859  -5.078  -6.106  1.00 98.89           H  
ATOM   1567  C   ALA A 108       0.487  -5.826  -4.657  1.00 98.89           C  
ATOM   1568  CB  ALA A 108      -1.726  -6.867  -5.292  1.00 98.89           C  
ATOM   1569  HB1 ALA A 108      -1.411  -7.872  -5.010  1.00 98.89           H  
ATOM   1570  HB2 ALA A 108      -2.173  -6.381  -4.425  1.00 98.89           H  
ATOM   1571  HB3 ALA A 108      -2.466  -6.920  -6.090  1.00 98.89           H  
ATOM   1572  O   ALA A 108       1.578  -6.390  -4.674  1.00 98.89           O  
ATOM   1573  N   LEU A 109       0.096  -5.002  -3.681  1.00 98.95           N  
ATOM   1574  HN  LEU A 109      -0.799  -4.543  -3.775  1.00 98.95           H  
ATOM   1575  CA  LEU A 109       0.823  -4.875  -2.419  1.00 98.95           C  
ATOM   1576  HA  LEU A 109       1.855  -4.596  -2.634  1.00 98.95           H  
ATOM   1577  C   LEU A 109       0.838  -6.213  -1.673  1.00 98.95           C  
ATOM   1578  CB  LEU A 109       0.191  -3.806  -1.515  1.00 98.95           C  
ATOM   1579  HB1 LEU A 109       0.779  -3.755  -0.598  1.00 98.95           H  
ATOM   1580  HB2 LEU A 109      -0.813  -4.135  -1.249  1.00 98.95           H  
ATOM   1581  O   LEU A 109      -0.217  -6.794  -1.401  1.00 98.95           O  
ATOM   1582  CG  LEU A 109       0.084  -2.394  -2.103  1.00 98.95           C  
ATOM   1583  HG  LEU A 109      -0.605  -2.405  -2.948  1.00 98.95           H  
ATOM   1584  CD1 LEU A 109      -0.479  -1.479  -1.019  1.00 98.95           C  
ATOM   1585 1HD1 LEU A 109      -1.354  -1.941  -0.562  1.00 98.95           H  
ATOM   1586 2HD1 LEU A 109       0.267  -1.305  -0.243  1.00 98.95           H  
ATOM   1587 3HD1 LEU A 109      -0.783  -0.536  -1.473  1.00 98.95           H  
ATOM   1588  CD2 LEU A 109       1.420  -1.822  -2.562  1.00 98.95           C  
ATOM   1589 1HD2 LEU A 109       1.847  -2.433  -3.357  1.00 98.95           H  
ATOM   1590 2HD2 LEU A 109       2.101  -1.794  -1.711  1.00 98.95           H  
ATOM   1591 3HD2 LEU A 109       1.279  -0.809  -2.938  1.00 98.95           H  
ATOM   1592  N   ASP A 110       2.032  -6.648  -1.299  1.00 98.91           N  
ATOM   1593  HN  ASP A 110       2.837  -6.130  -1.620  1.00 98.91           H  
ATOM   1594  CA  ASP A 110       2.332  -7.951  -0.723  1.00 98.91           C  
ATOM   1595  HA  ASP A 110       1.415  -8.438  -0.391  1.00 98.91           H  
ATOM   1596  C   ASP A 110       3.264  -7.770   0.484  1.00 98.91           C  
ATOM   1597  CB  ASP A 110       2.970  -8.809  -1.832  1.00 98.91           C  
ATOM   1598  HB1 ASP A 110       3.909  -8.354  -2.145  1.00 98.91           H  
ATOM   1599  HB2 ASP A 110       2.304  -8.815  -2.695  1.00 98.91           H  
ATOM   1600  O   ASP A 110       4.291  -7.096   0.393  1.00 98.91           O  
ATOM   1601  CG  ASP A 110       3.239 -10.253  -1.405  1.00 98.91           C  
ATOM   1602  OD1 ASP A 110       3.999 -10.450  -0.437  1.00 98.91           O  
ATOM   1603  OD2 ASP A 110       2.638 -11.178  -2.006  1.00 98.91           O  
ATOM   1604  N   ALA A 111       2.897  -8.345   1.631  1.00 98.94           N  
ATOM   1605  HN  ALA A 111       2.036  -8.872   1.653  1.00 98.94           H  
ATOM   1606  CA  ALA A 111       3.834  -8.507   2.737  1.00 98.94           C  
ATOM   1607  HA  ALA A 111       4.411  -7.590   2.855  1.00 98.94           H  
ATOM   1608  C   ALA A 111       4.811  -9.648   2.411  1.00 98.94           C  
ATOM   1609  CB  ALA A 111       3.057  -8.737   4.035  1.00 98.94           C  
ATOM   1610  HB1 ALA A 111       2.412  -9.611   3.943  1.00 98.94           H  
ATOM   1611  HB2 ALA A 111       2.446  -7.860   4.251  1.00 98.94           H  
ATOM   1612  HB3 ALA A 111       3.763  -8.903   4.848  1.00 98.94           H  
ATOM   1613  O   ALA A 111       4.425 -10.826   2.432  1.00 98.94           O  
ATOM   1614  N   SER A 112       6.059  -9.263   2.126  1.00 98.89           N  
ATOM   1615  HN  SER A 112       6.263  -8.275   2.180  1.00 98.89           H  
ATOM   1616  CA  SER A 112       7.088 -10.113   1.523  1.00 98.89           C  
ATOM   1617  HA  SER A 112       6.805 -10.292   0.486  1.00 98.89           H  
ATOM   1618  C   SER A 112       7.229 -11.454   2.236  1.00 98.89           C  
ATOM   1619  CB  SER A 112       8.429  -9.374   1.537  1.00 98.89           C  
ATOM   1620  HB1 SER A 112       8.295  -8.397   1.071  1.00 98.89           H  
ATOM   1621  HB2 SER A 112       8.760  -9.226   2.565  1.00 98.89           H  
ATOM   1622  O   SER A 112       7.270 -11.513   3.464  1.00 98.89           O  
ATOM   1623  OG  SER A 112       9.416 -10.083   0.813  1.00 98.89           O  
ATOM   1624  HG  SER A 112       9.862 -10.711   1.386  1.00 98.89           H  
ATOM   1625  N   GLU A 113       7.314 -12.535   1.457  1.00 98.61           N  
ATOM   1626  HN  GLU A 113       7.320 -12.376   0.460  1.00 98.61           H  
ATOM   1627  CA  GLU A 113       7.495 -13.916   1.938  1.00 98.61           C  
ATOM   1628  HA  GLU A 113       7.400 -14.565   1.067  1.00 98.61           H  
ATOM   1629  C   GLU A 113       6.413 -14.410   2.922  1.00 98.61           C  
ATOM   1630  CB  GLU A 113       8.924 -14.129   2.471  1.00 98.61           C  
ATOM   1631  HB1 GLU A 113       9.079 -13.504   3.351  1.00 98.61           H  
ATOM   1632  HB2 GLU A 113       9.033 -15.173   2.765  1.00 98.61           H  
ATOM   1633  O   GLU A 113       6.597 -15.405   3.620  1.00 98.61           O  
ATOM   1634  CG  GLU A 113       9.997 -13.817   1.417  1.00 98.61           C  
ATOM   1635  HG1 GLU A 113       9.954 -12.759   1.157  1.00 98.61           H  
ATOM   1636  HG2 GLU A 113       9.777 -14.397   0.521  1.00 98.61           H  
ATOM   1637  CD  GLU A 113      11.418 -14.145   1.899  1.00 98.61           C  
ATOM   1638  OE1 GLU A 113      12.303 -14.239   1.021  1.00 98.61           O  
ATOM   1639  OE2 GLU A 113      11.615 -14.293   3.126  1.00 98.61           O  
ATOM   1640  N   ASN A 114       5.237 -13.771   2.946  1.00 98.53           N  
ATOM   1641  HN  ASN A 114       5.153 -12.948   2.367  1.00 98.53           H  
ATOM   1642  CA  ASN A 114       4.206 -13.961   3.977  1.00 98.53           C  
ATOM   1643  HA  ASN A 114       3.421 -13.247   3.731  1.00 98.53           H  
ATOM   1644  C   ASN A 114       4.672 -13.570   5.391  1.00 98.53           C  
ATOM   1645  CB  ASN A 114       3.571 -15.371   3.958  1.00 98.53           C  
ATOM   1646  HB1 ASN A 114       4.235 -16.068   4.470  1.00 98.53           H  
ATOM   1647  HB2 ASN A 114       2.637 -15.345   4.518  1.00 98.53           H  
ATOM   1648  O   ASN A 114       4.119 -14.062   6.380  1.00 98.53           O  
ATOM   1649  CG  ASN A 114       3.273 -15.915   2.584  1.00 98.53           C  
ATOM   1650  ND2 ASN A 114       4.192 -16.657   2.019  1.00 98.53           N  
ATOM   1651 1HD2 ASN A 114       5.085 -16.680   2.490  1.00 98.53           H  
ATOM   1652 2HD2 ASN A 114       4.112 -16.778   1.019  1.00 98.53           H  
ATOM   1653  OD1 ASN A 114       2.219 -15.710   2.010  1.00 98.53           O  
ATOM   1654  N   GLY A 115       5.672 -12.696   5.500  1.00 98.85           N  
ATOM   1655  HN  GLY A 115       6.100 -12.335   4.659  1.00 98.85           H  
ATOM   1656  CA  GLY A 115       6.203 -12.234   6.773  1.00 98.85           C  
ATOM   1657  HA1 GLY A 115       6.593 -13.095   7.315  1.00 98.85           H  
ATOM   1658  HA2 GLY A 115       7.029 -11.544   6.597  1.00 98.85           H  
ATOM   1659  C   GLY A 115       5.146 -11.536   7.633  1.00 98.85           C  
ATOM   1660  O   GLY A 115       4.238 -10.860   7.142  1.00 98.85           O  
ATOM   1661  N   THR A 116       5.259 -11.721   8.948  1.00 98.84           N  
ATOM   1662  HN  THR A 116       5.945 -12.390   9.269  1.00 98.84           H  
ATOM   1663  CA  THR A 116       4.333 -11.166   9.952  1.00 98.84           C  
ATOM   1664  HA  THR A 116       3.649 -10.476   9.458  1.00 98.84           H  
ATOM   1665  C   THR A 116       5.041 -10.352  11.039  1.00 98.84           C  
ATOM   1666  CB  THR A 116       3.499 -12.283  10.595  1.00 98.84           C  
ATOM   1667  HB  THR A 116       2.826 -11.849  11.334  1.00 98.84           H  
ATOM   1668  O   THR A 116       4.401  -9.766  11.918  1.00 98.84           O  
ATOM   1669  CG2 THR A 116       2.667 -13.060   9.574  1.00 98.84           C  
ATOM   1670 1HG2 THR A 116       1.964 -13.715  10.089  1.00 98.84           H  
ATOM   1671 2HG2 THR A 116       3.313 -13.658   8.932  1.00 98.84           H  
ATOM   1672 3HG2 THR A 116       2.106 -12.362   8.953  1.00 98.84           H  
ATOM   1673  OG1 THR A 116       4.358 -13.203  11.228  1.00 98.84           O  
ATOM   1674  HG1 THR A 116       3.829 -13.967  11.470  1.00 98.84           H  
ATOM   1675  N   ALA A 117       6.372 -10.282  10.997  1.00 98.86           N  
ATOM   1676  HN  ALA A 117       6.843 -10.693  10.204  1.00 98.86           H  
ATOM   1677  CA  ALA A 117       7.172  -9.499  11.930  1.00 98.86           C  
ATOM   1678  HA  ALA A 117       6.823  -9.703  12.942  1.00 98.86           H  
ATOM   1679  C   ALA A 117       7.028  -7.990  11.665  1.00 98.86           C  
ATOM   1680  CB  ALA A 117       8.627  -9.962  11.840  1.00 98.86           C  
ATOM   1681  HB1 ALA A 117       9.239  -9.404  12.549  1.00 98.86           H  
ATOM   1682  HB2 ALA A 117       8.698 -11.025  12.069  1.00 98.86           H  
ATOM   1683  HB3 ALA A 117       9.011  -9.782  10.836  1.00 98.86           H  
ATOM   1684  O   ALA A 117       6.670  -7.571  10.562  1.00 98.86           O  
ATOM   1685  N   ASP A 118       7.299  -7.169  12.683  1.00 98.86           N  
ATOM   1686  HN  ASP A 118       7.767  -7.544  13.496  1.00 98.86           H  
ATOM   1687  CA  ASP A 118       7.428  -5.724  12.467  1.00 98.86           C  
ATOM   1688  HA  ASP A 118       6.546  -5.358  11.940  1.00 98.86           H  
ATOM   1689  C   ASP A 118       8.642  -5.474  11.576  1.00 98.86           C  
ATOM   1690  CB  ASP A 118       7.551  -4.955  13.794  1.00 98.86           C  
ATOM   1691  HB1 ASP A 118       7.726  -3.901  13.578  1.00 98.86           H  
ATOM   1692  HB2 ASP A 118       8.398  -5.339  14.361  1.00 98.86           H  
ATOM   1693  O   ASP A 118       9.653  -6.165  11.693  1.00 98.86           O  
ATOM   1694  CG  ASP A 118       6.273  -5.074  14.616  1.00 98.86           C  
ATOM   1695  OD1 ASP A 118       5.185  -4.892  14.031  1.00 98.86           O  
ATOM   1696  OD2 ASP A 118       6.319  -5.576  15.752  1.00 98.86           O  
ATOM   1697  N   GLY A 119       8.521  -4.527  10.653  1.00 98.84           N  
ATOM   1698  HN  GLY A 119       7.665  -3.993  10.598  1.00 98.84           H  
ATOM   1699  CA  GLY A 119       9.542  -4.276   9.644  1.00 98.84           C  
ATOM   1700  HA1 GLY A 119      10.527  -4.315  10.108  1.00 98.84           H  
ATOM   1701  HA2 GLY A 119       9.396  -3.272   9.244  1.00 98.84           H  
ATOM   1702  C   GLY A 119       9.533  -5.256   8.469  1.00 98.84           C  
ATOM   1703  O   GLY A 119      10.393  -5.134   7.600  1.00 98.84           O  
ATOM   1704  N   THR A 120       8.580  -6.201   8.392  1.00 98.94           N  
ATOM   1705  HN  THR A 120       7.918  -6.285   9.150  1.00 98.94           H  
ATOM   1706  CA  THR A 120       8.388  -6.998   7.165  1.00 98.94           C  
ATOM   1707  HA  THR A 120       9.286  -7.589   6.981  1.00 98.94           H  
ATOM   1708  C   THR A 120       8.169  -6.047   5.996  1.00 98.94           C  
ATOM   1709  CB  THR A 120       7.188  -7.953   7.235  1.00 98.94           C  
ATOM   1710  HB  THR A 120       6.286  -7.370   7.422  1.00 98.94           H  
ATOM   1711  O   THR A 120       7.263  -5.211   6.044  1.00 98.94           O  
ATOM   1712  CG2 THR A 120       6.995  -8.748   5.940  1.00 98.94           C  
ATOM   1713 1HG2 THR A 120       7.889  -9.328   5.711  1.00 98.94           H  
ATOM   1714 2HG2 THR A 120       6.144  -9.421   6.048  1.00 98.94           H  
ATOM   1715 3HG2 THR A 120       6.770  -8.083   5.107  1.00 98.94           H  
ATOM   1716  OG1 THR A 120       7.355  -8.876   8.287  1.00 98.94           O  
ATOM   1717  HG1 THR A 120       7.175  -8.390   9.094  1.00 98.94           H  
ATOM   1718  N   ASN A 121       8.993  -6.174   4.958  1.00 98.95           N  
ATOM   1719  HN  ASN A 121       9.723  -6.871   4.982  1.00 98.95           H  
ATOM   1720  CA  ASN A 121       8.921  -5.277   3.818  1.00 98.95           C  
ATOM   1721  HA  ASN A 121       8.923  -4.261   4.214  1.00 98.95           H  
ATOM   1722  C   ASN A 121       7.618  -5.468   3.035  1.00 98.95           C  
ATOM   1723  CB  ASN A 121      10.152  -5.468   2.916  1.00 98.95           C  
ATOM   1724  HB1 ASN A 121      10.043  -6.377   2.324  1.00 98.95           H  
ATOM   1725  HB2 ASN A 121      11.056  -5.540   3.521  1.00 98.95           H  
ATOM   1726  O   ASN A 121       7.144  -6.599   2.886  1.00 98.95           O  
ATOM   1727  CG  ASN A 121      10.311  -4.270   2.003  1.00 98.95           C  
ATOM   1728  ND2 ASN A 121      10.787  -4.433   0.797  1.00 98.95           N  
ATOM   1729 1HD2 ASN A 121      10.989  -5.344   0.410  1.00 98.95           H  
ATOM   1730 2HD2 ASN A 121      10.812  -3.589   0.243  1.00 98.95           H  
ATOM   1731  OD1 ASN A 121      10.014  -3.161   2.402  1.00 98.95           O  
ATOM   1732  N   VAL A 122       7.067  -4.375   2.507  1.00 98.98           N  
ATOM   1733  HN  VAL A 122       7.539  -3.487   2.600  1.00 98.98           H  
ATOM   1734  CA  VAL A 122       5.953  -4.444   1.562  1.00 98.98           C  
ATOM   1735  HA  VAL A 122       5.530  -5.448   1.600  1.00 98.98           H  
ATOM   1736  C   VAL A 122       6.492  -4.244   0.153  1.00 98.98           C  
ATOM   1737  CB  VAL A 122       4.806  -3.491   1.928  1.00 98.98           C  
ATOM   1738  HB  VAL A 122       5.157  -2.460   1.933  1.00 98.98           H  
ATOM   1739  O   VAL A 122       7.222  -3.298  -0.134  1.00 98.98           O  
ATOM   1740  CG1 VAL A 122       3.631  -3.616   0.948  1.00 98.98           C  
ATOM   1741 1HG1 VAL A 122       3.244  -4.634   0.954  1.00 98.98           H  
ATOM   1742 2HG1 VAL A 122       3.961  -3.373  -0.062  1.00 98.98           H  
ATOM   1743 3HG1 VAL A 122       2.836  -2.925   1.227  1.00 98.98           H  
ATOM   1744  CG2 VAL A 122       4.270  -3.863   3.320  1.00 98.98           C  
ATOM   1745 1HG2 VAL A 122       3.374  -3.286   3.551  1.00 98.98           H  
ATOM   1746 2HG2 VAL A 122       4.026  -4.925   3.353  1.00 98.98           H  
ATOM   1747 3HG2 VAL A 122       5.026  -3.653   4.077  1.00 98.98           H  
ATOM   1748  N   ILE A 123       6.135  -5.168  -0.727  1.00 98.96           N  
ATOM   1749  HN  ILE A 123       5.511  -5.901  -0.422  1.00 98.96           H  
ATOM   1750  CA  ILE A 123       6.594  -5.219  -2.112  1.00 98.96           C  
ATOM   1751  HA  ILE A 123       7.121  -4.296  -2.356  1.00 98.96           H  
ATOM   1752  C   ILE A 123       5.399  -5.303  -3.056  1.00 98.96           C  
ATOM   1753  CB  ILE A 123       7.594  -6.380  -2.323  1.00 98.96           C  
ATOM   1754  HB  ILE A 123       7.901  -6.371  -3.369  1.00 98.96           H  
ATOM   1755  O   ILE A 123       4.268  -5.569  -2.648  1.00 98.96           O  
ATOM   1756  CG1 ILE A 123       6.944  -7.753  -2.031  1.00 98.96           C  
ATOM   1757 1HG1 ILE A 123       6.559  -7.773  -1.012  1.00 98.96           H  
ATOM   1758 2HG1 ILE A 123       6.108  -7.896  -2.715  1.00 98.96           H  
ATOM   1759  CG2 ILE A 123       8.859  -6.134  -1.480  1.00 98.96           C  
ATOM   1760 1HG2 ILE A 123       9.213  -5.116  -1.641  1.00 98.96           H  
ATOM   1761 2HG2 ILE A 123       9.650  -6.819  -1.784  1.00 98.96           H  
ATOM   1762 3HG2 ILE A 123       8.641  -6.276  -0.421  1.00 98.96           H  
ATOM   1763  CD1 ILE A 123       7.881  -8.952  -2.196  1.00 98.96           C  
ATOM   1764 1HD1 ILE A 123       8.684  -8.910  -1.461  1.00 98.96           H  
ATOM   1765 2HD1 ILE A 123       8.317  -8.957  -3.195  1.00 98.96           H  
ATOM   1766 3HD1 ILE A 123       7.318  -9.873  -2.048  1.00 98.96           H  
ATOM   1767  N   GLN A 124       5.653  -5.080  -4.335  1.00 98.92           N  
ATOM   1768  HN  GLN A 124       6.589  -4.794  -4.587  1.00 98.92           H  
ATOM   1769  CA  GLN A 124       4.764  -5.492  -5.406  1.00 98.92           C  
ATOM   1770  HA  GLN A 124       3.730  -5.344  -5.096  1.00 98.92           H  
ATOM   1771  C   GLN A 124       4.999  -6.974  -5.719  1.00 98.92           C  
ATOM   1772  CB  GLN A 124       5.045  -4.609  -6.619  1.00 98.92           C  
ATOM   1773  HB1 GLN A 124       4.879  -3.566  -6.350  1.00 98.92           H  
ATOM   1774  HB2 GLN A 124       6.090  -4.742  -6.900  1.00 98.92           H  
ATOM   1775  O   GLN A 124       6.142  -7.396  -5.899  1.00 98.92           O  
ATOM   1776  CG  GLN A 124       4.174  -4.960  -7.824  1.00 98.92           C  
ATOM   1777  HG1 GLN A 124       3.121  -4.892  -7.548  1.00 98.92           H  
ATOM   1778  HG2 GLN A 124       4.403  -5.976  -8.143  1.00 98.92           H  
ATOM   1779  CD  GLN A 124       4.455  -4.016  -8.979  1.00 98.92           C  
ATOM   1780  NE2 GLN A 124       5.483  -4.259  -9.758  1.00 98.92           N  
ATOM   1781 1HE2 GLN A 124       6.121  -5.014  -9.549  1.00 98.92           H  
ATOM   1782 2HE2 GLN A 124       5.779  -3.525 -10.385  1.00 98.92           H  
ATOM   1783  OE1 GLN A 124       3.746  -3.041  -9.178  1.00 98.92           O  
ATOM   1784  N   TRP A 125       3.926  -7.754  -5.840  1.00 98.93           N  
ATOM   1785  HN  TRP A 125       3.025  -7.390  -5.564  1.00 98.93           H  
ATOM   1786  CA  TRP A 125       4.016  -9.153  -6.260  1.00 98.93           C  
ATOM   1787  HA  TRP A 125       4.896  -9.276  -6.891  1.00 98.93           H  
ATOM   1788  C   TRP A 125       2.801  -9.601  -7.071  1.00 98.93           C  
ATOM   1789  CB  TRP A 125       4.191 -10.047  -5.028  1.00 98.93           C  
ATOM   1790  HB1 TRP A 125       4.831  -9.541  -4.306  1.00 98.93           H  
ATOM   1791  HB2 TRP A 125       3.223 -10.206  -4.553  1.00 98.93           H  
ATOM   1792  O   TRP A 125       1.684  -9.126  -6.844  1.00 98.93           O  
ATOM   1793  CG  TRP A 125       4.826 -11.365  -5.328  1.00 98.93           C  
ATOM   1794  CD1 TRP A 125       4.194 -12.505  -5.685  1.00 98.93           C  
ATOM   1795  HD1 TRP A 125       3.124 -12.598  -5.796  1.00 98.93           H  
ATOM   1796  CD2 TRP A 125       6.248 -11.676  -5.352  1.00 98.93           C  
ATOM   1797  CE2 TRP A 125       6.412 -13.039  -5.730  1.00 98.93           C  
ATOM   1798  CE3 TRP A 125       7.415 -10.928  -5.112  1.00 98.93           C  
ATOM   1799  HE3 TRP A 125       7.311  -9.882  -4.864  1.00 98.93           H  
ATOM   1800  NE1 TRP A 125       5.128 -13.490  -5.946  1.00 98.93           N  
ATOM   1801  HE1 TRP A 125       4.905 -14.380  -6.370  1.00 98.93           H  
ATOM   1802  CH2 TRP A 125       8.819 -12.871  -5.572  1.00 98.93           C  
ATOM   1803  HH2 TRP A 125       9.803 -13.308  -5.663  1.00 98.93           H  
ATOM   1804  CZ2 TRP A 125       7.673 -13.639  -5.844  1.00 98.93           C  
ATOM   1805  HZ2 TRP A 125       7.766 -14.669  -6.156  1.00 98.93           H  
ATOM   1806  CZ3 TRP A 125       8.689 -11.518  -5.208  1.00 98.93           C  
ATOM   1807  HZ3 TRP A 125       9.573 -10.925  -5.024  1.00 98.93           H  
ATOM   1808  N   THR A 126       3.007 -10.536  -7.998  1.00 98.87           N  
ATOM   1809  HN  THR A 126       3.967 -10.748  -8.227  1.00 98.87           H  
ATOM   1810  CA  THR A 126       1.964 -11.192  -8.794  1.00 98.87           C  
ATOM   1811  HA  THR A 126       1.552 -10.480  -9.510  1.00 98.87           H  
ATOM   1812  C   THR A 126       0.810 -11.650  -7.911  1.00 98.87           C  
ATOM   1813  CB  THR A 126       2.550 -12.357  -9.607  1.00 98.87           C  
ATOM   1814  HB  THR A 126       3.048 -13.065  -8.945  1.00 98.87           H  
ATOM   1815  O   THR A 126       1.004 -12.344  -6.906  1.00 98.87           O  
ATOM   1816  CG2 THR A 126       1.473 -13.086 -10.416  1.00 98.87           C  
ATOM   1817 1HG2 THR A 126       0.904 -12.371 -11.009  1.00 98.87           H  
ATOM   1818 2HG2 THR A 126       0.802 -13.630  -9.751  1.00 98.87           H  
ATOM   1819 3HG2 THR A 126       1.951 -13.803 -11.084  1.00 98.87           H  
ATOM   1820  OG1 THR A 126       3.476 -11.861 -10.547  1.00 98.87           O  
ATOM   1821  HG1 THR A 126       4.341 -11.818 -10.134  1.00 98.87           H  
ATOM   1822  N   ILE A 127      -0.409 -11.243  -8.283  1.00 98.72           N  
ATOM   1823  HN  ILE A 127      -0.503 -10.708  -9.135  1.00 98.72           H  
ATOM   1824  CA  ILE A 127      -1.611 -11.535  -7.502  1.00 98.72           C  
ATOM   1825  HA  ILE A 127      -1.450 -11.156  -6.493  1.00 98.72           H  
ATOM   1826  C   ILE A 127      -1.802 -13.050  -7.427  1.00 98.72           C  
ATOM   1827  CB  ILE A 127      -2.858 -10.823  -8.074  1.00 98.72           C  
ATOM   1828  HB  ILE A 127      -2.945 -11.069  -9.132  1.00 98.72           H  
ATOM   1829  O   ILE A 127      -2.013 -13.719  -8.434  1.00 98.72           O  
ATOM   1830  CG1 ILE A 127      -2.707  -9.295  -7.918  1.00 98.72           C  
ATOM   1831 1HG1 ILE A 127      -1.720  -8.991  -8.265  1.00 98.72           H  
ATOM   1832 2HG1 ILE A 127      -2.778  -9.040  -6.861  1.00 98.72           H  
ATOM   1833  CG2 ILE A 127      -4.139 -11.287  -7.347  1.00 98.72           C  
ATOM   1834 1HG2 ILE A 127      -4.053 -11.094  -6.278  1.00 98.72           H  
ATOM   1835 2HG2 ILE A 127      -4.306 -12.351  -7.512  1.00 98.72           H  
ATOM   1836 3HG2 ILE A 127      -5.010 -10.763  -7.739  1.00 98.72           H  
ATOM   1837  CD1 ILE A 127      -3.735  -8.474  -8.707  1.00 98.72           C  
ATOM   1838 1HD1 ILE A 127      -4.736  -8.604  -8.294  1.00 98.72           H  
ATOM   1839 2HD1 ILE A 127      -3.466  -7.419  -8.648  1.00 98.72           H  
ATOM   1840 3HD1 ILE A 127      -3.727  -8.782  -9.752  1.00 98.72           H  
ATOM   1841  N   ASN A 128      -1.767 -13.579  -6.210  1.00 97.09           N  
ATOM   1842  HN  ASN A 128      -1.516 -12.963  -5.450  1.00 97.09           H  
ATOM   1843  CA  ASN A 128      -1.999 -14.991  -5.908  1.00 97.09           C  
ATOM   1844  HA  ASN A 128      -2.313 -15.503  -6.818  1.00 97.09           H  
ATOM   1845  C   ASN A 128      -3.146 -15.192  -4.899  1.00 97.09           C  
ATOM   1846  CB  ASN A 128      -0.663 -15.607  -5.464  1.00 97.09           C  
ATOM   1847  HB1 ASN A 128       0.061 -15.481  -6.269  1.00 97.09           H  
ATOM   1848  HB2 ASN A 128      -0.797 -16.674  -5.288  1.00 97.09           H  
ATOM   1849  O   ASN A 128      -3.513 -16.325  -4.596  1.00 97.09           O  
ATOM   1850  CG  ASN A 128      -0.118 -14.976  -4.194  1.00 97.09           C  
ATOM   1851  ND2 ASN A 128       1.163 -14.709  -4.125  1.00 97.09           N  
ATOM   1852 1HD2 ASN A 128       1.714 -14.727  -4.971  1.00 97.09           H  
ATOM   1853 2HD2 ASN A 128       1.437 -14.104  -3.364  1.00 97.09           H  
ATOM   1854  OD1 ASN A 128      -0.838 -14.736  -3.243  1.00 97.09           O  
ATOM   1855  N   GLY A 129      -3.715 -14.098  -4.379  1.00 94.30           N  
ATOM   1856  HN  GLY A 129      -3.289 -13.207  -4.591  1.00 94.30           H  
ATOM   1857  CA  GLY A 129      -4.882 -14.114  -3.498  1.00 94.30           C  
ATOM   1858  HA1 GLY A 129      -5.632 -14.785  -3.917  1.00 94.30           H  
ATOM   1859  HA2 GLY A 129      -5.302 -13.109  -3.459  1.00 94.30           H  
ATOM   1860  C   GLY A 129      -4.604 -14.563  -2.062  1.00 94.30           C  
ATOM   1861  O   GLY A 129      -5.546 -14.642  -1.274  1.00 94.30           O  
ATOM   1862  N   LYS A 130      -3.349 -14.839  -1.686  1.00 97.58           N  
ATOM   1863  HN  LYS A 130      -2.607 -14.721  -2.362  1.00 97.58           H  
ATOM   1864  CA  LYS A 130      -2.980 -15.226  -0.317  1.00 97.58           C  
ATOM   1865  HA  LYS A 130      -3.623 -16.049  -0.007  1.00 97.58           H  
ATOM   1866  C   LYS A 130      -3.198 -14.082   0.673  1.00 97.58           C  
ATOM   1867  CB  LYS A 130      -1.521 -15.688  -0.272  1.00 97.58           C  
ATOM   1868  HB1 LYS A 130      -0.897 -14.919  -0.728  1.00 97.58           H  
ATOM   1869  HB2 LYS A 130      -1.211 -15.797   0.767  1.00 97.58           H  
ATOM   1870  O   LYS A 130      -3.215 -12.906   0.315  1.00 97.58           O  
ATOM   1871  CG  LYS A 130      -1.288 -17.025  -0.984  1.00 97.58           C  
ATOM   1872  HG1 LYS A 130      -1.867 -17.804  -0.488  1.00 97.58           H  
ATOM   1873  HG2 LYS A 130      -1.597 -16.960  -2.027  1.00 97.58           H  
ATOM   1874  CD  LYS A 130       0.203 -17.364  -0.908  1.00 97.58           C  
ATOM   1875  HD1 LYS A 130       0.769 -16.579  -1.410  1.00 97.58           H  
ATOM   1876  HD2 LYS A 130       0.510 -17.399   0.137  1.00 97.58           H  
ATOM   1877  CE  LYS A 130       0.479 -18.711  -1.576  1.00 97.58           C  
ATOM   1878  HE1 LYS A 130      -0.126 -19.475  -1.088  1.00 97.58           H  
ATOM   1879  HE2 LYS A 130       0.171 -18.647  -2.619  1.00 97.58           H  
ATOM   1880  NZ  LYS A 130       1.919 -19.050  -1.481  1.00 97.58           N1+
ATOM   1881  HZ1 LYS A 130       2.469 -18.328  -1.925  1.00 97.58           H  
ATOM   1882  HZ2 LYS A 130       2.117 -19.932  -1.932  1.00 97.58           H  
ATOM   1883  HZ3 LYS A 130       2.202 -19.099  -0.513  1.00 97.58           H  
ATOM   1884  N   ALA A 131      -3.339 -14.432   1.950  1.00 98.02           N  
ATOM   1885  HN  ALA A 131      -3.293 -15.413   2.184  1.00 98.02           H  
ATOM   1886  CA  ALA A 131      -3.660 -13.482   3.014  1.00 98.02           C  
ATOM   1887  HA  ALA A 131      -4.600 -12.990   2.765  1.00 98.02           H  
ATOM   1888  C   ALA A 131      -2.608 -12.369   3.202  1.00 98.02           C  
ATOM   1889  CB  ALA A 131      -3.869 -14.281   4.306  1.00 98.02           C  
ATOM   1890  HB1 ALA A 131      -4.690 -14.987   4.179  1.00 98.02           H  
ATOM   1891  HB2 ALA A 131      -4.119 -13.600   5.120  1.00 98.02           H  
ATOM   1892  HB3 ALA A 131      -2.962 -14.826   4.568  1.00 98.02           H  
ATOM   1893  O   ALA A 131      -2.950 -11.289   3.678  1.00 98.02           O  
ATOM   1894  N   ASN A 132      -1.348 -12.594   2.816  1.00 98.59           N  
ATOM   1895  HN  ASN A 132      -1.114 -13.469   2.368  1.00 98.59           H  
ATOM   1896  CA  ASN A 132      -0.289 -11.582   2.863  1.00 98.59           C  
ATOM   1897  HA  ASN A 132      -0.331 -11.086   3.832  1.00 98.59           H  
ATOM   1898  C   ASN A 132      -0.458 -10.482   1.792  1.00 98.59           C  
ATOM   1899  CB  ASN A 132       1.076 -12.284   2.751  1.00 98.59           C  
ATOM   1900  HB1 ASN A 132       1.135 -13.111   3.459  1.00 98.59           H  
ATOM   1901  HB2 ASN A 132       1.865 -11.570   2.989  1.00 98.59           H  
ATOM   1902  O   ASN A 132       0.134  -9.417   1.944  1.00 98.59           O  
ATOM   1903  CG  ASN A 132       1.319 -12.825   1.354  1.00 98.59           C  
ATOM   1904  ND2 ASN A 132       2.389 -12.429   0.711  1.00 98.59           N  
ATOM   1905 1HD2 ASN A 132       2.432 -12.528  -0.293  1.00 98.59           H  
ATOM   1906 2HD2 ASN A 132       3.045 -11.758   1.084  1.00 98.59           H  
ATOM   1907  OD1 ASN A 132       0.489 -13.550   0.829  1.00 98.59           O  
ATOM   1908  N   GLN A 133      -1.292 -10.705   0.769  1.00 98.79           N  
ATOM   1909  HN  GLN A 133      -1.691 -11.628   0.673  1.00 98.79           H  
ATOM   1910  CA  GLN A 133      -1.688  -9.710  -0.241  1.00 98.79           C  
ATOM   1911  HA  GLN A 133      -0.940  -8.918  -0.279  1.00 98.79           H  
ATOM   1912  C   GLN A 133      -3.035  -9.039   0.058  1.00 98.79           C  
ATOM   1913  CB  GLN A 133      -1.759 -10.374  -1.624  1.00 98.79           C  
ATOM   1914  HB1 GLN A 133      -2.467 -11.203  -1.605  1.00 98.79           H  
ATOM   1915  HB2 GLN A 133      -2.107  -9.640  -2.350  1.00 98.79           H  
ATOM   1916  O   GLN A 133      -3.486  -8.177  -0.698  1.00 98.79           O  
ATOM   1917  CG  GLN A 133      -0.391 -10.873  -2.083  1.00 98.79           C  
ATOM   1918  HG1 GLN A 133      -0.043 -11.677  -1.435  1.00 98.79           H  
ATOM   1919  HG2 GLN A 133       0.309 -10.040  -2.015  1.00 98.79           H  
ATOM   1920  CD  GLN A 133      -0.388 -11.377  -3.519  1.00 98.79           C  
ATOM   1921  NE2 GLN A 133       0.781 -11.500  -4.100  1.00 98.79           N  
ATOM   1922 1HE2 GLN A 133       0.838 -11.731  -5.082  1.00 98.79           H  
ATOM   1923 2HE2 GLN A 133       1.599 -11.300  -3.541  1.00 98.79           H  
ATOM   1924  OE1 GLN A 133      -1.416 -11.673  -4.124  1.00 98.79           O  
ATOM   1925  N   GLN A 134      -3.714  -9.459   1.128  1.00 98.76           N  
ATOM   1926  HN  GLN A 134      -3.269 -10.113   1.756  1.00 98.76           H  
ATOM   1927  CA  GLN A 134      -5.035  -8.958   1.483  1.00 98.76           C  
ATOM   1928  HA  GLN A 134      -5.480  -8.482   0.609  1.00 98.76           H  
ATOM   1929  C   GLN A 134      -4.944  -7.909   2.588  1.00 98.76           C  
ATOM   1930  CB  GLN A 134      -5.963 -10.104   1.889  1.00 98.76           C  
ATOM   1931  HB1 GLN A 134      -6.914  -9.671   2.201  1.00 98.76           H  
ATOM   1932  HB2 GLN A 134      -5.524 -10.634   2.734  1.00 98.76           H  
ATOM   1933  O   GLN A 134      -4.228  -8.073   3.579  1.00 98.76           O  
ATOM   1934  CG  GLN A 134      -6.234 -11.116   0.768  1.00 98.76           C  
ATOM   1935  HG1 GLN A 134      -6.682 -10.604  -0.083  1.00 98.76           H  
ATOM   1936  HG2 GLN A 134      -5.297 -11.567   0.441  1.00 98.76           H  
ATOM   1937  CD  GLN A 134      -7.184 -12.215   1.230  1.00 98.76           C  
ATOM   1938  NE2 GLN A 134      -7.144 -13.395   0.660  1.00 98.76           N  
ATOM   1939 1HE2 GLN A 134      -7.829 -14.077   0.955  1.00 98.76           H  
ATOM   1940 2HE2 GLN A 134      -6.483 -13.620  -0.069  1.00 98.76           H  
ATOM   1941  OE1 GLN A 134      -8.006 -12.033   2.114  1.00 98.76           O  
ATOM   1942  N   TRP A 135      -5.735  -6.851   2.437  1.00 98.90           N  
ATOM   1943  HN  TRP A 135      -6.232  -6.763   1.562  1.00 98.90           H  
ATOM   1944  CA  TRP A 135      -5.704  -5.675   3.297  1.00 98.90           C  
ATOM   1945  HA  TRP A 135      -5.124  -5.909   4.189  1.00 98.90           H  
ATOM   1946  C   TRP A 135      -7.110  -5.257   3.729  1.00 98.90           C  
ATOM   1947  CB  TRP A 135      -4.985  -4.541   2.558  1.00 98.90           C  
ATOM   1948  HB1 TRP A 135      -4.890  -3.694   3.237  1.00 98.90           H  
ATOM   1949  HB2 TRP A 135      -5.599  -4.224   1.715  1.00 98.90           H  
ATOM   1950  O   TRP A 135      -8.063  -5.358   2.961  1.00 98.90           O  
ATOM   1951  CG  TRP A 135      -3.620  -4.896   2.043  1.00 98.90           C  
ATOM   1952  CD1 TRP A 135      -3.355  -5.426   0.827  1.00 98.90           C  
ATOM   1953  HD1 TRP A 135      -4.099  -5.666   0.081  1.00 98.90           H  
ATOM   1954  CD2 TRP A 135      -2.333  -4.827   2.731  1.00 98.90           C  
ATOM   1955  CE2 TRP A 135      -1.327  -5.338   1.855  1.00 98.90           C  
ATOM   1956  CE3 TRP A 135      -1.910  -4.389   4.006  1.00 98.90           C  
ATOM   1957  HE3 TRP A 135      -2.641  -3.994   4.697  1.00 98.90           H  
ATOM   1958  NE1 TRP A 135      -2.005  -5.694   0.713  1.00 98.90           N  
ATOM   1959  HE1 TRP A 135      -1.586  -6.152  -0.084  1.00 98.90           H  
ATOM   1960  CH2 TRP A 135       0.413  -4.935   3.482  1.00 98.90           C  
ATOM   1961  HH2 TRP A 135       1.458  -4.948   3.753  1.00 98.90           H  
ATOM   1962  CZ2 TRP A 135       0.022  -5.410   2.221  1.00 98.90           C  
ATOM   1963  HZ2 TRP A 135       0.751  -5.806   1.530  1.00 98.90           H  
ATOM   1964  CZ3 TRP A 135      -0.550  -4.421   4.369  1.00 98.90           C  
ATOM   1965  HZ3 TRP A 135      -0.238  -4.035   5.328  1.00 98.90           H  
ATOM   1966  N   ILE A 136      -7.247  -4.755   4.952  1.00 98.53           N  
ATOM   1967  HN  ILE A 136      -6.427  -4.737   5.541  1.00 98.53           H  
ATOM   1968  CA  ILE A 136      -8.486  -4.200   5.506  1.00 98.53           C  
ATOM   1969  HA  ILE A 136      -9.299  -4.343   4.794  1.00 98.53           H  
ATOM   1970  C   ILE A 136      -8.286  -2.701   5.708  1.00 98.53           C  
ATOM   1971  CB  ILE A 136      -8.881  -4.917   6.817  1.00 98.53           C  
ATOM   1972  HB  ILE A 136      -8.062  -4.807   7.528  1.00 98.53           H  
ATOM   1973  O   ILE A 136      -7.313  -2.277   6.330  1.00 98.53           O  
ATOM   1974  CG1 ILE A 136      -9.112  -6.425   6.562  1.00 98.53           C  
ATOM   1975 1HG1 ILE A 136      -8.230  -6.844   6.078  1.00 98.53           H  
ATOM   1976 2HG1 ILE A 136      -9.958  -6.556   5.887  1.00 98.53           H  
ATOM   1977  CG2 ILE A 136     -10.141  -4.273   7.431  1.00 98.53           C  
ATOM   1978 1HG2 ILE A 136     -10.382  -4.742   8.385  1.00 98.53           H  
ATOM   1979 2HG2 ILE A 136     -10.989  -4.382   6.754  1.00 98.53           H  
ATOM   1980 3HG2 ILE A 136      -9.978  -3.216   7.638  1.00 98.53           H  
ATOM   1981  CD1 ILE A 136      -9.353  -7.248   7.834  1.00 98.53           C  
ATOM   1982 1HD1 ILE A 136      -8.552  -7.069   8.551  1.00 98.53           H  
ATOM   1983 2HD1 ILE A 136     -10.313  -6.990   8.281  1.00 98.53           H  
ATOM   1984 3HD1 ILE A 136      -9.370  -8.307   7.578  1.00 98.53           H  
ATOM   1985  N   PHE A 137      -9.220  -1.898   5.201  1.00 98.46           N  
ATOM   1986  HN  PHE A 137     -10.012  -2.313   4.731  1.00 98.46           H  
ATOM   1987  CA  PHE A 137      -9.238  -0.455   5.416  1.00 98.46           C  
ATOM   1988  HA  PHE A 137      -8.220  -0.094   5.565  1.00 98.46           H  
ATOM   1989  C   PHE A 137     -10.047  -0.127   6.669  1.00 98.46           C  
ATOM   1990  CB  PHE A 137      -9.806   0.251   4.179  1.00 98.46           C  
ATOM   1991  HB1 PHE A 137     -10.020   1.288   4.438  1.00 98.46           H  
ATOM   1992  HB2 PHE A 137     -10.752  -0.210   3.899  1.00 98.46           H  
ATOM   1993  O   PHE A 137     -11.254  -0.352   6.718  1.00 98.46           O  
ATOM   1994  CG  PHE A 137      -8.871   0.240   2.988  1.00 98.46           C  
ATOM   1995  CD1 PHE A 137      -8.075   1.365   2.709  1.00 98.46           C  
ATOM   1996  HD1 PHE A 137      -8.130   2.240   3.340  1.00 98.46           H  
ATOM   1997  CD2 PHE A 137      -8.790  -0.895   2.158  1.00 98.46           C  
ATOM   1998  HD2 PHE A 137      -9.404  -1.761   2.358  1.00 98.46           H  
ATOM   1999  CE1 PHE A 137      -7.201   1.354   1.609  1.00 98.46           C  
ATOM   2000  HE1 PHE A 137      -6.583   2.215   1.402  1.00 98.46           H  
ATOM   2001  CE2 PHE A 137      -7.916  -0.906   1.058  1.00 98.46           C  
ATOM   2002  HE2 PHE A 137      -7.857  -1.777   0.422  1.00 98.46           H  
ATOM   2003  CZ  PHE A 137      -7.124   0.222   0.781  1.00 98.46           C  
ATOM   2004  HZ  PHE A 137      -6.454   0.218  -0.067  1.00 98.46           H  
ATOM   2005  N   GLU A 138      -9.389   0.447   7.669  1.00 98.51           N  
ATOM   2006  HN  GLU A 138      -8.391   0.571   7.581  1.00 98.51           H  
ATOM   2007  CA  GLU A 138     -10.008   0.877   8.920  1.00 98.51           C  
ATOM   2008  HA  GLU A 138     -11.025   0.491   8.983  1.00 98.51           H  
ATOM   2009  C   GLU A 138     -10.067   2.402   8.954  1.00 98.51           C  
ATOM   2010  CB  GLU A 138      -9.235   0.321  10.116  1.00 98.51           C  
ATOM   2011  HB1 GLU A 138      -9.693   0.698  11.030  1.00 98.51           H  
ATOM   2012  HB2 GLU A 138      -8.206   0.675  10.063  1.00 98.51           H  
ATOM   2013  O   GLU A 138      -9.064   3.087   8.725  1.00 98.51           O  
ATOM   2014  CG  GLU A 138      -9.247  -1.216  10.141  1.00 98.51           C  
ATOM   2015  HG1 GLU A 138      -8.804  -1.599   9.222  1.00 98.51           H  
ATOM   2016  HG2 GLU A 138     -10.281  -1.558  10.188  1.00 98.51           H  
ATOM   2017  CD  GLU A 138      -8.468  -1.798  11.325  1.00 98.51           C  
ATOM   2018  OE1 GLU A 138      -8.426  -3.049  11.425  1.00 98.51           O  
ATOM   2019  OE2 GLU A 138      -7.905  -1.018  12.117  1.00 98.51           O  
ATOM   2020  N   LYS A 139     -11.256   2.963   9.176  1.00 97.04           N  
ATOM   2021  HN  LYS A 139     -12.033   2.366   9.421  1.00 97.04           H  
ATOM   2022  CA  LYS A 139     -11.444   4.416   9.186  1.00 97.04           C  
ATOM   2023  HA  LYS A 139     -10.963   4.817   8.294  1.00 97.04           H  
ATOM   2024  C   LYS A 139     -10.743   5.031  10.406  1.00 97.04           C  
ATOM   2025  CB  LYS A 139     -12.941   4.741   9.112  1.00 97.04           C  
ATOM   2026  HB1 LYS A 139     -13.389   4.139   8.322  1.00 97.04           H  
ATOM   2027  HB2 LYS A 139     -13.416   4.483  10.059  1.00 97.04           H  
ATOM   2028  O   LYS A 139     -10.802   4.471  11.496  1.00 97.04           O  
ATOM   2029  CG  LYS A 139     -13.187   6.222   8.795  1.00 97.04           C  
ATOM   2030  HG1 LYS A 139     -12.656   6.488   7.881  1.00 97.04           H  
ATOM   2031  HG2 LYS A 139     -12.815   6.838   9.613  1.00 97.04           H  
ATOM   2032  CD  LYS A 139     -14.683   6.490   8.603  1.00 97.04           C  
ATOM   2033  HD1 LYS A 139     -15.055   5.881   7.780  1.00 97.04           H  
ATOM   2034  HD2 LYS A 139     -15.212   6.223   9.518  1.00 97.04           H  
ATOM   2035  CE  LYS A 139     -14.900   7.974   8.294  1.00 97.04           C  
ATOM   2036  HE1 LYS A 139     -14.489   8.561   9.114  1.00 97.04           H  
ATOM   2037  HE2 LYS A 139     -14.338   8.228   7.395  1.00 97.04           H  
ATOM   2038  NZ  LYS A 139     -16.339   8.285   8.108  1.00 97.04           N1+
ATOM   2039  HZ1 LYS A 139     -16.853   8.067   8.950  1.00 97.04           H  
ATOM   2040  HZ2 LYS A 139     -16.461   9.268   7.910  1.00 97.04           H  
ATOM   2041  HZ3 LYS A 139     -16.724   7.748   7.343  1.00 97.04           H  
ATOM   2042  N   VAL A 140     -10.098   6.180  10.190  1.00 90.59           N  
ATOM   2043  HN  VAL A 140     -10.281   6.660   9.320  1.00 90.59           H  
ATOM   2044  CA  VAL A 140      -9.429   7.017  11.206  1.00 90.59           C  
ATOM   2045  HA  VAL A 140      -9.656   6.644  12.204  1.00 90.59           H  
ATOM   2046  C   VAL A 140     -10.019   8.407  11.127  1.00 90.59           C  
ATOM   2047  CB  VAL A 140      -7.905   7.075  11.023  1.00 90.59           C  
ATOM   2048  HB  VAL A 140      -7.670   7.593  10.093  1.00 90.59           H  
ATOM   2049  O   VAL A 140     -10.303   8.814   9.975  1.00 90.59           O  
ATOM   2050  CG1 VAL A 140      -7.213   7.799  12.186  1.00 90.59           C  
ATOM   2051 1HG1 VAL A 140      -7.484   7.320  13.127  1.00 90.59           H  
ATOM   2052 2HG1 VAL A 140      -6.131   7.765  12.058  1.00 90.59           H  
ATOM   2053 3HG1 VAL A 140      -7.538   8.839  12.218  1.00 90.59           H  
ATOM   2054  CG2 VAL A 140      -7.339   5.662  10.957  1.00 90.59           C  
ATOM   2055 1HG2 VAL A 140      -6.251   5.683  10.900  1.00 90.59           H  
ATOM   2056 2HG2 VAL A 140      -7.659   5.119  11.847  1.00 90.59           H  
ATOM   2057 3HG2 VAL A 140      -7.733   5.132  10.090  1.00 90.59           H  
ATOM   2058  OXT VAL A 140     -10.179   8.998  12.208  1.00 90.59           O  
TER    2059      VAL A 140 
HETATM 2060  O1  UNK     0      16.910   4.951 -16.978  1.00  0.00           O  
HETATM 2061  C2  UNK     0      16.301   4.844 -15.706  1.00  0.00           C  
HETATM 2062  C3  UNK     0      17.375   4.667 -14.601  1.00  0.00           C  
HETATM 2063  C4  UNK     0      16.742   4.708 -13.193  1.00  0.00           C  
HETATM 2064  C5  UNK     0      15.839   5.955 -13.063  1.00  0.00           C  
HETATM 2065  C6  UNK     0      14.844   6.050 -14.236  1.00  0.00           C  
HETATM 2066  O7  UNK     0      18.036   3.425 -14.783  1.00  0.00           O  
HETATM 2067  O8  UNK     0      17.759   4.749 -12.205  1.00  0.00           O  
HETATM 2068  O9  UNK     0      15.101   5.901 -11.858  1.00  0.00           O  
HETATM 2069  O10 UNK     0      15.553   6.030 -15.466  1.00  0.00           O  
HETATM 2070  C11 UNK     0      14.522   7.143 -11.504  1.00  0.00           C  
HETATM 2071  C12 UNK     0      13.401   6.942 -10.451  1.00  0.00           C  
HETATM 2072  C13 UNK     0      12.867   8.299  -9.936  1.00  0.00           C  
HETATM 2073  C14 UNK     0      14.047   9.193  -9.501  1.00  0.00           C  
HETATM 2074  C15 UNK     0      15.117   9.283 -10.607  1.00  0.00           C  
HETATM 2075  O16 UNK     0      12.337   6.208 -11.034  1.00  0.00           O  
HETATM 2076  O17 UNK     0      11.996   8.090  -8.836  1.00  0.00           O  
HETATM 2077  O18 UNK     0      13.594  10.502  -9.218  1.00  0.00           O  
HETATM 2078  O19 UNK     0      15.542   7.976 -10.968  1.00  0.00           O  
HETATM 2079  O20 UNK     0       8.849   6.572 -12.185  1.00  0.00           O  
HETATM 2080  C21 UNK     0       8.679   6.205 -10.836  1.00  0.00           C  
HETATM 2081  C22 UNK     0       8.705   7.475  -9.989  1.00  0.00           C  
HETATM 2082  O23 UNK     0       9.999   8.025 -10.041  1.00  0.00           O  
HETATM 2083  C24 UNK     0       8.522   7.146  -8.498  1.00  0.00           C  
HETATM 2084  O25 UNK     0       7.828   8.203  -7.861  1.00  0.00           O  
HETATM 2085  C26 UNK     0       9.965   7.062  -7.942  1.00  0.00           C  
HETATM 2086  O27 UNK     0      10.225   5.771  -7.423  1.00  0.00           O  
HETATM 2087  C28 UNK     0      10.852   7.326  -9.169  1.00  0.00           C  
HETATM 2088  C29 UNK     0      14.506  11.252  -8.438  1.00  0.00           C  
HETATM 2089  C30 UNK     0      14.158  12.768  -8.524  1.00  0.00           C  
HETATM 2090  C31 UNK     0      14.598  13.572  -7.268  1.00  0.00           C  
HETATM 2091  C32 UNK     0      15.737  12.861  -6.505  1.00  0.00           C  
HETATM 2092  C33 UNK     0      15.462  11.351  -6.245  1.00  0.00           C  
HETATM 2093  O34 UNK     0      14.806  13.308  -9.661  1.00  0.00           O  
HETATM 2094  O35 UNK     0      13.493  13.682  -6.387  1.00  0.00           O  
HETATM 2095  O36 UNK     0      16.923  12.987  -7.266  1.00  0.00           O  
HETATM 2096  O37 UNK     0      14.438  10.829  -7.087  1.00  0.00           O  
HETATM 2097  H38 UNK     0      17.466   4.080 -17.166  1.00  0.00           H  
HETATM 2098  H39 UNK     0      15.646   3.972 -15.686  1.00  0.00           H  
HETATM 2099  H40 UNK     0      18.087   5.489 -14.681  1.00  0.00           H  
HETATM 2100  H41 UNK     0      16.140   3.811 -13.049  1.00  0.00           H  
HETATM 2101  H42 UNK     0      16.490   6.829 -13.069  1.00  0.00           H  
HETATM 2102  H43 UNK     0      14.278   6.978 -14.159  1.00  0.00           H  
HETATM 2103  H44 UNK     0      14.158   5.204 -14.199  1.00  0.00           H  
HETATM 2104  H45 UNK     0      18.498   3.407 -15.726  1.00  0.00           H  
HETATM 2105  H46 UNK     0      18.349   5.606 -12.349  1.00  0.00           H  
HETATM 2106  H47 UNK     0      14.079   7.605 -12.387  1.00  0.00           H  
HETATM 2107  H48 UNK     0      13.818   6.396  -9.605  1.00  0.00           H  
HETATM 2108  H49 UNK     0      12.317   8.791 -10.738  1.00  0.00           H  
HETATM 2109  H50 UNK     0      14.482   8.741  -8.610  1.00  0.00           H  
HETATM 2110  H51 UNK     0      15.971   9.853 -10.242  1.00  0.00           H  
HETATM 2111  H52 UNK     0      14.696   9.781 -11.480  1.00  0.00           H  
HETATM 2112  H53 UNK     0      12.689   5.271 -11.353  1.00  0.00           H  
HETATM 2113  H54 UNK     0       9.771   7.057 -12.314  1.00  0.00           H  
HETATM 2114  H55 UNK     0       7.721   5.701 -10.710  1.00  0.00           H  
HETATM 2115  H56 UNK     0       9.490   5.545 -10.529  1.00  0.00           H  
HETATM 2116  H57 UNK     0       7.920   8.131 -10.366  1.00  0.00           H  
HETATM 2117  H58 UNK     0       7.955   6.230  -8.335  1.00  0.00           H  
HETATM 2118  H59 UNK     0       6.887   8.325  -8.310  1.00  0.00           H  
HETATM 2119  H60 UNK     0      10.141   7.767  -7.129  1.00  0.00           H  
HETATM 2120  H61 UNK     0      10.102   5.064  -8.190  1.00  0.00           H  
HETATM 2121  H62 UNK     0      11.249   6.410  -9.607  1.00  0.00           H  
HETATM 2122  H63 UNK     0      15.514  11.092  -8.820  1.00  0.00           H  
HETATM 2123  H64 UNK     0      13.074  12.852  -8.591  1.00  0.00           H  
HETATM 2124  H65 UNK     0      14.950  14.547  -7.602  1.00  0.00           H  
HETATM 2125  H66 UNK     0      15.822  13.336  -5.528  1.00  0.00           H  
HETATM 2126  H67 UNK     0      15.167  11.215  -5.204  1.00  0.00           H  
HETATM 2127  H68 UNK     0      16.380  10.787  -6.413  1.00  0.00           H  
HETATM 2128  H69 UNK     0      14.470  12.824 -10.530  1.00  0.00           H  
HETATM 2129  H70 UNK     0      13.174  12.726  -6.095  1.00  0.00           H  
HETATM 2130  H71 UNK     0      17.167  14.000  -7.389  1.00  0.00           H  
TER    2131      UNK     0 
CONECT 2060 2061 2097
CONECT 2061 2060 2062 2069 2098
CONECT 2062 2061 2063 2066 2099
CONECT 2063 2062 2064 2067 2100
CONECT 2064 2063 2065 2068 2101
CONECT 2065 2064 2069 2102 2103
CONECT 2066 2062 2104
CONECT 2067 2063 2105
CONECT 2068 2064 2070
CONECT 2069 2061 2065
CONECT 2070 2068 2071 2078 2106
CONECT 2071 2070 2072 2075 2107
CONECT 2072 2071 2073 2076 2108
CONECT 2073 2072 2074 2077 2109
CONECT 2074 2073 2078 2110 2111
CONECT 2075 2071 2112
CONECT 2076 2072 2087
CONECT 2077 2073 2088
CONECT 2078 2070 2074
CONECT 2079 2080 2113
CONECT 2080 2079 2081 2114 2115
CONECT 2081 2080 2082 2083 2116
CONECT 2082 2081 2087
CONECT 2083 2081 2084 2085 2117
CONECT 2084 2083 2118
CONECT 2085 2083 2086 2087 2119
CONECT 2086 2085 2120
CONECT 2087 2076 2082 2085 2121
CONECT 2088 2077 2089 2096 2122
CONECT 2089 2088 2090 2093 2123
CONECT 2090 2089 2091 2094 2124
CONECT 2091 2090 2092 2095 2125
CONECT 2092 2091 2096 2126 2127
CONECT 2093 2089 2128
CONECT 2094 2090 2129
CONECT 2095 2091 2130
CONECT 2096 2088 2092
CONECT 2097 2060
CONECT 2098 2061
CONECT 2099 2062
CONECT 2100 2063
CONECT 2101 2064
CONECT 2102 2065
CONECT 2103 2065
CONECT 2104 2066
CONECT 2105 2067
CONECT 2106 2070
CONECT 2107 2071
CONECT 2108 2072
CONECT 2109 2073
CONECT 2110 2074
CONECT 2111 2074
CONECT 2112 2075
CONECT 2113 2079
CONECT 2114 2080
CONECT 2115 2080
CONECT 2116 2081
CONECT 2117 2083
CONECT 2118 2084
CONECT 2119 2085
CONECT 2120 2086
CONECT 2121 2087
CONECT 2122 2088
CONECT 2123 2089
CONECT 2124 2090
CONECT 2125 2091
CONECT 2126 2092
CONECT 2127 2092
CONECT 2128 2093
CONECT 2129 2094
CONECT 2130 2095
END
