# Supplementary material for: Functional identification of two novel carbohydrate-binding modules of glucuronoxylanase CrXyl30 and their contribution to the lignocellulose saccharification
Source: Biotechnol Biofuels Bioprod. 2023 Mar 8;16:40. doi: 10.1186/s13068-023-02290-7 (PMC9996879; doi:10.1186/s13068-023-02290-7)
Supplement: Supplementary file 2 — Additional file 2: Predicted structures of CrCBM13. [file 13068_2023_2290_MOESM2_ESM.zip › Cr-Sl match.pdb]

HEADER    HYDROLASE                               06-AUG-02   1MC9              
TITLE     STREPROMYCES LIVIDANS XYLAN BINDING DOMAIN CBM13 IN COMPLEX WITH      
TITLE    2 XYLOPENTAOSE                                                         
COMPND    MOL_ID: 1;                                                            
COMPND   2 MOLECULE: ENDO-1,4-BETA-XYLANASE A;                                  
COMPND   3 CHAIN: A;                                                            
COMPND   4 FRAGMENT: CARBOHYDRATE BINDING MODULE (RESIDUES 348-477);            
COMPND   5 SYNONYM: XYLANASE A, 1,4-BETA-D-XYLAN XYLANOHYDROLASE A;             
COMPND   6 EC: 3.2.1.8;                                                         
COMPND   7 ENGINEERED: YES                                                      
SOURCE    MOL_ID: 1;                                                            
SOURCE   2 ORGANISM_SCIENTIFIC: STREPTOMYCES LIVIDANS;                          
SOURCE   3 ORGANISM_TAXID: 1916;                                                
SOURCE   4 EXPRESSION_SYSTEM: ESCHERICHIA COLI;                                 
SOURCE   5 EXPRESSION_SYSTEM_TAXID: 562                                         
KEYWDS    XYLANASE A XYLAN BINDING DOMAIN CBM13, LECTIN-LIKE BETA-TREFOIL FOLD, 
KEYWDS   2 XYLOPENTAOSE COMPLEX, HYDROLASE                                      
EXPDTA    X-RAY DIFFRACTION                                                     
AUTHOR    V.NOTENBOOM,A.B.BORASTON,S.J.WILLIAMS,D.G.KILBURN,D.R.ROSE            
REVDAT   5   29-JUL-20 1MC9    1       COMPND REMARK HETNAM LINK                
REVDAT   5 2                   1       SITE   ATOM                              
REVDAT   4   13-JUL-11 1MC9    1       VERSN                                    
REVDAT   3   24-FEB-09 1MC9    1       VERSN                                    
REVDAT   2   01-APR-03 1MC9    1       JRNL                                     
REVDAT   1   11-SEP-02 1MC9    0                                                
SPRSDE     11-SEP-02 1MC9      1KNN                                             
JRNL        AUTH   V.NOTENBOOM,A.B.BORASTON,S.J.WILLIAMS,D.G.KILBURN,D.R.ROSE   
JRNL        TITL   HIGH-RESOLUTION CRYSTAL STRUCTURES OF THE LECTIN-LIKE XYLAN  
JRNL        TITL 2 BINDING DOMAIN FROM STREPTOMYCES LIVIDANS XYLANASE 10A WITH  
JRNL        TITL 3 BOUND SUBSTRATES REVEAL A NOVEL MODE OF XYLAN BINDING.       
JRNL        REF    BIOCHEMISTRY                  V.  41  4246 2002              
JRNL        REFN                   ISSN 0006-2960                               
JRNL        PMID   11914070                                                     
JRNL        DOI    10.1021/BI015865J                                            
REMARK   2                                                                      
REMARK   2 RESOLUTION.    1.70 ANGSTROMS.                                       
REMARK   3                                                                      
REMARK   3 REFINEMENT.                                                          
REMARK   3   PROGRAM     : REFMAC                                               
REMARK   3   AUTHORS     : MURSHUDOV,SKUBAK,LEBEDEV,PANNU,STEINER,              
REMARK   3               : NICHOLLS,WINN,LONG,VAGIN                             
REMARK   3                                                                      
REMARK   3  DATA USED IN REFINEMENT.                                            
REMARK   3   RESOLUTION RANGE HIGH (ANGSTROMS) : 1.70                           
REMARK   3   RESOLUTION RANGE LOW  (ANGSTROMS) : 18.05                          
REMARK   3   DATA CUTOFF            (SIGMA(F)) : 0.000                          
REMARK   3   COMPLETENESS FOR RANGE        (%) : NULL                           
REMARK   3   NUMBER OF REFLECTIONS             : 13471                          
REMARK   3                                                                      
REMARK   3  FIT TO DATA USED IN REFINEMENT.                                     
REMARK   3   CROSS-VALIDATION METHOD          : NULL                            
REMARK   3   FREE R VALUE TEST SET SELECTION  : RANDOM                          
REMARK   3   R VALUE     (WORKING + TEST SET) : 0.176                           
REMARK   3   R VALUE            (WORKING SET) : 0.164                           
REMARK   3   FREE R VALUE                     : 0.220                           
REMARK   3   FREE R VALUE TEST SET SIZE   (%) : 5.000                           
REMARK   3   FREE R VALUE TEST SET COUNT      : 664                             
REMARK   3                                                                      
REMARK   3  NUMBER OF NON-HYDROGEN ATOMS USED IN REFINEMENT.                    
REMARK   3   PROTEIN ATOMS            : 924                                     
REMARK   3   NUCLEIC ACID ATOMS       : 0                                       
REMARK   3   HETEROGEN ATOMS          : 57                                      
REMARK   3   SOLVENT ATOMS            : 187                                     
REMARK   3                                                                      
REMARK   3  B VALUES.                                                           
REMARK   3   FROM WILSON PLOT           (A**2) : NULL                           
REMARK   3   MEAN B VALUE      (OVERALL, A**2) : NULL                           
REMARK   3   OVERALL ANISOTROPIC B VALUE.                                       
REMARK   3    B11 (A**2) : NULL                                                 
REMARK   3    B22 (A**2) : NULL                                                 
REMARK   3    B33 (A**2) : NULL                                                 
REMARK   3    B12 (A**2) : NULL                                                 
REMARK   3    B13 (A**2) : NULL                                                 
REMARK   3    B23 (A**2) : NULL                                                 
REMARK   3                                                                      
REMARK   3  ESTIMATED OVERALL COORDINATE ERROR.                                 
REMARK   3   ESU BASED ON R VALUE                            (A): NULL          
REMARK   3   ESU BASED ON FREE R VALUE                       (A): NULL          
REMARK   3   ESU BASED ON MAXIMUM LIKELIHOOD                 (A): NULL          
REMARK   3   ESU FOR B VALUES BASED ON MAXIMUM LIKELIHOOD (A**2): NULL          
REMARK   3                                                                      
REMARK   3  RMS DEVIATIONS FROM IDEAL VALUES.                                   
REMARK   3   DISTANCE RESTRAINTS.                    RMS    SIGMA               
REMARK   3    BOND LENGTH                     (A) : 0.007 ; NULL                
REMARK   3    ANGLE DISTANCE                  (A) : 1.440 ; NULL                
REMARK   3    INTRAPLANAR 1-4 DISTANCE        (A) : NULL  ; NULL                
REMARK   3    H-BOND OR METAL COORDINATION    (A) : NULL  ; NULL                
REMARK   3                                                                      
REMARK   3   PLANE RESTRAINT                  (A) : NULL  ; NULL                
REMARK   3   CHIRAL-CENTER RESTRAINT       (A**3) : NULL  ; NULL                
REMARK   3                                                                      
REMARK   3   NON-BONDED CONTACT RESTRAINTS.                                     
REMARK   3    SINGLE TORSION                  (A) : NULL  ; NULL                
REMARK   3    MULTIPLE TORSION                (A) : NULL  ; NULL                
REMARK   3    H-BOND (X...Y)                  (A) : NULL  ; NULL                
REMARK   3    H-BOND (X-H...Y)                (A) : NULL  ; NULL                
REMARK   3                                                                      
REMARK   3   CONFORMATIONAL TORSION ANGLE RESTRAINTS.                           
REMARK   3    SPECIFIED                 (DEGREES) : NULL  ; NULL                
REMARK   3    PLANAR                    (DEGREES) : NULL  ; NULL                
REMARK   3    STAGGERED                 (DEGREES) : NULL  ; NULL                
REMARK   3    TRANSVERSE                (DEGREES) : NULL  ; NULL                
REMARK   3                                                                      
REMARK   3  ISOTROPIC THERMAL FACTOR RESTRAINTS.    RMS    SIGMA                
REMARK   3   MAIN-CHAIN BOND              (A**2) : NULL  ; NULL                 
REMARK   3   MAIN-CHAIN ANGLE             (A**2) : NULL  ; NULL                 
REMARK   3   SIDE-CHAIN BOND              (A**2) : NULL  ; NULL                 
REMARK   3   SIDE-CHAIN ANGLE             (A**2) : NULL  ; NULL                 
REMARK   3                                                                      
REMARK   3  OTHER REFINEMENT REMARKS: NULL                                      
REMARK   4                                                                      
REMARK   4 1MC9 COMPLIES WITH FORMAT V. 3.30, 13-JUL-11                         
REMARK 100                                                                      
REMARK 100 THIS ENTRY HAS BEEN PROCESSED BY RCSB ON 07-AUG-02.                  
REMARK 100 THE DEPOSITION ID IS D_1000016819.                                   
REMARK 200                                                                      
REMARK 200 EXPERIMENTAL DETAILS                                                 
REMARK 200  EXPERIMENT TYPE                : X-RAY DIFFRACTION                  
REMARK 200  DATE OF DATA COLLECTION        : 20-MAR-00                          
REMARK 200  TEMPERATURE           (KELVIN) : 100.0                              
REMARK 200  PH                             : 6.50                               
REMARK 200  NUMBER OF CRYSTALS USED        : 1                                  
REMARK 200                                                                      
REMARK 200  SYNCHROTRON              (Y/N) : Y                                  
REMARK 200  RADIATION SOURCE               : APS                                
REMARK 200  BEAMLINE                       : 14-BM-D                            
REMARK 200  X-RAY GENERATOR MODEL          : NULL                               
REMARK 200  MONOCHROMATIC OR LAUE    (M/L) : M                                  
REMARK 200  WAVELENGTH OR RANGE        (A) : 1.0                                
REMARK 200  MONOCHROMATOR                  : GRAPHITE                           
REMARK 200  OPTICS                         : NULL                               
REMARK 200                                                                      
REMARK 200  DETECTOR TYPE                  : CCD                                
REMARK 200  DETECTOR MANUFACTURER          : ADSC QUANTUM 4                     
REMARK 200  INTENSITY-INTEGRATION SOFTWARE : DENZO                              
REMARK 200  DATA SCALING SOFTWARE          : SCALEPACK                          
REMARK 200                                                                      
REMARK 200  NUMBER OF UNIQUE REFLECTIONS   : 13471                              
REMARK 200  RESOLUTION RANGE HIGH      (A) : 1.700                              
REMARK 200  RESOLUTION RANGE LOW       (A) : 18.050                             
REMARK 200  REJECTION CRITERIA  (SIGMA(I)) : 2.000                              
REMARK 200                                                                      
REMARK 200 OVERALL.                                                             
REMARK 200  COMPLETENESS FOR RANGE     (%) : 83.1                               
REMARK 200  DATA REDUNDANCY                : NULL                               
REMARK 200  R MERGE                    (I) : NULL                               
REMARK 200  R SYM                      (I) : NULL                               
REMARK 200  <I/SIGMA(I)> FOR THE DATA SET  : NULL                               
REMARK 200                                                                      
REMARK 200 IN THE HIGHEST RESOLUTION SHELL.                                     
REMARK 200  HIGHEST RESOLUTION SHELL, RANGE HIGH (A) : 1.70                     
REMARK 200  HIGHEST RESOLUTION SHELL, RANGE LOW  (A) : 1.74                     
REMARK 200  COMPLETENESS FOR SHELL     (%) : 23.4                               
REMARK 200  DATA REDUNDANCY IN SHELL       : NULL                               
REMARK 200  R MERGE FOR SHELL          (I) : NULL                               
REMARK 200  R SYM FOR SHELL            (I) : NULL                               
REMARK 200  <I/SIGMA(I)> FOR SHELL         : NULL                               
REMARK 200                                                                      
REMARK 200 DIFFRACTION PROTOCOL: SINGLE WAVELENGTH                              
REMARK 200 METHOD USED TO DETERMINE THE STRUCTURE: MOLECULAR REPLACEMENT        
REMARK 200 SOFTWARE USED: AMORE                                                 
REMARK 200 STARTING MODEL: NULL                                                 
REMARK 200                                                                      
REMARK 200 REMARK: NULL                                                         
REMARK 280                                                                      
REMARK 280 CRYSTAL                                                              
REMARK 280 SOLVENT CONTENT, VS   (%): 52.38                                     
REMARK 280 MATTHEWS COEFFICIENT, VM (ANGSTROMS**3/DA): 2.58                     
REMARK 280                                                                      
REMARK 280 CRYSTALLIZATION CONDITIONS: 1.8 MM AMMONIUM SULFATE, 50 MM MES (PH   
REMARK 280  6.5), AND 5% DIOXANE, PH 6.50, VAPOR DIFFUSION, HANGING DROP,       
REMARK 280  TEMPERATURE 298K                                                    
REMARK 290                                                                      
REMARK 290 CRYSTALLOGRAPHIC SYMMETRY                                            
REMARK 290 SYMMETRY OPERATORS FOR SPACE GROUP: P 32 2 1                         
REMARK 290                                                                      
REMARK 290      SYMOP   SYMMETRY                                                
REMARK 290     NNNMMM   OPERATOR                                                
REMARK 290       1555   X,Y,Z                                                   
REMARK 290       2555   -Y,X-Y,Z+2/3                                            
REMARK 290       3555   -X+Y,-X,Z+1/3                                           
REMARK 290       4555   Y,X,-Z                                                  
REMARK 290       5555   X-Y,-Y,-Z+1/3                                           
REMARK 290       6555   -X,-X+Y,-Z+2/3                                          
REMARK 290                                                                      
REMARK 290     WHERE NNN -> OPERATOR NUMBER                                     
REMARK 290           MMM -> TRANSLATION VECTOR                                  
REMARK 290                                                                      
REMARK 290 CRYSTALLOGRAPHIC SYMMETRY TRANSFORMATIONS                            
REMARK 290 THE FOLLOWING TRANSFORMATIONS OPERATE ON THE ATOM/HETATM             
REMARK 290 RECORDS IN THIS ENTRY TO PRODUCE CRYSTALLOGRAPHICALLY                
REMARK 290 RELATED MOLECULES.                                                   
REMARK 290   SMTRY1   1  1.000000  0.000000  0.000000        0.00000            
REMARK 290   SMTRY2   1  0.000000  1.000000  0.000000        0.00000            
REMARK 290   SMTRY3   1  0.000000  0.000000  1.000000        0.00000            
REMARK 290   SMTRY1   2 -0.500000 -0.866025  0.000000        0.00000            
REMARK 290   SMTRY2   2  0.866025 -0.500000  0.000000        0.00000            
REMARK 290   SMTRY3   2  0.000000  0.000000  1.000000       53.42800            
REMARK 290   SMTRY1   3 -0.500000  0.866025  0.000000        0.00000            
REMARK 290   SMTRY2   3 -0.866025 -0.500000  0.000000        0.00000            
REMARK 290   SMTRY3   3  0.000000  0.000000  1.000000       26.71400            
REMARK 290   SMTRY1   4 -0.500000  0.866025  0.000000        0.00000            
REMARK 290   SMTRY2   4  0.866025  0.500000  0.000000        0.00000            
REMARK 290   SMTRY3   4  0.000000  0.000000 -1.000000        0.00000            
REMARK 290   SMTRY1   5  1.000000  0.000000  0.000000        0.00000            
REMARK 290   SMTRY2   5  0.000000 -1.000000  0.000000        0.00000            
REMARK 290   SMTRY3   5  0.000000  0.000000 -1.000000       26.71400            
REMARK 290   SMTRY1   6 -0.500000 -0.866025  0.000000        0.00000            
REMARK 290   SMTRY2   6 -0.866025  0.500000  0.000000        0.00000            
REMARK 290   SMTRY3   6  0.000000  0.000000 -1.000000       53.42800            
REMARK 290                                                                      
REMARK 290 REMARK: NULL                                                         
REMARK 300                                                                      
REMARK 300 BIOMOLECULE: 1                                                       
REMARK 300 SEE REMARK 350 FOR THE AUTHOR PROVIDED AND/OR PROGRAM                
REMARK 300 GENERATED ASSEMBLY INFORMATION FOR THE STRUCTURE IN                  
REMARK 300 THIS ENTRY. THE REMARK MAY ALSO PROVIDE INFORMATION ON               
REMARK 300 BURIED SURFACE AREA.                                                 
REMARK 350                                                                      
REMARK 350 COORDINATES FOR A COMPLETE MULTIMER REPRESENTING THE KNOWN           
REMARK 350 BIOLOGICALLY SIGNIFICANT OLIGOMERIZATION STATE OF THE                
REMARK 350 MOLECULE CAN BE GENERATED BY APPLYING BIOMT TRANSFORMATIONS          
REMARK 350 GIVEN BELOW.  BOTH NON-CRYSTALLOGRAPHIC AND                          
REMARK 350 CRYSTALLOGRAPHIC OPERATIONS ARE GIVEN.                               
REMARK 350                                                                      
REMARK 350 BIOMOLECULE: 1                                                       
REMARK 350 AUTHOR DETERMINED BIOLOGICAL UNIT: MONOMERIC                         
REMARK 350 APPLY THE FOLLOWING TO CHAINS: A, B                                  
REMARK 350   BIOMT1   1  1.000000  0.000000  0.000000        0.00000            
REMARK 350   BIOMT2   1  0.000000  1.000000  0.000000        0.00000            
REMARK 350   BIOMT3   1  0.000000  0.000000  1.000000        0.00000            
REMARK 375                                                                      
REMARK 375 SPECIAL POSITION                                                     
REMARK 375 THE FOLLOWING ATOMS ARE FOUND TO BE WITHIN 0.15 ANGSTROMS            
REMARK 375 OF A SYMMETRY RELATED ATOM AND ARE ASSUMED TO BE ON SPECIAL          
REMARK 375 POSITIONS.                                                           
REMARK 375                                                                      
REMARK 375 ATOM RES CSSEQI                                                      
REMARK 375      HOH A 296  LIES ON A SPECIAL POSITION.                          
REMARK 465                                                                      
REMARK 465 MISSING RESIDUES                                                     
REMARK 465 THE FOLLOWING RESIDUES WERE NOT LOCATED IN THE                       
REMARK 465 EXPERIMENT. (M=MODEL NUMBER; RES=RESIDUE NAME; C=CHAIN               
REMARK 465 IDENTIFIER; SSSEQ=SEQUENCE NUMBER; I=INSERTION CODE.)                
REMARK 465                                                                      
REMARK 465   M RES C SSSEQI                                                     
REMARK 465     GLU A     0                                                      
REMARK 465     PRO A     1                                                      
REMARK 465     PRO A     2                                                      
REMARK 465     ALA A     3                                                      
REMARK 500                                                                      
REMARK 500 GEOMETRY AND STEREOCHEMISTRY                                         
REMARK 500 SUBTOPIC: CLOSE CONTACTS IN SAME ASYMMETRIC UNIT                     
REMARK 500                                                                      
REMARK 500 THE FOLLOWING ATOMS ARE IN CLOSE CONTACT.                            
REMARK 500                                                                      
REMARK 500  ATM1  RES C  SSEQI   ATM2  RES C  SSEQI           DISTANCE          
REMARK 500   O4   XYP B     5     O    HOH A   285              1.96            
REMARK 500   O    HOH A   155     O    HOH A   315              2.04            
REMARK 500                                                                      
REMARK 500 REMARK: NULL                                                         
REMARK 500                                                                      
REMARK 500 GEOMETRY AND STEREOCHEMISTRY                                         
REMARK 500 SUBTOPIC: COVALENT BOND LENGTHS                                      
REMARK 500                                                                      
REMARK 500 THE STEREOCHEMICAL PARAMETERS OF THE FOLLOWING RESIDUES              
REMARK 500 HAVE VALUES WHICH DEVIATE FROM EXPECTED VALUES BY MORE               
REMARK 500 THAN 6*RMSD (M=MODEL NUMBER; RES=RESIDUE NAME; C=CHAIN               
REMARK 500 IDENTIFIER; SSEQ=SEQUENCE NUMBER; I=INSERTION CODE).                 
REMARK 500                                                                      
REMARK 500 STANDARD TABLE:                                                      
REMARK 500 FORMAT: (10X,I3,1X,2(A3,1X,A1,I4,A1,1X,A4,3X),1X,F6.3)               
REMARK 500                                                                      
REMARK 500 EXPECTED VALUES PROTEIN: ENGH AND HUBER, 1999                        
REMARK 500 EXPECTED VALUES NUCLEIC ACID: CLOWNEY ET AL 1996                     
REMARK 500                                                                      
REMARK 500  M RES CSSEQI ATM1   RES CSSEQI ATM2   DEVIATION                     
REMARK 500    LEU A  85   CG    LEU A  85   CD1     1.121                       
REMARK 500    LEU A  85   CG    LEU A  85   CD2     0.601                       
REMARK 500    LEU A  85   CA    LEU A  85   C       0.449                       
REMARK 500    ASN A  86   CG    ASN A  86   OD1     1.308                       
REMARK 500    ASN A  86   CA    ASN A  86   C       0.373                       
REMARK 500                                                                      
REMARK 500 REMARK: NULL                                                         
REMARK 500                                                                      
REMARK 500 GEOMETRY AND STEREOCHEMISTRY                                         
REMARK 500 SUBTOPIC: COVALENT BOND ANGLES                                       
REMARK 500                                                                      
REMARK 500 THE STEREOCHEMICAL PARAMETERS OF THE FOLLOWING RESIDUES              
REMARK 500 HAVE VALUES WHICH DEVIATE FROM EXPECTED VALUES BY MORE               
REMARK 500 THAN 6*RMSD (M=MODEL NUMBER; RES=RESIDUE NAME; C=CHAIN               
REMARK 500 IDENTIFIER; SSEQ=SEQUENCE NUMBER; I=INSERTION CODE).                 
REMARK 500                                                                      
REMARK 500 STANDARD TABLE:                                                      
REMARK 500 FORMAT: (10X,I3,1X,A3,1X,A1,I4,A1,3(1X,A4,2X),12X,F5.1)              
REMARK 500                                                                      
REMARK 500 EXPECTED VALUES PROTEIN: ENGH AND HUBER, 1999                        
REMARK 500 EXPECTED VALUES NUCLEIC ACID: CLOWNEY ET AL 1996                     
REMARK 500                                                                      
REMARK 500  M RES CSSEQI ATM1   ATM2   ATM3                                     
REMARK 500    LEU A  30   CA  -  CB  -  CG  ANGL. DEV. = -14.2 DEGREES          
REMARK 500    LEU A  85   CB  -  CG  -  CD1 ANGL. DEV. = -23.1 DEGREES          
REMARK 500    LEU A  85   N   -  CA  -  C   ANGL. DEV. = -18.4 DEGREES          
REMARK 500    ASN A  86   CB  -  CA  -  C   ANGL. DEV. = -12.1 DEGREES          
REMARK 500    ASN A  86   OD1 -  CG  -  ND2 ANGL. DEV. = -19.0 DEGREES          
REMARK 500    ASN A  86   CB  -  CG  -  OD1 ANGL. DEV. = -40.2 DEGREES          
REMARK 500    ASN A  86   N   -  CA  -  C   ANGL. DEV. = -18.3 DEGREES          
REMARK 500    ASN A  86   CA  -  C   -  N   ANGL. DEV. = -13.8 DEGREES          
REMARK 500    ASP A  88   CB  -  CG  -  OD2 ANGL. DEV. =   6.2 DEGREES          
REMARK 500                                                                      
REMARK 500 REMARK: NULL                                                         
REMARK 500                                                                      
REMARK 500 GEOMETRY AND STEREOCHEMISTRY                                         
REMARK 500 SUBTOPIC: TORSION ANGLES                                             
REMARK 500                                                                      
REMARK 500 TORSION ANGLES OUTSIDE THE EXPECTED RAMACHANDRAN REGIONS:            
REMARK 500 (M=MODEL NUMBER; RES=RESIDUE NAME; C=CHAIN IDENTIFIER;               
REMARK 500 SSEQ=SEQUENCE NUMBER; I=INSERTION CODE).                             
REMARK 500                                                                      
REMARK 500 STANDARD TABLE:                                                      
REMARK 500 FORMAT:(10X,I3,1X,A3,1X,A1,I4,A1,4X,F7.2,3X,F7.2)                    
REMARK 500                                                                      
REMARK 500 EXPECTED VALUES: GJ KLEYWEGT AND TA JONES (1996). PHI/PSI-           
REMARK 500 CHOLOGY: RAMACHANDRAN REVISITED. STRUCTURE 4, 1395 - 1400            
REMARK 500                                                                      
REMARK 500  M RES CSSEQI        PSI       PHI                                   
REMARK 500    TRP A  76       -4.50   -142.65                                   
REMARK 500    ARG A 128     -173.71     92.02                                   
REMARK 500                                                                      
REMARK 500 REMARK: NULL                                                         
REMARK 500                                                                      
REMARK 500 GEOMETRY AND STEREOCHEMISTRY                                         
REMARK 500 SUBTOPIC: PLANAR GROUPS                                              
REMARK 500                                                                      
REMARK 500 PLANAR GROUPS IN THE FOLLOWING RESIDUES HAVE A TOTAL                 
REMARK 500 RMS DISTANCE OF ALL ATOMS FROM THE BEST-FIT PLANE                    
REMARK 500 BY MORE THAN AN EXPECTED VALUE OF 6*RMSD, WITH AN                    
REMARK 500 RMSD 0.02 ANGSTROMS, OR AT LEAST ONE ATOM HAS                        
REMARK 500 AN RMSD GREATER THAN THIS VALUE                                      
REMARK 500 (M=MODEL NUMBER; RES=RESIDUE NAME; C=CHAIN IDENTIFIER;               
REMARK 500 SSEQ=SEQUENCE NUMBER; I=INSERTION CODE).                             
REMARK 500                                                                      
REMARK 500  M RES CSSEQI        RMS     TYPE                                    
REMARK 500    ASN A  86         0.29    SIDE CHAIN                              
REMARK 500                                                                      
REMARK 500 REMARK: NULL                                                         
REMARK 500                                                                      
REMARK 500 GEOMETRY AND STEREOCHEMISTRY                                         
REMARK 500 SUBTOPIC: MAIN CHAIN PLANARITY                                       
REMARK 500                                                                      
REMARK 500 THE FOLLOWING RESIDUES HAVE A PSEUDO PLANARITY                       
REMARK 500 TORSION ANGLE, C(I) - CA(I) - N(I+1) - O(I), GREATER                 
REMARK 500 10.0 DEGREES. (M=MODEL NUMBER; RES=RESIDUE NAME;                     
REMARK 500 C=CHAIN IDENTIFIER; SSEQ=SEQUENCE NUMBER;                            
REMARK 500 I=INSERTION CODE).                                                   
REMARK 500                                                                      
REMARK 500  M RES CSSEQI        ANGLE                                           
REMARK 500    LEU A  85        -20.10                                           
REMARK 500    ASN A  86        -19.80                                           
REMARK 500                                                                      
REMARK 500 REMARK: NULL                                                         
REMARK 900                                                                      
REMARK 900 RELATED ENTRIES                                                      
REMARK 900 RELATED ID: 1KNL   RELATED DB: PDB                                   
REMARK 900 STREPROMYCES LIVIDANS XYLAN BINDING DOMAIN CBM13                     
REMARK 900 RELATED ID: 1KNM   RELATED DB: PDB                                   
REMARK 900 STREPROMYCES LIVIDANS XYLAN BINDING DOMAIN CBM13 IN COMPLEX WITH     
REMARK 900 LACTOSE                                                              
DBREF  1MC9 A    0   129  UNP    P26514   XYNA_STRLI     348    477             
SEQRES   1 A  130  GLU PRO PRO ALA ASP GLY GLY GLN ILE LYS GLY VAL GLY
SEQRES   2 A  130  SER GLY ARG CYS LEU ASP VAL PRO ASP ALA SER THR SER
SEQRES   3 A  130  ASP GLY THR GLN LEU GLN LEU TRP ASP CYS HIS SER GLY
SEQRES   4 A  130  THR ASN GLN GLN TRP ALA ALA THR ASP ALA GLY GLU LEU
SEQRES   5 A  130  ARG VAL TYR GLY ASP LYS CYS LEU ASP ALA ALA GLY THR
SEQRES   6 A  130  SER ASN GLY SER LYS VAL GLN ILE TYR SER CYS TRP GLY
SEQRES   7 A  130  GLY ASP ASN GLN LYS TRP ARG LEU ASN SER ASP GLY SER
SEQRES   8 A  130  VAL VAL GLY VAL GLN SER GLY LEU CYS LEU ASP ALA VAL
SEQRES   9 A  130  GLY ASN GLY THR ALA ASN GLY THR LEU ILE GLN LEU TYR
SEQRES  10 A  130  THR CYS SER ASN GLY SER ASN GLN ARG TRP THR ARG THR
HET    XYP  B   1      10                                                       
HET    XYP  B   2       9                                                       
HET    XYP  B   3       9                                                       
HET    XYP  B   4       9                                                       
HET    XYP  B   5       9                                                       
HET    SO4  A 130       5                                                       
HET    GOL  A 136       6                                                       
HETNAM     XYP BETA-D-XYLOPYRANOSE                                              
HETNAM     SO4 SULFATE ION                                                      
HETNAM     GOL GLYCEROL                                                         
HETSYN     GOL GLYCERIN; PROPANE-1,2,3-TRIOL                                    
FORMUL   2  XYP    5(C5 H10 O5)                                                 
FORMUL   3  SO4    O4 S 2-                                                      
FORMUL   4  GOL    C3 H8 O3                                                     
FORMUL   5  HOH   *187(H2 O)                                                    
HELIX    1   1 VAL A   19  SER A   23  1                                   5
HELIX    2   2 GLY A   38  GLN A   42  1                                   5
HELIX    3   3 GLY A   78  GLN A   81  1                                   4
HELIX    4   4 GLY A  104  GLY A  106  1                                   3
HELIX    5   5 GLY A  121  GLN A  124  1                                   4
SHEET    1   1 1 LYS A   9  GLY A  10  0
SHEET    2   2 1 CYS A  16  ASP A  18  0
SHEET    3   3 1 GLN A  31  TRP A  33  0
SHEET    4   4 1 ALA A  44  ALA A  45  0
SHEET    5   5 1 LEU A  51  VAL A  53  0
SHEET    6   6 1 LYS A  57  ALA A  61  0
SHEET    7   7 1 VAL A  70  SER A  74  0
SHEET    8   8 1 TRP A  83  LEU A  85  0
SHEET    9   9 1 VAL A  91  GLY A  93  0
SHEET   10  10 1 CYS A  99  ALA A 102  0
SHEET   11  11 1 ILE A 113  TYR A 116  0
SHEET   12  12 1 TRP A 126  THR A 127  0
SSBOND   1 CYS A   16    CYS A   35                          1555   1555  2.06
SSBOND   2 CYS A   58    CYS A   75                          1555   1555  2.03
SSBOND   3 CYS A   99    CYS A  118                          1555   1555  2.60
LINK        O4   XYP B   1                C1   XYP B   2     1555   1555  1.39
LINK        O4   XYP B   2                C1   XYP B   3     1555   1555  1.39
LINK        O4   XYP B   3                C1   XYP B   4     1555   1555  1.39
LINK        O4   XYP B   4                C1   XYP B   5     1555   1555  1.38
CRYST1   55.130   55.130   80.142  90.00  90.00 120.00 P 32 2 1      6          
ORIGX1      1.000000  0.000000  0.000000        0.00000                         
ORIGX2      0.000000  1.000000  0.000000        0.00000                         
ORIGX3      0.000000  0.000000  1.000000        0.00000                         
SCALE1      0.018139  0.010473  0.000000        0.00000                         
SCALE2      0.000000  0.020945  0.000000        0.00000                         
SCALE3      0.000000  0.000000  0.012478        0.00000                         
MODEL        1
ATOM      1  N   ASP A   4      28.689  35.669   7.793  1.00 43.78           N
ATOM      2  CA  ASP A   4      29.470  36.056   6.584  1.00 43.58           C
ATOM      3  C   ASP A   4      29.991  34.821   5.836  1.00 42.24           C
ATOM      4  O   ASP A   4      29.779  34.690   4.624  1.00 42.63           O
ATOM      5  CB  ASP A   4      30.616  37.015   6.953  1.00 44.27           C
ATOM      6  CG  ASP A   4      31.391  36.578   8.196  1.00 46.16           C
ATOM      7  OD1 ASP A   4      30.774  36.050   9.151  1.00 47.95           O
ATOM      8  OD2 ASP A   4      32.627  36.738   8.309  1.00 47.88           O
ATOM      9  N   GLY A   5      30.664  33.924   6.560  1.00 40.31           N
ATOM     10  CA  GLY A   5      31.106  32.648   6.017  1.00 38.26           C
ATOM     11  C   GLY A   5      32.491  32.653   5.401  1.00 36.16           C
ATOM     12  O   GLY A   5      33.472  33.066   6.030  1.00 36.68           O
ATOM     13  N   GLY A   6      32.556  32.156   4.169  1.00 33.17           N
ATOM     14  CA  GLY A   6      33.770  32.091   3.384  1.00 30.55           C
ATOM     15  C   GLY A   6      34.131  30.656   3.051  1.00 28.07           C
ATOM     16  O   GLY A   6      33.987  29.759   3.879  1.00 26.86           O
ATOM     17  N   GLN A   7      34.623  30.441   1.838  1.00 25.61           N
ATOM     18  CA  GLN A   7      35.126  29.128   1.450  1.00 24.04           C
ATOM     19  C   GLN A   7      36.483  28.878   2.097  1.00 22.64           C
ATOM     20  O   GLN A   7      37.127  29.805   2.571  1.00 22.33           O
ATOM     21  CB  GLN A   7      35.222  29.020  -0.071  1.00 23.92           C
ATOM     22  CG  GLN A   7      33.882  29.246  -0.770  1.00 24.14           C
ATOM     23  CD  GLN A   7      34.017  29.426  -2.267  1.00 24.93           C
ATOM     24  OE1 GLN A   7      33.309  28.774  -3.042  1.00 25.76           O
ATOM     25  NE2 GLN A   7      34.927  30.298  -2.679  1.00 24.65           N
ATOM     26  N   ILE A   8      36.884  27.612   2.140  1.00 21.07           N
ATOM     27  CA  ILE A   8      38.197  27.189   2.611  1.00 20.32           C
ATOM     28  C   ILE A   8      38.777  26.393   1.461  1.00 19.56           C
ATOM     29  O   ILE A   8      38.412  25.238   1.259  1.00 19.01           O
ATOM     30  CB  ILE A   8      38.086  26.303   3.880  1.00 20.17           C
ATOM     31  CG1 ILE A   8      37.494  27.100   5.042  1.00 20.35           C
ATOM     32  CG2 ILE A   8      39.444  25.736   4.283  1.00 20.12           C
ATOM     33  CD1 ILE A   8      38.284  28.338   5.394  1.00 21.79           C
ATOM     34  N   LYS A   9      39.637  27.026   0.680  1.00 18.92           N
ATOM     35  CA  LYS A   9      40.116  26.400  -0.539  1.00 18.70           C
ATOM     36  C   LYS A   9      41.533  25.847  -0.412  1.00 17.76           C
ATOM     37  O   LYS A   9      42.440  26.507   0.088  1.00 17.67           O
ATOM     38  CB  LYS A   9      39.942  27.320  -1.753  1.00 19.44           C
ATOM     39  CG  LYS A   9      40.949  28.412  -1.953  1.00 22.00           C
ATOM     40  CD  LYS A   9      40.753  29.153  -3.310  1.00 24.51           C
ATOM     41  CE  LYS A   9      40.566  28.211  -4.505  1.00 25.56           C
ATOM     42  NZ  LYS A   9      40.487  28.941  -5.803  1.00 26.66           N
ATOM     43  N   GLY A  10      41.694  24.612  -0.862  1.00 16.77           N
ATOM     44  CA  GLY A  10      42.968  23.932  -0.817  1.00 16.20           C
ATOM     45  C   GLY A  10      43.929  24.530  -1.827  1.00 15.92           C
ATOM     46  O   GLY A  10      43.600  24.690  -2.991  1.00 15.54           O
ATOM     47  N   VAL A  11      45.118  24.883  -1.368  1.00 15.54           N
ATOM     48  CA  VAL A  11      46.137  25.470  -2.242  1.00 15.55           C
ATOM     49  C   VAL A  11      46.622  24.485  -3.312  1.00 15.33           C
ATOM     50  O   VAL A  11      46.712  24.828  -4.494  1.00 15.16           O
ATOM     51  CB  VAL A  11      47.324  25.983  -1.416  1.00 15.80           C
ATOM     52  CG1 VAL A  11      48.432  26.490  -2.316  1.00 16.00           C
ATOM     53  CG2 VAL A  11      46.856  27.086  -0.479  1.00 16.39           C
ATOM     54  N   GLY A  12      46.923  23.261  -2.898  1.00 14.79           N
ATOM     55  CA  GLY A  12      47.470  22.264  -3.802  1.00 14.63           C
ATOM     56  C   GLY A  12      46.495  21.840  -4.893  1.00 14.20           C
ATOM     57  O   GLY A  12      46.896  21.615  -6.032  1.00 14.38           O
ATOM     58  N   SER A  13      45.214  21.758  -4.538  1.00 13.32           N
ATOM     59  CA  SER A  13      44.152  21.303  -5.445  1.00 12.77           C
ATOM     60  C   SER A  13      43.380  22.417  -6.156  1.00 12.90           C
ATOM     61  O   SER A  13      42.780  22.187  -7.210  1.00 13.20           O
ATOM     62  CB  SER A  13      43.142  20.468  -4.654  1.00 12.41           C
ATOM     63  OG  SER A  13      42.519  21.236  -3.638  1.00 10.58           O
ATOM     64  N   GLY A  14      43.389  23.614  -5.574  1.00 12.79           N
ATOM     65  CA  GLY A  14      42.489  24.695  -5.960  1.00 12.93           C
ATOM     66  C   GLY A  14      41.004  24.371  -5.781  1.00 12.88           C
ATOM     67  O   GLY A  14      40.144  25.046  -6.344  1.00 13.00           O
ATOM     68  N   ARG A  15      40.704  23.336  -4.998  1.00 12.71           N
ATOM     69  CA  ARG A  15      39.330  22.908  -4.747  1.00 12.71           C
ATOM     70  C   ARG A  15      38.951  23.206  -3.303  1.00 12.80           C
ATOM     71  O   ARG A  15      39.805  23.267  -2.423  1.00 12.94           O
ATOM     72  CB  ARG A  15      39.162  21.411  -5.050  1.00 12.83           C
ATOM     73  CG  ARG A  15      39.141  21.098  -6.530  1.00 12.45           C
ATOM     74  CD  ARG A  15      38.904  19.635  -6.939  1.00 13.26           C
ATOM     75  NE  ARG A  15      38.749  19.681  -8.388  1.00 13.00           N
ATOM     76  CZ  ARG A  15      39.744  19.709  -9.263  1.00 13.90           C
ATOM     77  NH1 ARG A  15      41.004  19.588  -8.874  1.00 13.88           N
ATOM     78  NH2 ARG A  15      39.472  19.830 -10.554  1.00 14.40           N
ATOM     79  N   CYS A  16      37.658  23.362  -3.062  1.00 12.66           N
ATOM     80  CA  CYS A  16      37.156  23.812  -1.767  1.00 12.58           C
ATOM     81  C   CYS A  16      36.761  22.687  -0.825  1.00 11.92           C
ATOM     82  O   CYS A  16      36.354  21.612  -1.234  1.00 11.32           O
ATOM     83  CB  CYS A  16      35.951  24.732  -1.953  1.00 13.09           C
ATOM     84  SG  CYS A  16      36.357  26.392  -2.553  1.00 14.97           S
ATOM     85  N   LEU A  17      36.870  22.983   0.458  1.00 11.36           N
ATOM     86  CA  LEU A  17      36.414  22.112   1.513  1.00 11.20           C
ATOM     87  C   LEU A  17      34.884  22.025   1.421  1.00 10.99           C
ATOM     88  O   LEU A  17      34.187  23.028   1.574  1.00 11.03           O
ATOM     89  CB  LEU A  17      36.871  22.688   2.852  1.00 11.28           C
ATOM     90  CG  LEU A  17      36.523  21.893   4.104  1.00 11.04           C
ATOM     91  CD1 LEU A  17      37.171  20.517   4.094  1.00 11.82           C
ATOM     92  CD2 LEU A  17      36.941  22.690   5.342  1.00 10.36           C
ATOM     93  N   ASP A  18      34.375  20.828   1.152  1.00 10.78           N
ATOM     94  CA  ASP A  18      32.985  20.629   0.711  1.00 10.91           C
ATOM     95  C   ASP A  18      32.307  19.523   1.521  1.00 10.97           C
ATOM     96  O   ASP A  18      32.866  18.443   1.679  1.00 10.60           O
ATOM     97  CB  ASP A  18      33.018  20.283  -0.788  1.00 10.75           C
ATOM     98  CG  ASP A  18      31.651  19.936  -1.375  1.00 10.63           C
ATOM     99  OD1 ASP A  18      31.100  18.853  -1.076  1.00  9.48           O
ATOM    100  OD2 ASP A  18      31.089  20.674  -2.210  1.00 10.46           O
ATOM    101  N   VAL A  19      31.102  19.798   2.042  1.00 10.81           N
ATOM    102  CA  VAL A  19      30.300  18.772   2.702  1.00 10.73           C
ATOM    103  C   VAL A  19      29.539  18.013   1.618  1.00 10.66           C
ATOM    104  O   VAL A  19      28.706  18.600   0.924  1.00 10.36           O
ATOM    105  CB  VAL A  19      29.299  19.358   3.729  1.00 10.78           C
ATOM    106  CG1 VAL A  19      28.628  18.244   4.512  1.00 11.42           C
ATOM    107  CG2 VAL A  19      29.994  20.319   4.689  1.00 10.68           C
ATOM    108  N   PRO A  20      29.842  16.726   1.455  1.00 10.34           N
ATOM    109  CA  PRO A  20      29.188  15.885   0.447  1.00 10.65           C
ATOM    110  C   PRO A  20      27.671  16.008   0.416  1.00 10.37           C
ATOM    111  O   PRO A  20      27.003  15.778   1.431  1.00 10.59           O
ATOM    112  CB  PRO A  20      29.590  14.474   0.868  1.00 10.42           C
ATOM    113  CG  PRO A  20      30.880  14.623   1.536  1.00 10.85           C
ATOM    114  CD  PRO A  20      30.863  15.970   2.198  1.00 10.77           C
ATOM    115  N   ASP A  21      27.152  16.376  -0.754  1.00 10.52           N
ATOM    116  CA  ASP A  21      25.718  16.462  -1.023  1.00 10.52           C
ATOM    117  C   ASP A  21      24.968  17.451  -0.146  1.00 10.65           C
ATOM    118  O   ASP A  21      23.749  17.364  -0.010  1.00 10.77           O
ATOM    119  CB  ASP A  21      25.070  15.084  -0.895  1.00 10.51           C
ATOM    120  CG  ASP A  21      25.731  14.064  -1.771  1.00 11.35           C
ATOM    121  OD1 ASP A  21      26.065  14.416  -2.935  1.00 10.46           O
ATOM    122  OD2 ASP A  21      25.969  12.900  -1.378  1.00 11.55           O
ATOM    123  N   ALA A  22      25.690  18.405   0.431  1.00 10.64           N
ATOM    124  CA  ALA A  22      25.113  19.321   1.401  1.00 10.70           C
ATOM    125  C   ALA A  22      24.399  18.561   2.518  1.00 11.07           C
ATOM    126  O   ALA A  22      23.405  19.030   3.064  1.00 11.34           O
ATOM    127  CB  ALA A  22      24.165  20.296   0.709  1.00 10.46           C
ATOM    128  N   SER A  23      24.915  17.381   2.855  1.00 11.75           N
ATOM    129  CA  SER A  23      24.363  16.588   3.941  1.00 12.20           C
ATOM    130  C   SER A  23      24.562  17.332   5.257  1.00 12.50           C
ATOM    131  O   SER A  23      25.515  18.093   5.401  1.00 12.42           O
ATOM    132  CB  SER A  23      25.052  15.228   4.003  1.00 12.32           C
ATOM    133  OG  SER A  23      24.516  14.444   5.049  1.00 12.51           O
ATOM    134  N   THR A  24      23.652  17.116   6.199  1.00 12.81           N
ATOM    135  CA  THR A  24      23.804  17.596   7.571  1.00 13.42           C
ATOM    136  C   THR A  24      24.062  16.431   8.531  1.00 13.79           C
ATOM    137  O   THR A  24      24.113  16.628   9.740  1.00 14.26           O
ATOM    138  CB  THR A  24      22.547  18.367   8.023  1.00 13.44           C
ATOM    139  OG1 THR A  24      21.378  17.555   7.862  1.00 14.27           O
ATOM    140  CG2 THR A  24      22.301  19.563   7.126  1.00 14.10           C
ATOM    141  N   SER A  25      24.237  15.230   7.984  1.00 14.31           N
ATOM    142  CA  SER A  25      24.364  14.007   8.779  1.00 14.59           C
ATOM    143  C   SER A  25      25.695  13.912   9.506  1.00 14.37           C
ATOM    144  O   SER A  25      26.763  13.948   8.890  1.00 14.25           O
ATOM    145  CB  SER A  25      24.201  12.767   7.899  1.00 14.80           C
ATOM    146  OG  SER A  25      22.913  12.728   7.316  1.00 15.66           O
ATOM    147  N   ASP A  26      25.605  13.751  10.821  1.00 14.06           N
ATOM    148  CA  ASP A  26      26.742  13.447  11.674  1.00 13.71           C
ATOM    149  C   ASP A  26      27.617  12.370  11.047  1.00 13.25           C
ATOM    150  O   ASP A  26      27.117  11.343  10.587  1.00 13.23           O
ATOM    151  CB  ASP A  26      26.245  12.901  13.018  1.00 13.70           C
ATOM    152  CG  ASP A  26      25.862  13.979  14.002  1.00 13.48           C
ATOM    153  OD1 ASP A  26      26.055  15.187  13.735  1.00 11.44           O
ATOM    154  OD2 ASP A  26      25.335  13.679  15.093  1.00 14.52           O
ATOM    155  N   GLY A  27      28.922  12.591  11.055  1.00 12.80           N
ATOM    156  CA  GLY A  27      29.855  11.601  10.572  1.00 12.70           C
ATOM    157  C   GLY A  27      30.213  11.687   9.103  1.00 12.37           C
ATOM    158  O   GLY A  27      31.110  10.977   8.653  1.00 12.98           O
ATOM    159  N   THR A  28      29.540  12.548   8.352  1.00 11.86           N
ATOM    160  CA  THR A  28      29.842  12.695   6.932  1.00 11.90           C
ATOM    161  C   THR A  28      31.265  13.222   6.773  1.00 11.36           C
ATOM    162  O   THR A  28      31.588  14.290   7.267  1.00 11.41           O
ATOM    163  CB  THR A  28      28.843  13.658   6.269  1.00 12.07           C
ATOM    164  OG1 THR A  28      27.507  13.169   6.446  1.00 12.05           O
ATOM    165  CG2 THR A  28      29.030  13.675   4.771  1.00 12.33           C
ATOM    166  N   GLN A  29      32.116  12.465   6.092  1.00 11.05           N
ATOM    167  CA  GLN A  29      33.506  12.865   5.917  1.00 10.82           C
ATOM    168  C   GLN A  29      33.630  13.999   4.893  1.00 11.02           C
ATOM    169  O   GLN A  29      32.971  13.986   3.849  1.00 10.73           O
ATOM    170  CB  GLN A  29      34.378  11.676   5.497  1.00 10.71           C
ATOM    171  CG  GLN A  29      35.867  12.025   5.382  1.00 10.13           C
ATOM    172  CD  GLN A  29      36.778  10.819   5.410  1.00 10.54           C
ATOM    173  OE1 GLN A  29      36.325   9.687   5.251  1.00 10.88           O
ATOM    174  NE2 GLN A  29      38.068  11.059   5.593  1.00 10.12           N
ATOM    175  N   LEU A  30      34.491  14.964   5.193  1.00 11.00           N
ATOM    176  CA  LEU A  30      34.743  16.075   4.280  1.00 11.21           C
ATOM    177  C   LEU A  30      35.517  15.670   3.044  1.00 10.89           C
ATOM    178  O   LEU A  30      36.247  14.688   3.045  1.00 10.52           O
ATOM    179  CB  LEU A  30      35.423  17.231   5.012  1.00 11.73           C
ATOM    180  CG  LEU A  30      34.222  17.911   5.671  1.00 13.14           C
ATOM    181  CD1 LEU A  30      34.383  17.993   7.136  1.00 14.51           C
ATOM    182  CD2 LEU A  30      33.810  19.217   5.016  1.00 13.96           C
ATOM    183  N   GLN A  31      35.319  16.441   1.980  1.00 10.71           N
ATOM    184  CA  GLN A  31      35.990  16.210   0.704  1.00 10.40           C
ATOM    185  C   GLN A  31      36.447  17.528   0.078  1.00 10.63           C
ATOM    186  O   GLN A  31      36.054  18.612   0.528  1.00 10.43           O
ATOM    187  CB  GLN A  31      35.042  15.499  -0.257  1.00 10.57           C
ATOM    188  CG  GLN A  31      33.959  16.409  -0.846  1.00 10.62           C
ATOM    189  CD  GLN A  31      32.924  15.666  -1.669  1.00  9.94           C
ATOM    190  OE1 GLN A  31      33.148  14.528  -2.085  1.00  9.25           O
ATOM    191  NE2 GLN A  31      31.793  16.321  -1.930  1.00  9.37           N
ATOM    192  N   LEU A  32      37.267  17.421  -0.966  1.00 10.70           N
ATOM    193  CA  LEU A  32      37.528  18.533  -1.871  1.00 10.78           C
ATOM    194  C   LEU A  32      36.462  18.521  -2.962  1.00 10.79           C
ATOM    195  O   LEU A  32      36.040  17.460  -3.407  1.00 10.99           O
ATOM    196  CB  LEU A  32      38.899  18.399  -2.530  1.00 10.81           C
ATOM    197  CG  LEU A  32      40.137  18.436  -1.638  1.00 11.19           C
ATOM    198  CD1 LEU A  32      41.406  18.170  -2.467  1.00 11.20           C
ATOM    199  CD2 LEU A  32      40.217  19.777  -0.927  1.00 11.97           C
ATOM    200  N   TRP A  33      36.026  19.700  -3.385  1.00 10.87           N
ATOM    201  CA  TRP A  33      35.202  19.824  -4.595  1.00 10.84           C
ATOM    202  C   TRP A  33      35.399  21.169  -5.269  1.00 11.24           C
ATOM    203  O   TRP A  33      35.650  22.180  -4.604  1.00 10.99           O
ATOM    204  CB  TRP A  33      33.708  19.623  -4.308  1.00 10.84           C
ATOM    205  CG  TRP A  33      33.001  19.012  -5.481  1.00 10.59           C
ATOM    206  CD1 TRP A  33      32.395  19.669  -6.513  1.00 10.87           C
ATOM    207  CD2 TRP A  33      32.862  17.615  -5.763  1.00 11.30           C
ATOM    208  NE1 TRP A  33      31.877  18.766  -7.411  1.00 11.48           N
ATOM    209  CE2 TRP A  33      32.149  17.497  -6.975  1.00 11.29           C
ATOM    210  CE3 TRP A  33      33.259  16.441  -5.105  1.00 11.70           C
ATOM    211  CZ2 TRP A  33      31.830  16.260  -7.539  1.00 11.53           C
ATOM    212  CZ3 TRP A  33      32.936  15.222  -5.661  1.00 12.61           C
ATOM    213  CH2 TRP A  33      32.234  15.138  -6.871  1.00 12.35           C
ATOM    214  N   ASP A  34      35.284  21.177  -6.594  1.00 11.74           N
ATOM    215  CA  ASP A  34      35.279  22.417  -7.357  1.00 12.34           C
ATOM    216  C   ASP A  34      34.461  23.481  -6.634  1.00 12.56           C
ATOM    217  O   ASP A  34      33.322  23.243  -6.228  1.00 12.44           O
ATOM    218  CB  ASP A  34      34.689  22.208  -8.752  1.00 12.26           C
ATOM    219  CG  ASP A  34      35.537  21.309  -9.618  1.00 12.71           C
ATOM    220  OD1 ASP A  34      36.787  21.362  -9.512  1.00 13.05           O
ATOM    221  OD2 ASP A  34      35.027  20.517 -10.442  1.00 13.15           O
ATOM    222  N   CYS A  35      35.060  24.653  -6.473  1.00 13.13           N
ATOM    223  CA  CYS A  35      34.464  25.710  -5.677  1.00 13.75           C
ATOM    224  C   CYS A  35      33.210  26.259  -6.322  1.00 14.34           C
ATOM    225  O   CYS A  35      33.183  26.519  -7.522  1.00 14.41           O
ATOM    226  CB  CYS A  35      35.454  26.850  -5.490  1.00 14.00           C
ATOM    227  SG  CYS A  35      36.907  26.363  -4.537  1.00 14.80           S
ATOM    228  N   HIS A  36      32.180  26.446  -5.510  1.00 15.03           N
ATOM    229  CA  HIS A  36      30.950  27.074  -5.962  1.00 16.00           C
ATOM    230  C   HIS A  36      30.257  27.791  -4.790  1.00 16.83           C
ATOM    231  O   HIS A  36      30.715  27.727  -3.646  1.00 17.33           O
ATOM    232  CB  HIS A  36      30.041  26.056  -6.655  1.00 16.05           C
ATOM    233  CG  HIS A  36      29.516  24.981  -5.755  1.00 16.43           C
ATOM    234  ND1 HIS A  36      29.813  23.648  -5.936  1.00 16.53           N
ATOM    235  CD2 HIS A  36      28.680  25.036  -4.694  1.00 17.29           C
ATOM    236  CE1 HIS A  36      29.187  22.932  -5.019  1.00 16.28           C
ATOM    237  NE2 HIS A  36      28.501  23.750  -4.246  1.00 17.36           N
ATOM    238  N   SER A  37      29.162  28.476  -5.083  1.00 17.51           N
ATOM    239  CA  SER A  37      28.548  29.420  -4.135  1.00 18.03           C
ATOM    240  C   SER A  37      27.687  28.828  -2.990  1.00 18.29           C
ATOM    241  O   SER A  37      27.197  29.573  -2.139  1.00 18.82           O
ATOM    242  CB  SER A  37      27.708  30.429  -4.930  1.00 18.02           C
ATOM    243  OG  SER A  37      26.635  29.778  -5.579  1.00 18.59           O
ATOM    244  N   GLY A  38      27.522  27.511  -2.955  1.00 18.38           N
ATOM    245  CA  GLY A  38      26.592  26.846  -2.048  1.00 18.10           C
ATOM    246  C   GLY A  38      26.926  26.873  -0.559  1.00 17.64           C
ATOM    247  O   GLY A  38      28.055  27.160  -0.164  1.00 17.81           O
ATOM    248  N   THR A  39      25.943  26.537   0.272  1.00 17.20           N
ATOM    249  CA  THR A  39      26.133  26.558   1.730  1.00 16.69           C
ATOM    250  C   THR A  39      27.039  25.457   2.246  1.00 15.73           C
ATOM    251  O   THR A  39      27.643  25.605   3.309  1.00 15.67           O
ATOM    252  CB  THR A  39      24.800  26.503   2.484  1.00 17.04           C
ATOM    253  OG1 THR A  39      24.071  25.316   2.132  1.00 17.74           O
ATOM    254  CG2 THR A  39      23.916  27.676   2.081  1.00 18.20           C
ATOM    255  N   ASN A  40      27.156  24.369   1.494  1.00 14.96           N
ATOM    256  CA  ASN A  40      28.020  23.253   1.897  1.00 14.37           C
ATOM    257  C   ASN A  40      29.516  23.514   1.670  1.00 13.92           C
ATOM    258  O   ASN A  40      30.342  22.633   1.904  1.00 13.25           O
ATOM    259  CB  ASN A  40      27.576  21.939   1.233  1.00 14.42           C
ATOM    260  CG  ASN A  40      27.664  21.973  -0.289  1.00 14.28           C
ATOM    261  OD1 ASN A  40      27.286  22.960  -0.931  1.00 15.09           O
ATOM    262  ND2 ASN A  40      28.130  20.877  -0.871  1.00 12.79           N
ATOM    263  N   GLN A  41      29.854  24.720   1.205  1.00 13.52           N
ATOM    264  CA  GLN A  41      31.242  25.154   1.078  1.00 13.70           C
ATOM    265  C   GLN A  41      31.536  26.439   1.855  1.00 14.08           C
ATOM    266  O   GLN A  41      32.635  26.970   1.767  1.00 13.96           O
ATOM    267  CB  GLN A  41      31.607  25.345  -0.392  1.00 13.41           C
ATOM    268  CG  GLN A  41      31.758  24.049  -1.161  1.00 13.14           C
ATOM    269  CD  GLN A  41      32.234  24.275  -2.586  1.00 12.14           C
ATOM    270  OE1 GLN A  41      32.588  25.398  -2.947  1.00 12.97           O
ATOM    271  NE2 GLN A  41      32.255  23.218  -3.391  1.00 10.64           N
ATOM    272  N   GLN A  42      30.553  26.906   2.624  1.00 14.65           N
ATOM    273  CA  GLN A  42      30.670  28.108   3.438  1.00 15.27           C
ATOM    274  C   GLN A  42      31.015  27.748   4.879  1.00 14.84           C
ATOM    275  O   GLN A  42      30.264  27.041   5.543  1.00 15.29           O
ATOM    276  CB  GLN A  42      29.357  28.889   3.402  1.00 15.92           C
ATOM    277  CG  GLN A  42      29.059  29.542   2.068  1.00 17.98           C
ATOM    278  CD  GLN A  42      30.068  30.603   1.698  1.00 20.78           C
ATOM    279  OE1 GLN A  42      30.744  30.500   0.673  1.00 23.59           O
ATOM    280  NE2 GLN A  42      30.176  31.630   2.531  1.00 22.15           N
ATOM    281  N   TRP A  43      32.153  28.245   5.353  1.00 14.20           N
ATOM    282  CA  TRP A  43      32.637  27.964   6.702  1.00 13.96           C
ATOM    283  C   TRP A  43      32.832  29.244   7.491  1.00 14.31           C
ATOM    284  O   TRP A  43      33.520  30.148   7.035  1.00 14.67           O
ATOM    285  CB  TRP A  43      33.954  27.203   6.628  1.00 13.68           C
ATOM    286  CG  TRP A  43      33.797  25.906   5.914  1.00 12.62           C
ATOM    287  CD1 TRP A  43      33.968  25.673   4.587  1.00 11.49           C
ATOM    288  CD2 TRP A  43      33.395  24.661   6.492  1.00 12.35           C
ATOM    289  NE1 TRP A  43      33.711  24.354   4.300  1.00 11.27           N
ATOM    290  CE2 TRP A  43      33.354  23.710   5.454  1.00 11.39           C
ATOM    291  CE3 TRP A  43      33.079  24.246   7.787  1.00 12.60           C
ATOM    292  CZ2 TRP A  43      33.005  22.381   5.672  1.00 11.56           C
ATOM    293  CZ3 TRP A  43      32.735  22.929   8.000  1.00 11.94           C
ATOM    294  CH2 TRP A  43      32.706  22.011   6.953  1.00 11.55           C
ATOM    295  N   ALA A  44      32.239  29.306   8.680  1.00 14.43           N
ATOM    296  CA  ALA A  44      32.366  30.460   9.559  1.00 14.62           C
ATOM    297  C   ALA A  44      33.259  30.124  10.753  1.00 14.65           C
ATOM    298  O   ALA A  44      32.963  29.213  11.515  1.00 14.31           O
ATOM    299  CB  ALA A  44      30.996  30.908  10.033  1.00 14.78           C
ATOM    300  N   ALA A  45      34.355  30.861  10.911  1.00 14.80           N
ATOM    301  CA  ALA A  45      35.198  30.723  12.092  1.00 15.22           C
ATOM    302  C   ALA A  45      34.532  31.426  13.277  1.00 15.35           C
ATOM    303  O   ALA A  45      33.968  32.510  13.127  1.00 16.20           O
ATOM    304  CB  ALA A  45      36.571  31.302  11.831  1.00 15.51           C
ATOM    305  N   THR A  46      34.581  30.809  14.451  1.00 15.29           N
ATOM    306  CA  THR A  46      34.002  31.404  15.652  1.00 15.38           C
ATOM    307  C   THR A  46      35.078  31.648  16.699  1.00 15.73           C
ATOM    308  O   THR A  46      36.178  31.088  16.630  1.00 15.07           O
ATOM    309  CB  THR A  46      32.931  30.495  16.272  1.00 15.40           C
ATOM    310  OG1 THR A  46      33.556  29.352  16.870  1.00 14.84           O
ATOM    311  CG2 THR A  46      31.993  29.910  15.229  1.00 15.48           C
ATOM    312  N   ASP A  47      34.737  32.459  17.690  1.00 16.38           N
ATOM    313  CA  ASP A  47      35.639  32.756  18.805  1.00 16.99           C
ATOM    314  C   ASP A  47      35.988  31.513  19.620  1.00 16.89           C
ATOM    315  O   ASP A  47      37.061  31.449  20.236  1.00 17.33           O
ATOM    316  CB  ASP A  47      35.023  33.811  19.727  1.00 17.36           C
ATOM    317  CG  ASP A  47      34.960  35.176  19.083  1.00 19.36           C
ATOM    318  OD1 ASP A  47      34.108  36.000  19.500  1.00 21.50           O
ATOM    319  OD2 ASP A  47      35.722  35.514  18.149  1.00 20.95           O
ATOM    320  N   ALA A  48      35.088  30.530  19.617  1.00 16.52           N
ATOM    321  CA  ALA A  48      35.308  29.256  20.298  1.00 16.00           C
ATOM    322  C   ALA A  48      36.269  28.326  19.543  1.00 15.54           C
ATOM    323  O   ALA A  48      36.543  27.218  20.002  1.00 15.58           O
ATOM    324  CB  ALA A  48      33.958  28.545  20.560  1.00 16.22           C
ATOM    325  N   GLY A  49      36.772  28.767  18.390  1.00 14.84           N
ATOM    326  CA  GLY A  49      37.780  28.026  17.646  1.00 14.36           C
ATOM    327  C   GLY A  49      37.190  27.104  16.593  1.00 13.80           C
ATOM    328  O   GLY A  49      37.903  26.334  15.966  1.00 14.01           O
ATOM    329  N   GLU A  50      35.881  27.193  16.392  1.00 13.29           N
ATOM    330  CA  GLU A  50      35.176  26.304  15.471  1.00 12.77           C
ATOM    331  C   GLU A  50      35.270  26.748  14.014  1.00 12.30           C
ATOM    332  O   GLU A  50      35.616  27.887  13.718  1.00 11.79           O
ATOM    333  CB  GLU A  50      33.699  26.215  15.849  1.00 12.74           C
ATOM    334  CG  GLU A  50      33.427  25.784  17.275  1.00 12.65           C
ATOM    335  CD  GLU A  50      32.044  26.197  17.729  1.00 12.65           C
ATOM    336  OE1 GLU A  50      31.705  27.374  17.527  1.00 12.32           O
ATOM    337  OE2 GLU A  50      31.308  25.354  18.278  1.00 13.22           O
ATOM    338  N   LEU A  51      34.959  25.812  13.120  1.00 11.89           N
ATOM    339  CA  LEU A  51      34.667  26.096  11.723  1.00 11.90           C
ATOM    340  C   LEU A  51      33.270  25.536  11.468  1.00 11.41           C
ATOM    341  O   LEU A  51      33.082  24.324  11.355  1.00 11.24           O
ATOM    342  CB  LEU A  51      35.718  25.487  10.790  1.00 12.10           C
ATOM    343  CG  LEU A  51      37.028  26.277  10.768  1.00 13.11           C
ATOM    344  CD1 LEU A  51      38.133  25.518  10.055  1.00 13.11           C
ATOM    345  CD2 LEU A  51      36.827  27.653  10.119  1.00 14.06           C
ATOM    346  N   ARG A  52      32.291  26.436  11.452  1.00 11.09           N
ATOM    347  CA  ARG A  52      30.879  26.068  11.371  1.00 10.94           C
ATOM    348  C   ARG A  52      30.333  26.125   9.957  1.00 11.10           C
ATOM    349  O   ARG A  52      30.694  27.002   9.165  1.00 11.09           O
ATOM    350  CB  ARG A  52      30.028  26.985  12.255  1.00 10.73           C
ATOM    351  CG  ARG A  52      30.107  26.693  13.740  1.00 10.41           C
ATOM    352  CD  ARG A  52      29.238  27.623  14.591  1.00 10.24           C
ATOM    353  NE  ARG A  52      29.245  27.241  16.007  1.00 10.52           N
ATOM    354  CZ  ARG A  52      28.240  26.656  16.663  1.00  9.69           C
ATOM    355  NH1 ARG A  52      27.092  26.378  16.061  1.00 10.37           N
ATOM    356  NH2 ARG A  52      28.380  26.352  17.942  1.00  9.88           N
ATOM    357  N   VAL A  53      29.439  25.189   9.672  1.00 11.19           N
ATOM    358  CA  VAL A  53      28.719  25.117   8.408  1.00 11.54           C
ATOM    359  C   VAL A  53      27.233  24.920   8.704  1.00 11.71           C
ATOM    360  O   VAL A  53      26.875  24.211   9.648  1.00 11.81           O
ATOM    361  CB  VAL A  53      29.280  23.972   7.521  1.00 11.44           C
ATOM    362  CG1 VAL A  53      29.115  22.610   8.177  1.00 11.57           C
ATOM    363  CG2 VAL A  53      28.646  23.990   6.128  1.00 11.71           C
ATOM    364  N   TYR A  54      26.380  25.583   7.917  1.00 11.85           N
ATOM    365  CA  TYR A  54      24.917  25.542   8.071  1.00 12.08           C
ATOM    366  C   TYR A  54      24.395  26.175   9.365  1.00 12.36           C
ATOM    367  O   TYR A  54      23.201  26.039   9.690  1.00 13.07           O
ATOM    368  CB  TYR A  54      24.375  24.124   8.072  1.00 11.99           C
ATOM    369  CG  TYR A  54      24.882  23.187   7.018  1.00 12.22           C
ATOM    370  CD1 TYR A  54      25.388  21.943   7.378  1.00 11.77           C
ATOM    371  CD2 TYR A  54      24.833  23.517   5.669  1.00 12.65           C
ATOM    372  CE1 TYR A  54      25.832  21.059   6.444  1.00 11.27           C
ATOM    373  CE2 TYR A  54      25.278  22.618   4.704  1.00 12.73           C
ATOM    374  CZ  TYR A  54      25.771  21.389   5.101  1.00 11.73           C
ATOM    375  OH  TYR A  54      26.224  20.474   4.178  1.00 11.80           O
ATOM    376  N   GLY A  55      25.284  26.795  10.130  1.00 12.09           N
ATOM    377  CA  GLY A  55      24.936  27.394  11.403  1.00 11.72           C
ATOM    378  C   GLY A  55      25.332  26.535  12.590  1.00 11.63           C
ATOM    379  O   GLY A  55      26.056  26.988  13.475  1.00 11.28           O
ATOM    380  N   ASP A  56      24.859  25.293  12.592  1.00 11.31           N
ATOM    381  CA  ASP A  56      24.931  24.409  13.754  1.00 11.62           C
ATOM    382  C   ASP A  56      25.899  23.239  13.660  1.00 11.42           C
ATOM    383  O   ASP A  56      26.063  22.508  14.632  1.00 11.63           O
ATOM    384  CB  ASP A  56      23.554  23.804  14.001  1.00 11.88           C
ATOM    385  CG  ASP A  56      23.154  22.817  12.920  1.00 12.14           C
ATOM    386  OD1 ASP A  56      23.190  23.193  11.734  1.00 12.74           O
ATOM    387  OD2 ASP A  56      22.778  21.652  13.165  1.00 12.13           O
ATOM    388  N   LYS A  57      26.478  23.003  12.493  1.00 11.42           N
ATOM    389  CA  LYS A  57      27.363  21.858  12.305  1.00 11.46           C
ATOM    390  C   LYS A  57      28.809  22.337  12.333  1.00 11.38           C
ATOM    391  O   LYS A  57      29.099  23.463  11.949  1.00 11.24           O
ATOM    392  CB  LYS A  57      27.041  21.139  10.995  1.00 11.71           C
ATOM    393  CG  LYS A  57      25.689  20.428  11.001  1.00 11.63           C
ATOM    394  CD  LYS A  57      25.736  19.114  11.777  1.00 11.86           C
ATOM    395  CE  LYS A  57      24.351  18.577  12.072  1.00 12.30           C
ATOM    396  NZ  LYS A  57      24.333  17.120  12.426  1.00 12.14           N
ATOM    397  N   CYS A  58      29.699  21.481  12.824  1.00 11.17           N
ATOM    398  CA  CYS A  58      31.096  21.827  13.059  1.00 11.27           C
ATOM    399  C   CYS A  58      32.014  20.890  12.316  1.00 10.92           C
ATOM    400  O   CYS A  58      31.743  19.696  12.219  1.00 10.50           O
ATOM    401  CB  CYS A  58      31.442  21.719  14.555  1.00 11.35           C
ATOM    402  SG  CYS A  58      31.096  23.213  15.488  1.00 12.99           S
ATOM    403  N   LEU A  59      33.127  21.436  11.840  1.00 10.75           N
ATOM    404  CA  LEU A  59      34.249  20.634  11.387  1.00 10.75           C
ATOM    405  C   LEU A  59      34.776  19.880  12.613  1.00 10.80           C
ATOM    406  O   LEU A  59      35.033  20.477  13.656  1.00 10.93           O
ATOM    407  CB  LEU A  59      35.328  21.534  10.782  1.00 10.75           C
ATOM    408  CG  LEU A  59      36.496  20.816  10.106  1.00 11.44           C
ATOM    409  CD1 LEU A  59      36.041  20.182   8.824  1.00 11.72           C
ATOM    410  CD2 LEU A  59      37.629  21.773   9.830  1.00 11.89           C
ATOM    411  N   ASP A  60      34.922  18.570  12.484  1.00 10.90           N
ATOM    412  CA  ASP A  60      35.075  17.696  13.638  1.00 10.86           C
ATOM    413  C   ASP A  60      36.052  16.565  13.327  1.00 11.33           C
ATOM    414  O   ASP A  60      35.895  15.849  12.335  1.00 10.93           O
ATOM    415  CB  ASP A  60      33.680  17.175  14.015  1.00 10.72           C
ATOM    416  CG  ASP A  60      33.695  16.155  15.130  1.00 10.64           C
ATOM    417  OD1 ASP A  60      34.506  15.204  15.086  1.00 11.18           O
ATOM    418  OD2 ASP A  60      32.911  16.241  16.096  1.00 10.18           O
ATOM    419  N   ALA A  61      37.063  16.422  14.180  1.00 11.68           N
ATOM    420  CA  ALA A  61      38.039  15.346  14.075  1.00 12.64           C
ATOM    421  C   ALA A  61      37.536  14.146  14.854  1.00 13.33           C
ATOM    422  O   ALA A  61      37.193  14.252  16.037  1.00 12.88           O
ATOM    423  CB  ALA A  61      39.416  15.795  14.614  1.00 12.23           C
ATOM    424  N   ALA A  62      37.491  13.007  14.175  1.00 14.69           N
ATOM    425  CA  ALA A  62      37.084  11.750  14.774  1.00 15.72           C
ATOM    426  C   ALA A  62      38.340  11.050  15.272  1.00 16.70           C
ATOM    427  O   ALA A  62      38.787  10.058  14.701  1.00 18.06           O
ATOM    428  CB  ALA A  62      36.368  10.893  13.755  1.00 15.64           C
ATOM    429  N   GLY A  63      38.931  11.597  16.317  1.00 17.19           N
ATOM    430  CA  GLY A  63      40.103  11.006  16.920  1.00 17.25           C
ATOM    431  C   GLY A  63      41.289  11.941  16.843  1.00 17.56           C
ATOM    432  O   GLY A  63      41.200  13.065  16.336  1.00 17.58           O
ATOM    433  N   THR A  64      42.417  11.457  17.342  1.00 17.90           N
ATOM    434  CA  THR A  64      43.636  12.243  17.417  1.00 18.23           C
ATOM    435  C   THR A  64      44.811  11.594  16.684  1.00 18.68           C
ATOM    436  O   THR A  64      45.938  12.078  16.759  1.00 19.05           O
ATOM    437  CB  THR A  64      44.004  12.430  18.886  1.00 18.36           C
ATOM    438  OG1 THR A  64      44.291  11.155  19.479  1.00 17.61           O
ATOM    439  CG2 THR A  64      42.817  12.966  19.663  1.00 18.33           C
ATOM    440  N   SER A  65      44.543  10.506  15.971  1.00 19.13           N
ATOM    441  CA  SER A  65      45.581   9.745  15.282  1.00 19.36           C
ATOM    442  C   SER A  65      45.702  10.143  13.829  1.00 19.10           C
ATOM    443  O   SER A  65      44.776  10.706  13.249  1.00 19.21           O
ATOM    444  CB  SER A  65      45.250   8.258  15.337  1.00 19.56           C
ATOM    445  OG  SER A  65      45.377   7.773  16.649  1.00 20.49           O
ATOM    446  N   ASN A  66      46.851   9.828  13.242  1.00 18.93           N
ATOM    447  CA  ASN A  66      47.045   9.966  11.810  1.00 18.57           C
ATOM    448  C   ASN A  66      45.992   9.182  11.068  1.00 17.99           C
ATOM    449  O   ASN A  66      45.719   8.020  11.401  1.00 17.42           O
ATOM    450  CB  ASN A  66      48.407   9.424  11.381  1.00 19.05           C
ATOM    451  CG  ASN A  66      49.441  10.501  11.222  1.00 19.97           C
ATOM    452  OD1 ASN A  66      49.117  11.662  11.045  1.00 20.87           O
ATOM    453  ND2 ASN A  66      50.705  10.107  11.247  1.00 21.64           N
ATOM    454  N   GLY A  67      45.413   9.817  10.056  1.00 17.09           N
ATOM    455  CA  GLY A  67      44.378   9.198   9.259  1.00 16.82           C
ATOM    456  C   GLY A  67      42.991   9.266   9.863  1.00 16.42           C
ATOM    457  O   GLY A  67      42.050   8.714   9.287  1.00 16.65           O
ATOM    458  N   SER A  68      42.839   9.951  10.997  1.00 15.78           N
ATOM    459  CA  SER A  68      41.518  10.123  11.597  1.00 15.20           C
ATOM    460  C   SER A  68      40.638  10.890  10.619  1.00 14.76           C
ATOM    461  O   SER A  68      41.087  11.826   9.990  1.00 14.22           O
ATOM    462  CB  SER A  68      41.587  10.872  12.933  1.00 15.20           C
ATOM    463  OG  SER A  68      42.111  10.040  13.953  1.00 15.15           O
ATOM    464  N   LYS A  69      39.391  10.462  10.482  1.00 14.48           N
ATOM    465  CA  LYS A  69      38.436  11.128   9.602  1.00 14.54           C
ATOM    466  C   LYS A  69      38.156  12.550  10.080  1.00 13.97           C
ATOM    467  O   LYS A  69      38.045  12.807  11.271  1.00 13.82           O
ATOM    468  CB  LYS A  69      37.135  10.308   9.552  1.00 14.74           C
ATOM    469  CG  LYS A  69      35.899  11.040   9.073  1.00 15.91           C
ATOM    470  CD  LYS A  69      34.709  10.086   8.948  1.00 16.39           C
ATOM    471  CE  LYS A  69      34.091   9.700  10.280  1.00 17.56           C
ATOM    472  NZ  LYS A  69      32.812   8.950  10.073  1.00 17.73           N
ATOM    473  N   VAL A  70      38.059  13.480   9.141  1.00 13.75           N
ATOM    474  CA  VAL A  70      37.515  14.795   9.441  1.00 13.41           C
ATOM    475  C   VAL A  70      36.114  14.815   8.847  1.00 12.83           C
ATOM    476  O   VAL A  70      35.901  14.471   7.681  1.00 12.55           O
ATOM    477  CB  VAL A  70      38.391  15.947   8.910  1.00 13.68           C
ATOM    478  CG1 VAL A  70      37.748  17.287   9.208  1.00 14.03           C
ATOM    479  CG2 VAL A  70      39.783  15.890   9.530  1.00 14.01           C
ATOM    480  N   GLN A  71      35.158  15.206   9.671  1.00 12.20           N
ATOM    481  CA  GLN A  71      33.747  15.035   9.366  1.00 11.90           C
ATOM    482  C   GLN A  71      32.977  16.260   9.804  1.00 11.40           C
ATOM    483  O   GLN A  71      33.521  17.127  10.488  1.00 11.50           O
ATOM    484  CB  GLN A  71      33.218  13.810  10.124  1.00 12.21           C
ATOM    485  CG  GLN A  71      33.159  14.045  11.645  1.00 12.11           C
ATOM    486  CD  GLN A  71      33.088  12.786  12.473  1.00 12.91           C
ATOM    487  OE1 GLN A  71      32.676  11.738  11.994  1.00 13.80           O
ATOM    488  NE2 GLN A  71      33.466  12.898  13.738  1.00 13.49           N
ATOM    489  N   ILE A  72      31.708  16.340   9.419  1.00 10.65           N
ATOM    490  CA  ILE A  72      30.810  17.276  10.082  1.00 10.34           C
ATOM    491  C   ILE A  72      30.169  16.561  11.262  1.00  9.93           C
ATOM    492  O   ILE A  72      30.029  15.337  11.272  1.00  8.96           O
ATOM    493  CB  ILE A  72      29.733  17.860   9.153  1.00 10.38           C
ATOM    494  CG1 ILE A  72      28.917  16.770   8.453  1.00 10.74           C
ATOM    495  CG2 ILE A  72      30.362  18.800   8.150  1.00 10.56           C
ATOM    496  CD1 ILE A  72      27.561  17.284   7.989  1.00 10.95           C
ATOM    497  N   TYR A  73      29.802  17.352  12.257  1.00  9.56           N
ATOM    498  CA  TYR A  73      29.118  16.868  13.434  1.00  9.40           C
ATOM    499  C   TYR A  73      28.395  18.026  14.079  1.00  9.35           C
ATOM    500  O   TYR A  73      28.825  19.167  13.987  1.00  8.99           O
ATOM    501  CB  TYR A  73      30.091  16.233  14.439  1.00  9.44           C
ATOM    502  CG  TYR A  73      29.570  14.935  14.987  1.00  9.80           C
ATOM    503  CD1 TYR A  73      29.905  13.729  14.379  1.00 10.80           C
ATOM    504  CD2 TYR A  73      28.720  14.901  16.088  1.00 10.55           C
ATOM    505  CE1 TYR A  73      29.426  12.525  14.861  1.00 11.99           C
ATOM    506  CE2 TYR A  73      28.223  13.696  16.574  1.00 11.02           C
ATOM    507  CZ  TYR A  73      28.585  12.515  15.958  1.00 12.12           C
ATOM    508  OH  TYR A  73      28.101  11.316  16.418  1.00 13.01           O
ATOM    509  N   SER A  74      27.284  17.736  14.738  1.00  9.39           N
ATOM    510  CA  SER A  74      26.607  18.749  15.524  1.00  9.55           C
ATOM    511  C   SER A  74      27.635  19.446  16.426  1.00  9.65           C
ATOM    512  O   SER A  74      28.459  18.782  17.067  1.00  9.67           O
ATOM    513  CB  SER A  74      25.504  18.121  16.362  1.00  9.51           C
ATOM    514  OG  SER A  74      24.455  17.643  15.537  1.00 10.58           O
ATOM    515  N   CYS A  75      27.619  20.776  16.452  1.00  9.50           N
ATOM    516  CA  CYS A  75      28.545  21.527  17.318  1.00 10.00           C
ATOM    517  C   CYS A  75      28.199  21.262  18.770  1.00 10.08           C
ATOM    518  O   CYS A  75      27.030  21.311  19.135  1.00 10.34           O
ATOM    519  CB  CYS A  75      28.468  23.039  17.076  1.00 10.45           C
ATOM    520  SG  CYS A  75      29.092  23.559  15.474  1.00 11.89           S
ATOM    521  N   TRP A  76      29.208  20.998  19.598  1.00 10.10           N
ATOM    522  CA  TRP A  76      28.960  20.737  21.015  1.00 10.18           C
ATOM    523  C   TRP A  76      29.980  21.283  22.013  1.00 10.18           C
ATOM    524  O   TRP A  76      29.768  21.176  23.218  1.00  9.62           O
ATOM    525  CB  TRP A  76      28.746  19.238  21.254  1.00 10.21           C
ATOM    526  CG  TRP A  76      29.893  18.320  20.951  1.00 10.90           C
ATOM    527  CD1 TRP A  76      30.140  17.681  19.771  1.00 11.20           C
ATOM    528  CD2 TRP A  76      30.906  17.875  21.863  1.00 11.51           C
ATOM    529  NE1 TRP A  76      31.251  16.884  19.886  1.00 11.30           N
ATOM    530  CE2 TRP A  76      31.739  16.978  21.162  1.00 11.36           C
ATOM    531  CE3 TRP A  76      31.203  18.152  23.205  1.00 11.96           C
ATOM    532  CZ2 TRP A  76      32.848  16.366  21.748  1.00 11.86           C
ATOM    533  CZ3 TRP A  76      32.294  17.533  23.789  1.00 12.21           C
ATOM    534  CH2 TRP A  76      33.106  16.650  23.061  1.00 12.09           C
ATOM    535  N   GLY A  77      31.065  21.875  21.526  1.00 10.65           N
ATOM    536  CA  GLY A  77      32.062  22.474  22.394  1.00 11.19           C
ATOM    537  C   GLY A  77      33.325  21.644  22.555  1.00 11.44           C
ATOM    538  O   GLY A  77      34.253  22.062  23.249  1.00 11.27           O
ATOM    539  N   GLY A  78      33.383  20.484  21.905  1.00 11.54           N
ATOM    540  CA  GLY A  78      34.523  19.595  22.048  1.00 11.62           C
ATOM    541  C   GLY A  78      35.799  20.177  21.463  1.00 11.64           C
ATOM    542  O   GLY A  78      35.755  20.952  20.504  1.00 11.23           O
ATOM    543  N   ASP A  79      36.943  19.809  22.035  1.00 11.93           N
ATOM    544  CA  ASP A  79      38.237  20.329  21.565  1.00 12.47           C
ATOM    545  C   ASP A  79      38.602  19.768  20.193  1.00 12.32           C
ATOM    546  O   ASP A  79      39.426  20.334  19.471  1.00 12.74           O
ATOM    547  CB  ASP A  79      39.372  19.982  22.539  1.00 13.01           C
ATOM    548  CG  ASP A  79      39.310  20.762  23.832  1.00 14.66           C
ATOM    549  OD1 ASP A  79      38.664  21.827  23.878  1.00 15.07           O
ATOM    550  OD2 ASP A  79      39.918  20.378  24.855  1.00 16.38           O
ATOM    551  N   ASN A  80      38.021  18.624  19.857  1.00 12.26           N
ATOM    552  CA  ASN A  80      38.177  18.038  18.529  1.00 12.17           C
ATOM    553  C   ASN A  80      37.357  18.782  17.472  1.00 11.79           C
ATOM    554  O   ASN A  80      37.388  18.430  16.297  1.00 11.73           O
ATOM    555  CB  ASN A  80      37.771  16.569  18.546  1.00 12.04           C
ATOM    556  CG  ASN A  80      36.309  16.368  18.904  1.00 12.10           C
ATOM    557  OD1 ASN A  80      35.827  16.867  19.935  1.00 10.88           O
ATOM    558  ND2 ASN A  80      35.593  15.633  18.062  1.00 12.13           N
ATOM    559  N   GLN A  81      36.606  19.790  17.904  1.00 11.84           N
ATOM    560  CA  GLN A  81      35.874  20.676  17.004  1.00 11.84           C
ATOM    561  C   GLN A  81      36.497  22.070  17.000  1.00 12.18           C
ATOM    562  O   GLN A  81      35.894  23.028  16.505  1.00 12.02           O
ATOM    563  CB  GLN A  81      34.401  20.753  17.416  1.00 11.67           C
ATOM    564  CG  GLN A  81      33.654  19.437  17.278  1.00 11.56           C
ATOM    565  CD  GLN A  81      32.158  19.564  17.511  1.00 10.63           C
ATOM    566  OE1 GLN A  81      31.715  20.425  18.255  1.00 11.25           O
ATOM    567  NE2 GLN A  81      31.383  18.691  16.882  1.00  9.72           N
ATOM    568  N   LYS A  82      37.703  22.178  17.562  1.00 12.61           N
ATOM    569  CA  LYS A  82      38.439  23.432  17.593  1.00 12.73           C
ATOM    570  C   LYS A  82      39.659  23.351  16.681  1.00 12.60           C
ATOM    571  O   LYS A  82      40.344  22.329  16.609  1.00 12.00           O
ATOM    572  CB  LYS A  82      38.839  23.821  19.020  1.00 12.97           C
ATOM    573  CG  LYS A  82      37.667  23.910  19.985  1.00 13.63           C
ATOM    574  CD  LYS A  82      38.102  24.490  21.337  1.00 14.48           C
ATOM    575  CE  LYS A  82      36.962  24.478  22.349  1.00 14.83           C
ATOM    576  NZ  LYS A  82      35.750  25.188  21.831  1.00 14.78           N
ATOM    577  N   TRP A  83      39.907  24.446  15.978  1.00 12.71           N
ATOM    578  CA  TRP A  83      40.923  24.511  14.939  1.00 13.36           C
ATOM    579  C   TRP A  83      41.610  25.851  15.003  1.00 14.12           C
ATOM    580  O   TRP A  83      40.980  26.867  15.282  1.00 14.80           O
ATOM    581  CB  TRP A  83      40.291  24.347  13.559  1.00 13.09           C
ATOM    582  CG  TRP A  83      39.479  23.130  13.476  1.00 13.00           C
ATOM    583  CD1 TRP A  83      38.170  23.002  13.821  1.00 12.25           C
ATOM    584  CD2 TRP A  83      39.919  21.841  13.066  1.00 12.48           C
ATOM    585  NE1 TRP A  83      37.760  21.705  13.642  1.00 11.87           N
ATOM    586  CE2 TRP A  83      38.815  20.968  13.175  1.00 12.47           C
ATOM    587  CE3 TRP A  83      41.138  21.325  12.606  1.00 12.15           C
ATOM    588  CZ2 TRP A  83      38.892  19.614  12.842  1.00 12.02           C
ATOM    589  CZ3 TRP A  83      41.209  19.981  12.272  1.00 12.18           C
ATOM    590  CH2 TRP A  83      40.091  19.143  12.390  1.00 12.40           C
ATOM    591  N   ARG A  84      42.901  25.844  14.723  1.00 14.72           N
ATOM    592  CA  ARG A  84      43.685  27.054  14.660  1.00 15.17           C
ATOM    593  C   ARG A  84      44.120  27.168  13.218  1.00 15.61           C
ATOM    594  O   ARG A  84      44.819  26.296  12.707  1.00 15.62           O
ATOM    595  CB  ARG A  84      44.864  26.940  15.622  1.00 15.37           C
ATOM    596  CG  ARG A  84      45.726  28.172  15.741  1.00 15.78           C
ATOM    597  CD  ARG A  84      46.539  28.202  17.036  1.00 15.21           C
ATOM    598  NE  ARG A  84      47.281  26.963  17.260  1.00 14.88           N
ATOM    599  CZ  ARG A  84      48.347  26.572  16.562  1.00 14.32           C
ATOM    600  NH1 ARG A  84      48.812  27.306  15.565  1.00 14.25           N
ATOM    601  NH2 ARG A  84      48.930  25.422  16.854  1.00 14.52           N
ATOM    602  N   LEU A  85      43.681  28.229  12.549  1.00 16.28           N
ATOM    603  CA  LEU A  85      43.976  28.410  11.129  1.00 16.85           C
ATOM    604  C   LEU A  85      45.625  29.426  11.510  1.00 17.95           C
ATOM    605  O   LEU A  85      45.419  30.652  11.467  1.00 18.32           O
ATOM    606  CB  LEU A  85      42.956  29.294  10.422  1.00 17.31           C
ATOM    607  CG  LEU A  85      41.967  28.462   9.613  1.00 18.25           C
ATOM    608  CD1 LEU A  85      40.361  28.520  11.701  1.00 44.62           C
ATOM    609  CD2 LEU A  85      41.220  29.456   7.902  1.00 57.71           C
ATOM    610  N   ASN A  86      46.670  28.809  10.965  1.00 17.70           N
ATOM    611  CA  ASN A  86      48.043  29.248  11.226  1.00 17.85           C
ATOM    612  C   ASN A  86      47.917  30.680   9.987  1.00 12.76           C
ATOM    613  O   ASN A  86      47.350  30.439   8.923  1.00 13.03           O
ATOM    614  CB  ASN A  86      49.097  28.388  10.470  1.00 18.19           C
ATOM    615  CG  ASN A  86      50.063  27.748  11.394  1.00 17.77           C
ATOM    616  OD1 ASN A  86      47.938  26.632  12.234  1.00 73.06           O
ATOM    617  ND2 ASN A  86      50.747  26.746  10.913  1.00 16.08           N
ATOM    618  N   SER A  87      49.098  31.277  10.084  1.00 12.71           N
ATOM    619  CA  SER A  87      49.447  32.375   9.212  1.00 12.75           C
ATOM    620  C   SER A  87      49.947  31.851   7.869  1.00 12.88           C
ATOM    621  O   SER A  87      49.953  32.607   6.896  1.00 13.29           O
ATOM    622  CB  SER A  87      50.502  33.254   9.869  1.00 12.93           C
ATOM    623  OG  SER A  87      51.747  32.567   9.949  1.00 13.14           O
ATOM    624  N   ASP A  88      50.377  30.582   7.814  1.00 12.54           N
ATOM    625  CA  ASP A  88      50.766  29.939   6.547  1.00 12.62           C
ATOM    626  C   ASP A  88      49.664  29.115   5.872  1.00 12.58           C
ATOM    627  O   ASP A  88      49.921  28.433   4.876  1.00 12.33           O
ATOM    628  CB  ASP A  88      52.006  29.060   6.721  1.00 12.51           C
ATOM    629  CG  ASP A  88      52.709  28.799   5.408  1.00 12.63           C
ATOM    630  OD1 ASP A  88      52.913  29.779   4.678  1.00 12.39           O
ATOM    631  OD2 ASP A  88      53.076  27.666   5.010  1.00 12.45           O
ATOM    632  N   GLY A  89      48.448  29.158   6.413  1.00 12.57           N
ATOM    633  CA  GLY A  89      47.324  28.435   5.830  1.00 12.76           C
ATOM    634  C   GLY A  89      47.143  27.003   6.298  1.00 12.80           C
ATOM    635  O   GLY A  89      46.346  26.248   5.723  1.00 13.05           O
ATOM    636  N   SER A  90      47.855  26.606   7.343  1.00 12.58           N
ATOM    637  CA  SER A  90      47.656  25.275   7.905  1.00 12.93           C
ATOM    638  C   SER A  90      46.475  25.344   8.866  1.00 13.14           C
ATOM    639  O   SER A  90      46.299  26.336   9.550  1.00 13.53           O
ATOM    640  CB  SER A  90      48.908  24.784   8.624  1.00 12.72           C
ATOM    641  OG  SER A  90      49.956  24.538   7.705  1.00 13.27           O
ATOM    642  N   VAL A  91      45.667  24.292   8.909  1.00 13.48           N
ATOM    643  CA  VAL A  91      44.521  24.242   9.809  1.00 13.89           C
ATOM    644  C   VAL A  91      44.774  23.115  10.796  1.00 14.05           C
ATOM    645  O   VAL A  91      44.641  21.944  10.463  1.00 14.11           O
ATOM    646  CB  VAL A  91      43.193  24.038   9.048  1.00 14.10           C
ATOM    647  CG1 VAL A  91      42.012  23.895  10.020  1.00 14.45           C
ATOM    648  CG2 VAL A  91      42.957  25.204   8.088  1.00 14.32           C
ATOM    649  N   VAL A  92      45.148  23.483  12.013  1.00 14.32           N
ATOM    650  CA  VAL A  92      45.601  22.530  13.013  1.00 14.46           C
ATOM    651  C   VAL A  92      44.496  22.227  14.010  1.00 14.43           C
ATOM    652  O   VAL A  92      43.872  23.132  14.521  1.00 13.93           O
ATOM    653  CB  VAL A  92      46.815  23.079  13.790  1.00 14.78           C
ATOM    654  CG1 VAL A  92      47.555  21.946  14.486  1.00 14.56           C
ATOM    655  CG2 VAL A  92      47.745  23.810  12.861  1.00 15.87           C
ATOM    656  N   GLY A  93      44.275  20.946  14.296  1.00 14.68           N
ATOM    657  CA  GLY A  93      43.294  20.538  15.283  1.00 14.90           C
ATOM    658  C   GLY A  93      43.843  20.768  16.677  1.00 15.53           C
ATOM    659  O   GLY A  93      44.954  20.355  16.984  1.00 15.76           O
ATOM    660  N   VAL A  94      43.074  21.438  17.524  1.00 16.01           N
ATOM    661  CA  VAL A  94      43.567  21.837  18.841  1.00 16.34           C
ATOM    662  C   VAL A  94      43.796  20.633  19.739  1.00 16.23           C
ATOM    663  O   VAL A  94      44.793  20.565  20.449  1.00 16.06           O
ATOM    664  CB  VAL A  94      42.606  22.836  19.519  1.00 16.57           C
ATOM    665  CG1 VAL A  94      43.047  23.130  20.966  1.00 17.51           C
ATOM    666  CG2 VAL A  94      42.551  24.114  18.708  1.00 16.98           C
ATOM    667  N   GLN A  95      42.870  19.683  19.717  1.00 16.00           N
ATOM    668  CA  GLN A  95      43.019  18.485  20.528  1.00 15.98           C
ATOM    669  C   GLN A  95      44.197  17.595  20.086  1.00 15.70           C
ATOM    670  O   GLN A  95      44.912  17.050  20.927  1.00 15.59           O
ATOM    671  CB  GLN A  95      41.731  17.692  20.507  1.00 16.11           C
ATOM    672  CG  GLN A  95      41.745  16.465  21.402  1.00 17.08           C
ATOM    673  CD  GLN A  95      40.439  15.739  21.367  1.00 18.58           C
ATOM    674  OE1 GLN A  95      40.136  15.065  20.387  1.00 19.50           O
ATOM    675  NE2 GLN A  95      39.652  15.866  22.433  1.00 20.40           N
ATOM    676  N   SER A  96      44.394  17.454  18.777  1.00 15.19           N
ATOM    677  CA  SER A  96      45.309  16.449  18.233  1.00 15.14           C
ATOM    678  C   SER A  96      46.703  16.986  17.935  1.00 15.08           C
ATOM    679  O   SER A  96      47.689  16.239  17.948  1.00 15.06           O
ATOM    680  CB  SER A  96      44.742  15.871  16.938  1.00 15.13           C
ATOM    681  OG  SER A  96      44.654  16.868  15.933  1.00 15.22           O
ATOM    682  N   GLY A  97      46.776  18.274  17.631  1.00 14.92           N
ATOM    683  CA  GLY A  97      47.984  18.860  17.092  1.00 14.87           C
ATOM    684  C   GLY A  97      48.336  18.315  15.713  1.00 14.69           C
ATOM    685  O   GLY A  97      49.492  18.384  15.304  1.00 14.85           O
ATOM    686  N   LEU A  98      47.337  17.776  15.007  1.00 14.11           N
ATOM    687  CA  LEU A  98      47.489  17.278  13.646  1.00 14.11           C
ATOM    688  C   LEU A  98      46.780  18.244  12.700  1.00 13.88           C
ATOM    689  O   LEU A  98      45.984  19.062  13.138  1.00 13.74           O
ATOM    690  CB  LEU A  98      46.883  15.873  13.509  1.00 14.14           C
ATOM    691  CG  LEU A  98      47.516  14.773  14.371  1.00 15.12           C
ATOM    692  CD1 LEU A  98      46.869  13.419  14.074  1.00 15.94           C
ATOM    693  CD2 LEU A  98      49.045  14.713  14.190  1.00 15.77           C
ATOM    694  N   CYS A  99      47.071  18.142  11.411  1.00 13.69           N
ATOM    695  CA  CYS A  99      46.604  19.115  10.418  1.00 13.93           C
ATOM    696  C   CYS A  99      45.545  18.570   9.475  1.00 13.58           C
ATOM    697  O   CYS A  99      45.553  17.389   9.128  1.00 13.22           O
ATOM    698  CB  CYS A  99      47.775  19.626   9.580  1.00 14.26           C
ATOM    699  SG  CYS A  99      48.567  21.037  10.356  1.00 17.62           S
ATOM    700  N   LEU A 100      44.657  19.457   9.039  1.00 13.60           N
ATOM    701  CA  LEU A 100      43.710  19.153   7.966  1.00 13.70           C
ATOM    702  C   LEU A 100      44.488  18.798   6.727  1.00 13.49           C
ATOM    703  O   LEU A 100      45.289  19.606   6.259  1.00 14.03           O
ATOM    704  CB  LEU A 100      42.899  20.379   7.595  1.00 14.22           C
ATOM    705  CG  LEU A 100      41.471  20.633   8.024  1.00 15.34           C
ATOM    706  CD1 LEU A 100      40.909  21.670   7.052  1.00 15.73           C
ATOM    707  CD2 LEU A 100      40.621  19.382   8.054  1.00 15.64           C
ATOM    708  N   ASP A 101      44.193  17.642   6.152  1.00 13.25           N
ATOM    709  CA  ASP A 101      45.037  17.045   5.136  1.00 13.21           C
ATOM    710  C   ASP A 101      44.186  16.349   4.071  1.00 13.19           C
ATOM    711  O   ASP A 101      43.338  15.523   4.398  1.00 12.93           O
ATOM    712  CB  ASP A 101      45.969  16.045   5.839  1.00 13.13           C
ATOM    713  CG  ASP A 101      46.898  15.327   4.891  1.00 13.32           C
ATOM    714  OD1 ASP A 101      46.419  14.527   4.059  1.00 13.74           O
ATOM    715  OD2 ASP A 101      48.134  15.478   4.927  1.00 14.01           O
ATOM    716  N   ALA A 102      44.394  16.694   2.800  1.00 13.43           N
ATOM    717  CA  ALA A 102      43.720  15.989   1.711  1.00 13.56           C
ATOM    718  C   ALA A 102      44.447  14.673   1.465  1.00 13.86           C
ATOM    719  O   ALA A 102      45.630  14.653   1.118  1.00 13.48           O
ATOM    720  CB  ALA A 102      43.662  16.827   0.450  1.00 13.67           C
ATOM    721  N   VAL A 103      43.721  13.583   1.688  1.00 14.25           N
ATOM    722  CA  VAL A 103      44.258  12.221   1.689  1.00 14.54           C
ATOM    723  C   VAL A 103      45.069  11.869   0.452  1.00 14.79           C
ATOM    724  O   VAL A 103      44.613  12.042  -0.674  1.00 14.61           O
ATOM    725  CB  VAL A 103      43.123  11.184   1.842  1.00 14.58           C
ATOM    726  CG1 VAL A 103      43.656   9.764   1.654  1.00 15.21           C
ATOM    727  CG2 VAL A 103      42.464  11.323   3.213  1.00 14.41           C
ATOM    728  N   GLY A 104      46.271  11.356   0.692  1.00 15.47           N
ATOM    729  CA  GLY A 104      47.146  10.853  -0.355  1.00 15.95           C
ATOM    730  C   GLY A 104      47.657  11.940  -1.277  1.00 16.07           C
ATOM    731  O   GLY A 104      47.992  11.665  -2.427  1.00 16.47           O
ATOM    732  N   ASN A 105      47.723  13.172  -0.773  1.00 16.13           N
ATOM    733  CA  ASN A 105      48.038  14.337  -1.593  1.00 16.34           C
ATOM    734  C   ASN A 105      47.122  14.430  -2.832  1.00 16.02           C
ATOM    735  O   ASN A 105      47.520  14.912  -3.893  1.00 16.41           O
ATOM    736  CB  ASN A 105      49.535  14.324  -1.969  1.00 16.56           C
ATOM    737  CG  ASN A 105      50.018  15.639  -2.540  1.00 17.68           C
ATOM    738  OD1 ASN A 105      50.794  15.659  -3.507  1.00 19.55           O
ATOM    739  ND2 ASN A 105      49.579  16.745  -1.952  1.00 16.79           N
ATOM    740  N   GLY A 106      45.886  13.969  -2.677  1.00 15.55           N
ATOM    741  CA  GLY A 106      44.898  14.003  -3.740  1.00 14.96           C
ATOM    742  C   GLY A 106      44.471  15.434  -4.043  1.00 14.53           C
ATOM    743  O   GLY A 106      44.505  16.294  -3.162  1.00 14.09           O
ATOM    744  N   THR A 107      44.093  15.682  -5.295  1.00 14.51           N
ATOM    745  CA  THR A 107      43.608  16.996  -5.744  1.00 14.44           C
ATOM    746  C   THR A 107      42.236  16.973  -6.422  1.00 14.38           C
ATOM    747  O   THR A 107      41.632  18.018  -6.599  1.00 14.31           O
ATOM    748  CB  THR A 107      44.603  17.624  -6.742  1.00 14.74           C
ATOM    749  OG1 THR A 107      44.812  16.729  -7.849  1.00 14.18           O
ATOM    750  CG2 THR A 107      45.984  17.819  -6.107  1.00 15.58           C
ATOM    751  N   ALA A 108      41.748  15.795  -6.805  1.00 14.19           N
ATOM    752  CA  ALA A 108      40.529  15.693  -7.601  1.00 14.07           C
ATOM    753  C   ALA A 108      39.268  15.833  -6.748  1.00 14.05           C
ATOM    754  O   ALA A 108      39.304  15.635  -5.532  1.00 13.76           O
ATOM    755  CB  ALA A 108      40.513  14.373  -8.330  1.00 14.34           C
ATOM    756  N   ASN A 109      38.156  16.177  -7.391  1.00 13.69           N
ATOM    757  CA  ASN A 109      36.846  16.105  -6.750  1.00 13.46           C
ATOM    758  C   ASN A 109      36.705  14.777  -6.013  1.00 13.54           C
ATOM    759  O   ASN A 109      36.998  13.702  -6.556  1.00 13.25           O
ATOM    760  CB  ASN A 109      35.695  16.216  -7.766  1.00 13.25           C
ATOM    761  CG  ASN A 109      35.493  17.631  -8.300  1.00 13.13           C
ATOM    762  OD1 ASN A 109      35.977  18.606  -7.729  1.00 12.46           O
ATOM    763  ND2 ASN A 109      34.755  17.741  -9.403  1.00 13.25           N
ATOM    764  N   GLY A 110      36.248  14.857  -4.772  1.00 13.69           N
ATOM    765  CA  GLY A 110      35.969  13.677  -3.988  1.00 13.90           C
ATOM    766  C   GLY A 110      37.110  13.218  -3.106  1.00 14.04           C
ATOM    767  O   GLY A 110      36.914  12.272  -2.325  1.00 13.76           O
ATOM    768  N   THR A 111      38.294  13.835  -3.202  1.00 14.22           N
ATOM    769  CA  THR A 111      39.369  13.361  -2.318  1.00 14.48           C
ATOM    770  C   THR A 111      39.010  13.709  -0.882  1.00 13.89           C
ATOM    771  O   THR A 111      38.526  14.794  -0.584  1.00 13.66           O
ATOM    772  CB  THR A 111      40.864  13.711  -2.711  1.00 14.77           C
ATOM    773  OG1 THR A 111      41.517  14.529  -1.721  1.00 16.98           O
ATOM    774  CG2 THR A 111      41.017  14.414  -4.002  1.00 13.51           C
ATOM    775  N   LEU A 112      39.183  12.730  -0.015  1.00 13.65           N
ATOM    776  CA  LEU A 112      38.739  12.842   1.362  1.00 13.54           C
ATOM    777  C   LEU A 112      39.678  13.690   2.189  1.00 13.05           C
ATOM    778  O   LEU A 112      40.831  13.895   1.830  1.00 12.73           O
ATOM    779  CB  LEU A 112      38.598  11.453   1.995  1.00 13.67           C
ATOM    780  CG  LEU A 112      37.601  10.529   1.285  1.00 14.32           C
ATOM    781  CD1 LEU A 112      37.587   9.129   1.890  1.00 15.02           C
ATOM    782  CD2 LEU A 112      36.206  11.133   1.317  1.00 15.07           C
ATOM    783  N   ILE A 113      39.159  14.170   3.311  1.00 12.78           N
ATOM    784  CA  ILE A 113      39.924  14.979   4.243  1.00 12.67           C
ATOM    785  C   ILE A 113      40.118  14.202   5.538  1.00 12.75           C
ATOM    786  O   ILE A 113      39.198  13.555   6.028  1.00 13.26           O
ATOM    787  CB  ILE A 113      39.215  16.315   4.522  1.00 12.66           C
ATOM    788  CG1 ILE A 113      38.909  17.061   3.212  1.00 13.01           C
ATOM    789  CG2 ILE A 113      40.057  17.165   5.468  1.00 12.07           C
ATOM    790  CD1 ILE A 113      40.127  17.329   2.303  1.00 14.11           C
ATOM    791  N   GLN A 114      41.329  14.286   6.073  1.00 12.77           N
ATOM    792  CA  GLN A 114      41.738  13.583   7.276  1.00 12.83           C
ATOM    793  C   GLN A 114      42.621  14.482   8.142  1.00 13.04           C
ATOM    794  O   GLN A 114      43.045  15.552   7.721  1.00 13.07           O
ATOM    795  CB  GLN A 114      42.552  12.340   6.888  1.00 12.62           C
ATOM    796  CG  GLN A 114      43.902  12.684   6.234  1.00 12.74           C
ATOM    797  CD  GLN A 114      44.725  11.472   5.823  1.00 13.01           C
ATOM    798  OE1 GLN A 114      44.465  10.355   6.259  1.00 13.74           O
ATOM    799  NE2 GLN A 114      45.724  11.700   4.978  1.00 13.75           N
ATOM    800  N   LEU A 115      42.917  14.003   9.344  1.00 13.34           N
ATOM    801  CA  LEU A 115      44.029  14.510  10.135  1.00 13.43           C
ATOM    802  C   LEU A 115      45.307  13.801   9.725  1.00 13.48           C
ATOM    803  O   LEU A 115      45.306  12.594   9.481  1.00 13.41           O
ATOM    804  CB  LEU A 115      43.810  14.246  11.620  1.00 13.75           C
ATOM    805  CG  LEU A 115      42.771  15.074  12.379  1.00 13.75           C
ATOM    806  CD1 LEU A 115      42.858  14.685  13.845  1.00 14.33           C
ATOM    807  CD2 LEU A 115      42.933  16.588  12.204  1.00 14.15           C
ATOM    808  N   TYR A 116      46.406  14.545   9.696  1.00 13.41           N
ATOM    809  CA  TYR A 116      47.715  13.978   9.413  1.00 13.58           C
ATOM    810  C   TYR A 116      48.820  14.847  10.007  1.00 13.47           C
ATOM    811  O   TYR A 116      48.671  16.061  10.146  1.00 13.00           O
ATOM    812  CB  TYR A 116      47.914  13.840   7.903  1.00 13.94           C
ATOM    813  CG  TYR A 116      48.837  12.713   7.501  1.00 15.29           C
ATOM    814  CD1 TYR A 116      48.409  11.390   7.539  1.00 17.03           C
ATOM    815  CD2 TYR A 116      50.135  12.969   7.078  1.00 17.29           C
ATOM    816  CE1 TYR A 116      49.258  10.344   7.172  1.00 18.34           C
ATOM    817  CE2 TYR A 116      50.989  11.930   6.707  1.00 18.35           C
ATOM    818  CZ  TYR A 116      50.544  10.631   6.755  1.00 19.18           C
ATOM    819  OH  TYR A 116      51.393   9.615   6.392  1.00 21.45           O
ATOM    820  N   THR A 117      49.933  14.213  10.349  1.00 13.63           N
ATOM    821  CA  THR A 117      51.133  14.909  10.799  1.00 13.80           C
ATOM    822  C   THR A 117      51.378  16.159   9.964  1.00 13.59           C
ATOM    823  O   THR A 117      51.453  16.094   8.732  1.00 13.20           O
ATOM    824  CB  THR A 117      52.339  13.964  10.684  1.00 14.19           C
ATOM    825  OG1 THR A 117      52.113  12.804  11.498  1.00 15.80           O
ATOM    826  CG2 THR A 117      53.625  14.607  11.245  1.00 14.29           C
ATOM    827  N   CYS A 118      51.481  17.297  10.642  1.00 13.34           N
ATOM    828  CA  CYS A 118      51.681  18.568   9.980  1.00 13.27           C
ATOM    829  C   CYS A 118      52.980  18.534   9.192  1.00 13.15           C
ATOM    830  O   CYS A 118      54.034  18.095   9.688  1.00 12.46           O
ATOM    831  CB  CYS A 118      51.712  19.724  10.978  1.00 13.55           C
ATOM    832  SG  CYS A 118      50.221  19.870  11.990  1.00 14.65           S
ATOM    833  N   SER A 119      52.876  18.985   7.950  1.00 12.88           N
ATOM    834  CA  SER A 119      54.002  19.049   7.037  1.00 12.86           C
ATOM    835  C   SER A 119      53.913  20.335   6.236  1.00 12.50           C
ATOM    836  O   SER A 119      53.074  21.183   6.505  1.00 12.47           O
ATOM    837  CB  SER A 119      53.982  17.850   6.096  1.00 13.02           C
ATOM    838  OG  SER A 119      52.963  17.988   5.121  1.00 13.40           O
ATOM    839  N   ASN A 120      54.785  20.471   5.250  1.00 12.20           N
ATOM    840  CA  ASN A 120      54.742  21.592   4.335  1.00 12.15           C
ATOM    841  C   ASN A 120      54.069  21.250   3.005  1.00 12.14           C
ATOM    842  O   ASN A 120      54.185  21.995   2.043  1.00 12.33           O
ATOM    843  CB  ASN A 120      56.154  22.144   4.146  1.00 12.32           C
ATOM    844  CG  ASN A 120      56.720  22.683   5.440  1.00 12.26           C
ATOM    845  OD1 ASN A 120      55.983  23.270   6.234  1.00 12.49           O
ATOM    846  ND2 ASN A 120      58.012  22.460   5.682  1.00 11.68           N
ATOM    847  N   GLY A 121      53.353  20.131   2.966  1.00 12.25           N
ATOM    848  CA  GLY A 121      52.599  19.741   1.788  1.00 12.02           C
ATOM    849  C   GLY A 121      51.522  20.754   1.439  1.00 12.09           C
ATOM    850  O   GLY A 121      50.890  21.334   2.326  1.00 11.79           O
ATOM    851  N   SER A 122      51.303  20.956   0.140  1.00 12.10           N
ATOM    852  CA  SER A 122      50.306  21.908  -0.334  1.00 12.23           C
ATOM    853  C   SER A 122      48.892  21.355  -0.138  1.00 11.92           C
ATOM    854  O   SER A 122      47.906  22.089  -0.233  1.00 11.79           O
ATOM    855  CB  SER A 122      50.535  22.239  -1.803  1.00 12.39           C
ATOM    856  OG  SER A 122      50.255  21.103  -2.602  1.00 14.08           O
ATOM    857  N   ASN A 123      48.804  20.055   0.122  1.00 11.74           N
ATOM    858  CA  ASN A 123      47.544  19.421   0.512  1.00 11.81           C
ATOM    859  C   ASN A 123      47.166  19.672   1.980  1.00 11.87           C
ATOM    860  O   ASN A 123      46.150  19.169   2.458  1.00 11.76           O
ATOM    861  CB  ASN A 123      47.600  17.918   0.264  1.00 11.92           C
ATOM    862  CG  ASN A 123      48.674  17.214   1.096  1.00 11.84           C
ATOM    863  OD1 ASN A 123      49.782  17.737   1.301  1.00 12.17           O
ATOM    864  ND2 ASN A 123      48.357  16.007   1.559  1.00 10.61           N
ATOM    865  N   GLN A 124      47.996  20.420   2.697  1.00 11.65           N
ATOM    866  CA  GLN A 124      47.658  20.880   4.034  1.00 12.11           C
ATOM    867  C   GLN A 124      47.587  22.395   4.148  1.00 12.48           C
ATOM    868  O   GLN A 124      47.579  22.919   5.256  1.00 12.50           O
ATOM    869  CB  GLN A 124      48.680  20.364   5.038  1.00 11.98           C
ATOM    870  CG  GLN A 124      48.684  18.863   5.226  1.00 12.19           C
ATOM    871  CD  GLN A 124      49.627  18.442   6.336  1.00 12.90           C
ATOM    872  OE1 GLN A 124      50.264  19.293   6.981  1.00 12.31           O
ATOM    873  NE2 GLN A 124      49.744  17.136   6.552  1.00 13.65           N
ATOM    874  N   ARG A 125      47.541  23.094   3.015  1.00 12.88           N
ATOM    875  CA  ARG A 125      47.435  24.542   3.000  1.00 13.44           C
ATOM    876  C   ARG A 125      46.098  24.971   2.438  1.00 14.30           C
ATOM    877  O   ARG A 125      45.630  24.418   1.442  1.00 14.15           O
ATOM    878  CB  ARG A 125      48.569  25.163   2.189  1.00 13.26           C
ATOM    879  CG  ARG A 125      49.935  24.971   2.808  1.00 13.04           C
ATOM    880  CD  ARG A 125      49.961  25.342   4.274  1.00 12.65           C
ATOM    881  NE  ARG A 125      51.284  25.410   4.869  1.00 12.42           N
ATOM    882  CZ  ARG A 125      52.005  24.364   5.243  1.00 12.63           C
ATOM    883  NH1 ARG A 125      51.564  23.126   5.037  1.00 12.97           N
ATOM    884  NH2 ARG A 125      53.187  24.556   5.818  1.00 12.59           N
ATOM    885  N   TRP A 126      45.498  25.954   3.104  1.00 15.27           N
ATOM    886  CA  TRP A 126      44.136  26.403   2.844  1.00 16.39           C
ATOM    887  C   TRP A 126      44.047  27.921   2.934  1.00 18.50           C
ATOM    888  O   TRP A 126      44.639  28.526   3.822  1.00 18.26           O
ATOM    889  CB  TRP A 126      43.179  25.787   3.869  1.00 15.93           C
ATOM    890  CG  TRP A 126      43.367  24.333   4.041  1.00 14.04           C
ATOM    891  CD1 TRP A 126      44.251  23.718   4.880  1.00 13.07           C
ATOM    892  CD2 TRP A 126      42.678  23.288   3.346  1.00 12.81           C
ATOM    893  NE1 TRP A 126      44.151  22.356   4.754  1.00 12.05           N
ATOM    894  CE2 TRP A 126      43.191  22.062   3.821  1.00 11.93           C
ATOM    895  CE3 TRP A 126      41.670  23.260   2.372  1.00 11.88           C
ATOM    896  CZ2 TRP A 126      42.736  20.831   3.356  1.00 11.73           C
ATOM    897  CZ3 TRP A 126      41.216  22.037   1.912  1.00 11.44           C
ATOM    898  CH2 TRP A 126      41.748  20.836   2.407  1.00 11.17           C
ATOM    899  N   THR A 127      43.313  28.541   2.017  1.00 21.05           N
ATOM    900  CA  THR A 127      43.092  29.979   2.075  1.00 23.49           C
ATOM    901  C   THR A 127      41.621  30.330   2.250  1.00 26.05           C
ATOM    902  O   THR A 127      40.738  29.524   1.952  1.00 25.51           O
ATOM    903  CB  THR A 127      43.615  30.668   0.807  1.00 23.63           C
ATOM    904  OG1 THR A 127      42.863  30.227  -0.330  1.00 23.90           O
ATOM    905  CG2 THR A 127      45.033  30.247   0.491  1.00 23.87           C
ATOM    906  N   ARG A 128      41.401  31.556   2.724  1.00 29.30           N
ATOM    907  CA  ARG A 128      40.092  32.173   2.936  1.00 32.32           C
ATOM    908  C   ARG A 128      39.574  31.932   4.377  1.00 33.87           C
ATOM    909  O   ARG A 128      40.298  31.393   5.218  1.00 34.42           O
ATOM    910  CB  ARG A 128      39.113  31.724   1.849  1.00 33.33           C
ATOM    911  CG  ARG A 128      38.031  32.715   1.483  1.00 36.44           C
ATOM    912  CD  ARG A 128      38.322  33.533   0.232  1.00 40.74           C
ATOM    913  NE  ARG A 128      37.108  34.050  -0.411  1.00 44.51           N
ATOM    914  CZ  ARG A 128      37.049  34.534  -1.655  1.00 47.49           C
ATOM    915  NH1 ARG A 128      38.132  34.572  -2.428  1.00 48.47           N
ATOM    916  NH2 ARG A 128      35.894  34.982  -2.140  1.00 48.59           N
ATOM    917  N   THR A 129      38.332  32.335   4.657  1.00 35.54           N
ATOM    918  CA  THR A 129      37.796  32.405   6.032  1.00 36.45           C
ATOM    919  C   THR A 129      36.762  31.322   6.388  1.00 36.64           C
ATOM    920  O   THR A 129      36.225  30.598   5.554  1.00 36.74           O
ATOM    921  CB  THR A 129      37.206  33.833   6.303  1.00 36.85           C
ATOM    922  OG1 THR A 129      36.247  33.788   7.369  1.00 37.74           O
ATOM    923  CG2 THR A 129      36.398  34.353   5.116  1.00 37.29           C
ATOM    924  OXT THR A 129      36.405  31.119   7.556  1.00 36.68           O
TER     925      THR A 129
HETATM  926  O1  XYP B   1      21.859  16.660  24.757  1.00 47.33           O
HETATM  927  C1  XYP B   1      22.935  15.838  24.461  1.00 43.56           C
HETATM  928  C2  XYP B   1      22.856  15.341  23.015  1.00 40.88           C
HETATM  929  C3  XYP B   1      24.142  14.598  22.608  1.00 35.83           C
HETATM  930  C4  XYP B   1      25.445  15.224  23.116  1.00 32.49           C
HETATM  931  C5  XYP B   1      25.298  15.760  24.541  1.00 38.05           C
HETATM  932  O2  XYP B   1      21.762  14.446  22.901  1.00 39.00           O
HETATM  933  O3  XYP B   1      24.222  14.529  21.199  1.00 40.47           O
HETATM  934  O4  XYP B   1      26.446  14.192  23.111  1.00 14.77           O
HETATM  935  O5  XYP B   1      24.126  16.597  24.638  1.00 47.04           O
HETATM  936  C1  XYP B   2      27.706  14.463  22.595  1.00 10.33           C
HETATM  937  C2  XYP B   2      28.650  13.390  23.134  1.00  5.63           C
HETATM  938  C3  XYP B   2      30.021  13.434  22.459  1.00  9.22           C
HETATM  939  C4  XYP B   2      29.865  13.401  20.937  1.00  8.68           C
HETATM  940  C5  XYP B   2      28.914  14.532  20.511  1.00  8.35           C
HETATM  941  O2  XYP B   2      28.806  13.563  24.532  1.00 10.03           O
HETATM  942  O3  XYP B   2      30.775  12.306  22.885  1.00 11.16           O
HETATM  943  O4  XYP B   2      31.161  13.571  20.319  1.00  8.84           O
HETATM  944  O5  XYP B   2      27.628  14.373  21.159  1.00  9.80           O
HETATM  945  C1  XYP B   3      31.316  13.091  19.021  1.00  5.74           C
HETATM  946  C2  XYP B   3      32.667  13.564  18.459  1.00 10.42           C
HETATM  947  C3  XYP B   3      32.988  12.887  17.118  1.00  9.44           C
HETATM  948  C4  XYP B   3      32.771  11.377  17.181  1.00 10.91           C
HETATM  949  C5  XYP B   3      31.388  11.067  17.767  1.00  6.12           C
HETATM  950  O2  XYP B   3      32.619  14.966  18.264  1.00  7.73           O
HETATM  951  O3  XYP B   3      34.341  13.146  16.769  1.00  9.35           O
HETATM  952  O4  XYP B   3      32.873  10.839  15.847  1.00 11.49           O
HETATM  953  O5  XYP B   3      31.271  11.662  19.071  1.00  5.26           O
HETATM  954  C1  XYP B   4      32.685   9.476  15.688  1.00 11.94           C
HETATM  955  C2  XYP B   4      32.906   9.107  14.221  1.00  5.74           C
HETATM  956  C3  XYP B   4      32.864   7.593  14.021  1.00 14.64           C
HETATM  957  C4  XYP B   4      33.703   6.838  15.062  1.00 18.26           C
HETATM  958  C5  XYP B   4      33.436   7.362  16.481  1.00 17.86           C
HETATM  959  O2  XYP B   4      31.888   9.710  13.434  1.00 14.21           O
HETATM  960  O3  XYP B   4      33.360   7.292  12.726  1.00 13.12           O
HETATM  961  O4  XYP B   4      33.346   5.447  14.999  1.00 22.69           O
HETATM  962  O5  XYP B   4      33.630   8.790  16.520  1.00 12.27           O
HETATM  963  C1  XYP B   5      34.124   4.552  15.711  1.00 27.53           C
HETATM  964  C2  XYP B   5      33.191   3.623  16.501  1.00 29.74           C
HETATM  965  C3  XYP B   5      33.973   2.489  17.143  1.00 32.31           C
HETATM  966  C4  XYP B   5      34.728   1.749  16.048  1.00 34.65           C
HETATM  967  C5  XYP B   5      35.670   2.742  15.364  1.00 34.29           C
HETATM  968  O2  XYP B   5      32.527   4.359  17.511  1.00 28.69           O
HETATM  969  O3  XYP B   5      33.078   1.608  17.808  1.00 28.38           O
HETATM  970  O4  XYP B   5      35.460   0.669  16.608  1.00 35.75           O
HETATM  971  O5  XYP B   5      34.897   3.803  14.755  1.00 29.53           O
HETATM  972  O   HOH A 167      36.124  12.072  18.545  1.00 17.95           O
HETATM  973  O   HOH A 188      29.051   9.272  15.114  1.00 24.37           O
ENDMDL
CONECT   84  227   83
CONECT  227   84  226
CONECT  402  520  401
CONECT  520  402  519
CONECT  699  832  698
CONECT  832  699  831
CONECT  926  927
CONECT  927  926  928  935
CONECT  928  927  929  932
CONECT  929  928  930  933
CONECT  930  929  931  934
CONECT  931  930  935
CONECT  932  928
CONECT  933  929
CONECT  934  930  936
CONECT  935  927  931
CONECT  936  934  937  944
CONECT  937  936  938  941
CONECT  938  937  939  942
CONECT  939  938  940  943
CONECT  940  939  944
CONECT  941  937
CONECT  942  938
CONECT  943  939  945
CONECT  944  936  940
CONECT  945  943  946  953
CONECT  946  945  947  950
CONECT  947  946  948  951
CONECT  948  947  949  952
CONECT  949  948  953
CONECT  950  946
CONECT  951  947
CONECT  952  948  954
CONECT  953  945  949
CONECT  954  952  955  962
CONECT  955  954  956  959
CONECT  956  955  957  960
CONECT  957  956  958  961
CONECT  958  957  962
CONECT  959  955
CONECT  960  956
CONECT  961  957  963
CONECT  962  954  958
CONECT  963  961  964  971
CONECT  964  963  965  968
CONECT  965  964  966  969
CONECT  966  965  967  970
CONECT  967  966  971
CONECT  968  964
CONECT  969  965
CONECT  970  966
CONECT  971  963  967
MODEL        2
ATOM      1  N   TYR A   1      33.084  31.991   4.728  1.00 98.75           N
ATOM      2  H   TYR A   1      32.842  31.183   5.283  1.00 98.75           H
ATOM      3  H2  TYR A   1      33.234  32.776   5.347  1.00 98.75           H
ATOM      4  H3  TYR A   1      32.325  32.195   4.093  1.00 98.75           H
ATOM      5  CA  TYR A   1      34.314  31.705   3.974  1.00 98.75           C
ATOM      6  HA  TYR A   1      34.533  32.562   3.337  1.00 98.75           H
ATOM      7  C   TYR A   1      34.113  30.494   3.090  1.00 98.75           C
ATOM      8  CB  TYR A   1      35.514  31.463   4.901  1.00 98.75           C
ATOM      9  HB2 TYR A   1      36.367  31.148   4.301  1.00 98.75           H
ATOM     10  HB3 TYR A   1      35.283  30.653   5.592  1.00 98.75           H
ATOM     11  O   TYR A   1      33.468  29.547   3.529  1.00 98.75           O
ATOM     12  CG  TYR A   1      35.913  32.696   5.682  1.00 98.75           C
ATOM     13  CD1 TYR A   1      36.778  33.638   5.093  1.00 98.75           C
ATOM     14  HD1 TYR A   1      37.187  33.462   4.109  1.00 98.75           H
ATOM     15  CD2 TYR A   1      35.417  32.910   6.984  1.00 98.75           C
ATOM     16  HD2 TYR A   1      34.786  32.171   7.456  1.00 98.75           H
ATOM     17  CE1 TYR A   1      37.142  34.800   5.796  1.00 98.75           C
ATOM     18  HE1 TYR A   1      37.821  35.516   5.359  1.00 98.75           H
ATOM     19  CE2 TYR A   1      35.778  34.075   7.689  1.00 98.75           C
ATOM     20  HE2 TYR A   1      35.409  34.240   8.691  1.00 98.75           H
ATOM     21  OH  TYR A   1      36.988  36.152   7.765  1.00 98.75           O
ATOM     22  HH  TYR A   1      36.685  36.143   8.676  1.00 98.75           H
ATOM     23  CZ  TYR A   1      36.641  35.023   7.094  1.00 98.75           C
ATOM     24  N   TYR A   2      34.689  30.510   1.893  1.00 98.81           N
ATOM     25  H   TYR A   2      35.163  31.352   1.601  1.00 98.81           H
ATOM     26  CA  TYR A   2      35.146  29.291   1.235  1.00 98.81           C
ATOM     27  HA  TYR A   2      34.506  28.455   1.518  1.00 98.81           H
ATOM     28  C   TYR A   2      36.571  29.002   1.725  1.00 98.81           C
ATOM     29  CB  TYR A   2      35.094  29.440  -0.292  1.00 98.81           C
ATOM     30  HB2 TYR A   2      35.810  30.198  -0.609  1.00 98.81           H
ATOM     31  HB3 TYR A   2      35.406  28.487  -0.718  1.00 98.81           H
ATOM     32  O   TYR A   2      37.328  29.934   2.005  1.00 98.81           O
ATOM     33  CG  TYR A   2      33.734  29.747  -0.883  1.00 98.81           C
ATOM     34  CD1 TYR A   2      32.660  28.871  -0.649  1.00 98.81           C
ATOM     35  HD1 TYR A   2      32.828  27.965  -0.086  1.00 98.81           H
ATOM     36  CD2 TYR A   2      33.548  30.874  -1.705  1.00 98.81           C
ATOM     37  HD2 TYR A   2      34.383  31.521  -1.931  1.00 98.81           H
ATOM     38  CE1 TYR A   2      31.380  29.153  -1.159  1.00 98.81           C
ATOM     39  HE1 TYR A   2      30.557  28.478  -0.980  1.00 98.81           H
ATOM     40  CE2 TYR A   2      32.271  31.161  -2.228  1.00 98.81           C
ATOM     41  HE2 TYR A   2      32.133  32.040  -2.839  1.00 98.81           H
ATOM     42  OH  TYR A   2      29.935  30.635  -2.368  1.00 98.81           O
ATOM     43  HH  TYR A   2      29.977  31.413  -2.931  1.00 98.81           H
ATOM     44  CZ  TYR A   2      31.180  30.317  -1.928  1.00 98.81           C
ATOM     45  N   ILE A   3      36.933  27.729   1.873  1.00 98.89           N
ATOM     46  H   ILE A   3      36.275  27.001   1.631  1.00 98.89           H
ATOM     47  CA  ILE A   3      38.265  27.316   2.339  1.00 98.89           C
ATOM     48  HA  ILE A   3      38.895  28.191   2.497  1.00 98.89           H
ATOM     49  C   ILE A   3      38.895  26.482   1.226  1.00 98.89           C
ATOM     50  CB  ILE A   3      38.181  26.564   3.687  1.00 98.89           C
ATOM     51  HB  ILE A   3      37.586  25.661   3.547  1.00 98.89           H
ATOM     52  O   ILE A   3      38.466  25.356   0.988  1.00 98.89           O
ATOM     53  CG1 ILE A   3      37.490  27.434   4.762  1.00 98.89           C
ATOM     54 HG12 ILE A   3      38.075  28.340   4.921  1.00 98.89           H
ATOM     55 HG13 ILE A   3      36.502  27.729   4.410  1.00 98.89           H
ATOM     56  CG2 ILE A   3      39.591  26.154   4.148  1.00 98.89           C
ATOM     57 HG21 ILE A   3      39.534  25.545   5.050  1.00 98.89           H
ATOM     58 HG22 ILE A   3      40.197  27.037   4.346  1.00 98.89           H
ATOM     59 HG23 ILE A   3      40.074  25.540   3.387  1.00 98.89           H
ATOM     60  CD1 ILE A   3      37.284  26.727   6.106  1.00 98.89           C
ATOM     61 HD11 ILE A   3      36.678  27.366   6.747  1.00 98.89           H
ATOM     62 HD12 ILE A   3      38.239  26.544   6.598  1.00 98.89           H
ATOM     63 HD13 ILE A   3      36.758  25.784   5.954  1.00 98.89           H
ATOM     64  N   LYS A   4      39.858  27.051   0.500  1.00 98.79           N
ATOM     65  H   LYS A   4      40.168  27.972   0.777  1.00 98.79           H
ATOM     66  CA  LYS A   4      40.439  26.464  -0.714  1.00 98.79           C
ATOM     67  HA  LYS A   4      39.753  25.710  -1.099  1.00 98.79           H
ATOM     68  C   LYS A   4      41.770  25.783  -0.425  1.00 98.79           C
ATOM     69  CB  LYS A   4      40.579  27.556  -1.782  1.00 98.79           C
ATOM     70  HB2 LYS A   4      39.627  28.079  -1.876  1.00 98.79           H
ATOM     71  HB3 LYS A   4      41.331  28.278  -1.465  1.00 98.79           H
ATOM     72  O   LYS A   4      42.673  26.418   0.108  1.00 98.79           O
ATOM     73  CG  LYS A   4      40.960  26.968  -3.152  1.00 98.79           C
ATOM     74  HG2 LYS A   4      40.248  26.181  -3.405  1.00 98.79           H
ATOM     75  HG3 LYS A   4      41.959  26.536  -3.112  1.00 98.79           H
ATOM     76  CD  LYS A   4      40.905  28.027  -4.256  1.00 98.79           C
ATOM     77  HD2 LYS A   4      40.993  27.532  -5.224  1.00 98.79           H
ATOM     78  HD3 LYS A   4      39.937  28.525  -4.214  1.00 98.79           H
ATOM     79  CE  LYS A   4      42.027  29.058  -4.120  1.00 98.79           C
ATOM     80  HE2 LYS A   4      42.090  29.382  -3.081  1.00 98.79           H
ATOM     81  HE3 LYS A   4      42.970  28.593  -4.409  1.00 98.79           H
ATOM     82  NZ  LYS A   4      41.742  30.233  -4.968  1.00 98.79           N
ATOM     83  HZ1 LYS A   4      40.946  30.701  -4.560  1.00 98.79           H
ATOM     84  HZ2 LYS A   4      41.522  29.956  -5.914  1.00 98.79           H
ATOM     85  HZ3 LYS A   4      42.507  30.894  -4.952  1.00 98.79           H
ATOM     86  N   ASN A   5      41.917  24.523  -0.807  1.00 98.80           N
ATOM     87  H   ASN A   5      41.138  24.074  -1.267  1.00 98.80           H
ATOM     88  CA  ASN A   5      43.182  23.801  -0.740  1.00 98.80           C
ATOM     89  HA  ASN A   5      43.592  23.897   0.264  1.00 98.80           H
ATOM     90  C   ASN A   5      44.190  24.379  -1.745  1.00 98.80           C
ATOM     91  CB  ASN A   5      42.914  22.321  -1.029  1.00 98.80           C
ATOM     92  HB2 ASN A   5      42.097  21.950  -0.411  1.00 98.80           H
ATOM     93  HB3 ASN A   5      42.627  22.196  -2.074  1.00 98.80           H
ATOM     94  O   ASN A   5      43.856  24.570  -2.918  1.00 98.80           O
ATOM     95  CG  ASN A   5      44.148  21.494  -0.757  1.00 98.80           C
ATOM     96  ND2 ASN A   5      44.364  21.144   0.489  1.00 98.80           N
ATOM     97 HD21 ASN A   5      43.705  21.384   1.215  1.00 98.80           H
ATOM     98 HD22 ASN A   5      45.148  20.552   0.727  1.00 98.80           H
ATOM     99  OD1 ASN A   5      44.925  21.216  -1.656  1.00 98.80           O
ATOM    100  N   VAL A   6      45.426  24.621  -1.307  1.00 98.32           N
ATOM    101  H   VAL A   6      45.642  24.421  -0.342  1.00 98.32           H
ATOM    102  CA  VAL A   6      46.476  25.216  -2.150  1.00 98.32           C
ATOM    103  HA  VAL A   6      46.061  26.091  -2.652  1.00 98.32           H
ATOM    104  C   VAL A   6      46.936  24.258  -3.250  1.00 98.32           C
ATOM    105  CB  VAL A   6      47.663  25.685  -1.286  1.00 98.32           C
ATOM    106  HB  VAL A   6      47.985  24.854  -0.658  1.00 98.32           H
ATOM    107  O   VAL A   6      47.156  24.703  -4.374  1.00 98.32           O
ATOM    108  CG1 VAL A   6      48.871  26.157  -2.107  1.00 98.32           C
ATOM    109 HG11 VAL A   6      49.649  26.524  -1.438  1.00 98.32           H
ATOM    110 HG12 VAL A   6      48.575  26.953  -2.789  1.00 98.32           H
ATOM    111 HG13 VAL A   6      49.288  25.331  -2.681  1.00 98.32           H
ATOM    112  CG2 VAL A   6      47.248  26.864  -0.394  1.00 98.32           C
ATOM    113 HG21 VAL A   6      46.963  27.711  -1.019  1.00 98.32           H
ATOM    114 HG22 VAL A   6      46.402  26.589   0.236  1.00 98.32           H
ATOM    115 HG23 VAL A   6      48.081  27.157   0.243  1.00 98.32           H
ATOM    116  N   ASN A   7      47.047  22.957  -2.973  1.00 98.23           N
ATOM    117  H   ASN A   7      46.826  22.632  -2.043  1.00 98.23           H
ATOM    118  CA  ASN A   7      47.472  21.976  -3.976  1.00 98.23           C
ATOM    119  HA  ASN A   7      48.348  22.357  -4.501  1.00 98.23           H
ATOM    120  C   ASN A   7      46.388  21.730  -5.036  1.00 98.23           C
ATOM    121  CB  ASN A   7      47.859  20.675  -3.257  1.00 98.23           C
ATOM    122  HB2 ASN A   7      48.621  20.892  -2.508  1.00 98.23           H
ATOM    123  HB3 ASN A   7      46.993  20.245  -2.758  1.00 98.23           H
ATOM    124  O   ASN A   7      46.643  21.816  -6.232  1.00 98.23           O
ATOM    125  CG  ASN A   7      48.457  19.650  -4.197  1.00 98.23           C
ATOM    126  ND2 ASN A   7      47.992  18.424  -4.151  1.00 98.23           N
ATOM    127 HD21 ASN A   7      47.209  18.166  -3.569  1.00 98.23           H
ATOM    128 HD22 ASN A   7      48.387  17.744  -4.786  1.00 98.23           H
ATOM    129  OD1 ASN A   7      49.370  19.939  -4.948  1.00 98.23           O
ATOM    130  N   ALA A   8      45.165  21.440  -4.593  1.00 98.63           N
ATOM    131  H   ALA A   8      45.028  21.360  -3.596  1.00 98.63           H
ATOM    132  CA  ALA A   8      44.087  21.019  -5.484  1.00 98.63           C
ATOM    133  HA  ALA A   8      44.507  20.404  -6.280  1.00 98.63           H
ATOM    134  C   ALA A   8      43.341  22.174  -6.166  1.00 98.63           C
ATOM    135  CB  ALA A   8      43.127  20.156  -4.666  1.00 98.63           C
ATOM    136  HB1 ALA A   8      42.360  19.741  -5.320  1.00 98.63           H
ATOM    137  HB2 ALA A   8      42.648  20.767  -3.900  1.00 98.63           H
ATOM    138  HB3 ALA A   8      43.669  19.343  -4.184  1.00 98.63           H
ATOM    139  O   ALA A   8      42.631  21.933  -7.139  1.00 98.63           O
ATOM    140  N   GLN A   9      43.445  23.403  -5.639  1.00 98.52           N
ATOM    141  H   GLN A   9      44.054  23.529  -4.844  1.00 98.52           H
ATOM    142  CA  GLN A   9      42.617  24.549  -6.047  1.00 98.52           C
ATOM    143  HA  GLN A   9      42.784  25.331  -5.306  1.00 98.52           H
ATOM    144  C   GLN A   9      41.105  24.251  -5.964  1.00 98.52           C
ATOM    145  CB  GLN A   9      43.075  25.104  -7.410  1.00 98.52           C
ATOM    146  HB2 GLN A   9      42.423  25.927  -7.701  1.00 98.52           H
ATOM    147  HB3 GLN A   9      42.989  24.328  -8.171  1.00 98.52           H
ATOM    148  O   GLN A   9      40.308  24.706  -6.783  1.00 98.52           O
ATOM    149  CG  GLN A   9      44.521  25.622  -7.388  1.00 98.52           C
ATOM    150  HG2 GLN A   9      44.791  25.960  -8.388  1.00 98.52           H
ATOM    151  HG3 GLN A   9      45.200  24.813  -7.119  1.00 98.52           H
ATOM    152  CD  GLN A   9      44.703  26.793  -6.425  1.00 98.52           C
ATOM    153  NE2 GLN A   9      45.634  26.724  -5.505  1.00 98.52           N
ATOM    154 HE21 GLN A   9      45.762  27.531  -4.910  1.00 98.52           H
ATOM    155 HE22 GLN A   9      46.212  25.902  -5.407  1.00 98.52           H
ATOM    156  OE1 GLN A   9      43.994  27.791  -6.451  1.00 98.52           O
ATOM    157  N   LYS A  10      40.719  23.483  -4.939  1.00 98.86           N
ATOM    158  H   LYS A  10      41.442  23.202  -4.292  1.00 98.86           H
ATOM    159  CA  LYS A  10      39.348  23.042  -4.645  1.00 98.86           C
ATOM    160  HA  LYS A  10      38.645  23.570  -5.288  1.00 98.86           H
ATOM    161  C   LYS A  10      38.962  23.366  -3.216  1.00 98.86           C
ATOM    162  CB  LYS A  10      39.223  21.537  -4.902  1.00 98.86           C
ATOM    163  HB2 LYS A  10      38.287  21.164  -4.484  1.00 98.86           H
ATOM    164  HB3 LYS A  10      40.048  21.010  -4.424  1.00 98.86           H
ATOM    165  O   LYS A  10      39.827  23.627  -2.384  1.00 98.86           O
ATOM    166  CG  LYS A  10      39.225  21.271  -6.403  1.00 98.86           C
ATOM    167  HG2 LYS A  10      40.151  21.634  -6.849  1.00 98.86           H
ATOM    168  HG3 LYS A  10      38.386  21.797  -6.860  1.00 98.86           H
ATOM    169  CD  LYS A  10      39.091  19.782  -6.674  1.00 98.86           C
ATOM    170  HD2 LYS A  10      38.155  19.421  -6.246  1.00 98.86           H
ATOM    171  HD3 LYS A  10      39.924  19.243  -6.224  1.00 98.86           H
ATOM    172  CE  LYS A  10      39.100  19.612  -8.191  1.00 98.86           C
ATOM    173  HE2 LYS A  10      38.378  20.306  -8.622  1.00 98.86           H
ATOM    174  HE3 LYS A  10      40.094  19.848  -8.570  1.00 98.86           H
ATOM    175  NZ  LYS A  10      38.719  18.242  -8.544  1.00 98.86           N
ATOM    176  HZ1 LYS A  10      39.402  17.603  -8.167  1.00 98.86           H
ATOM    177  HZ2 LYS A  10      38.605  18.131  -9.542  1.00 98.86           H
ATOM    178  HZ3 LYS A  10      37.809  18.075  -8.138  1.00 98.86           H
ATOM    179  N   TYR A  11      37.671  23.352  -2.929  1.00 98.93           N
ATOM    180  H   TYR A  11      37.016  23.034  -3.630  1.00 98.93           H
ATOM    181  CA  TYR A  11      37.126  23.822  -1.666  1.00 98.93           C
ATOM    182  HA  TYR A  11      37.866  24.461  -1.187  1.00 98.93           H
ATOM    183  C   TYR A  11      36.820  22.678  -0.708  1.00 98.93           C
ATOM    184  CB  TYR A  11      35.899  24.694  -1.937  1.00 98.93           C
ATOM    185  HB2 TYR A  11      35.128  24.094  -2.418  1.00 98.93           H
ATOM    186  HB3 TYR A  11      35.499  25.050  -0.987  1.00 98.93           H
ATOM    187  O   TYR A  11      36.344  21.623  -1.123  1.00 98.93           O
ATOM    188  CG  TYR A  11      36.231  25.890  -2.805  1.00 98.93           C
ATOM    189  CD1 TYR A  11      36.818  27.034  -2.236  1.00 98.93           C
ATOM    190  HD1 TYR A  11      37.043  27.053  -1.179  1.00 98.93           H
ATOM    191  CD2 TYR A  11      36.015  25.831  -4.193  1.00 98.93           C
ATOM    192  HD2 TYR A  11      35.614  24.927  -4.625  1.00 98.93           H
ATOM    193  CE1 TYR A  11      37.102  28.156  -3.038  1.00 98.93           C
ATOM    194  HE1 TYR A  11      37.516  29.060  -2.616  1.00 98.93           H
ATOM    195  CE2 TYR A  11      36.340  26.934  -5.006  1.00 98.93           C
ATOM    196  HE2 TYR A  11      36.203  26.884  -6.076  1.00 98.93           H
ATOM    197  OH  TYR A  11      37.165  29.170  -5.209  1.00 98.93           O
ATOM    198  HH  TYR A  11      36.899  29.050  -6.124  1.00 98.93           H
ATOM    199  CZ  TYR A  11      36.861  28.107  -4.424  1.00 98.93           C
ATOM    200  N   LEU A  12      37.065  22.927   0.578  1.00 98.95           N
ATOM    201  H   LEU A  12      37.506  23.805   0.809  1.00 98.95           H
ATOM    202  CA  LEU A  12      36.595  22.109   1.686  1.00 98.95           C
ATOM    203  HA  LEU A  12      36.970  21.093   1.566  1.00 98.95           H
ATOM    204  C   LEU A  12      35.063  22.096   1.674  1.00 98.95           C
ATOM    205  CB  LEU A  12      37.133  22.733   2.990  1.00 98.95           C
ATOM    206  HB2 LEU A  12      36.619  23.681   3.150  1.00 98.95           H
ATOM    207  HB3 LEU A  12      38.196  22.950   2.878  1.00 98.95           H
ATOM    208  O   LEU A  12      34.434  23.143   1.865  1.00 98.95           O
ATOM    209  CG  LEU A  12      36.936  21.856   4.235  1.00 98.95           C
ATOM    210  HG  LEU A  12      35.917  21.470   4.259  1.00 98.95           H
ATOM    211  CD1 LEU A  12      37.927  20.698   4.219  1.00 98.95           C
ATOM    212 HD11 LEU A  12      37.865  20.138   5.152  1.00 98.95           H
ATOM    213 HD12 LEU A  12      37.673  20.030   3.395  1.00 98.95           H
ATOM    214 HD13 LEU A  12      38.946  21.064   4.098  1.00 98.95           H
ATOM    215  CD2 LEU A  12      37.169  22.670   5.507  1.00 98.95           C
ATOM    216 HD21 LEU A  12      37.046  22.027   6.378  1.00 98.95           H
ATOM    217 HD22 LEU A  12      38.177  23.086   5.507  1.00 98.95           H
ATOM    218 HD23 LEU A  12      36.433  23.472   5.565  1.00 98.95           H
ATOM    219  N   GLN A  13      34.465  20.929   1.446  1.00 98.92           N
ATOM    220  H   GLN A  13      35.031  20.115   1.255  1.00 98.92           H
ATOM    221  CA  GLN A  13      33.021  20.789   1.306  1.00 98.92           C
ATOM    222  HA  GLN A  13      32.557  21.699   1.686  1.00 98.92           H
ATOM    223  C   GLN A  13      32.466  19.632   2.124  1.00 98.92           C
ATOM    224  CB  GLN A  13      32.634  20.673  -0.176  1.00 98.92           C
ATOM    225  HB2 GLN A  13      31.583  20.947  -0.265  1.00 98.92           H
ATOM    226  HB3 GLN A  13      33.231  21.386  -0.745  1.00 98.92           H
ATOM    227  O   GLN A  13      33.097  18.590   2.261  1.00 98.92           O
ATOM    228  CG  GLN A  13      32.822  19.288  -0.819  1.00 98.92           C
ATOM    229  HG2 GLN A  13      33.883  19.044  -0.874  1.00 98.92           H
ATOM    230  HG3 GLN A  13      32.317  18.524  -0.227  1.00 98.92           H
ATOM    231  CD  GLN A  13      32.238  19.237  -2.222  1.00 98.92           C
ATOM    232  NE2 GLN A  13      31.828  18.078  -2.695  1.00 98.92           N
ATOM    233 HE21 GLN A  13      32.001  17.209  -2.207  1.00 98.92           H
ATOM    234 HE22 GLN A  13      31.472  18.058  -3.639  1.00 98.92           H
ATOM    235  OE1 GLN A  13      32.120  20.246  -2.909  1.00 98.92           O
ATOM    236  N   VAL A  14      31.237  19.787   2.604  1.00 98.96           N
ATOM    237  H   VAL A  14      30.794  20.689   2.495  1.00 98.96           H
ATOM    238  CA  VAL A  14      30.449  18.672   3.134  1.00 98.96           C
ATOM    239  HA  VAL A  14      31.088  18.052   3.763  1.00 98.96           H
ATOM    240  C   VAL A  14      29.944  17.823   1.969  1.00 98.96           C
ATOM    241  CB  VAL A  14      29.284  19.180   3.993  1.00 98.96           C
ATOM    242  HB  VAL A  14      28.610  19.774   3.375  1.00 98.96           H
ATOM    243  O   VAL A  14      29.260  18.338   1.078  1.00 98.96           O
ATOM    244  CG1 VAL A  14      28.496  18.015   4.597  1.00 98.96           C
ATOM    245 HG11 VAL A  14      28.046  17.413   3.808  1.00 98.96           H
ATOM    246 HG12 VAL A  14      27.689  18.399   5.221  1.00 98.96           H
ATOM    247 HG13 VAL A  14      29.153  17.388   5.200  1.00 98.96           H
ATOM    248  CG2 VAL A  14      29.797  20.063   5.138  1.00 98.96           C
ATOM    249 HG21 VAL A  14      30.539  19.511   5.715  1.00 98.96           H
ATOM    250 HG22 VAL A  14      28.970  20.347   5.789  1.00 98.96           H
ATOM    251 HG23 VAL A  14      30.257  20.970   4.745  1.00 98.96           H
ATOM    252  N   LYS A  15      30.262  16.526   1.993  1.00 98.89           N
ATOM    253  H   LYS A  15      30.821  16.194   2.766  1.00 98.89           H
ATOM    254  CA  LYS A  15      29.859  15.552   0.974  1.00 98.89           C
ATOM    255  HA  LYS A  15      30.363  15.803   0.040  1.00 98.89           H
ATOM    256  C   LYS A  15      28.350  15.607   0.735  1.00 98.89           C
ATOM    257  CB  LYS A  15      30.323  14.153   1.409  1.00 98.89           C
ATOM    258  HB2 LYS A  15      31.396  14.183   1.594  1.00 98.89           H
ATOM    259  HB3 LYS A  15      29.814  13.865   2.328  1.00 98.89           H
ATOM    260  O   LYS A  15      27.566  15.715   1.681  1.00 98.89           O
ATOM    261  CG  LYS A  15      30.044  13.117   0.317  1.00 98.89           C
ATOM    262  HG2 LYS A  15      30.561  13.421  -0.593  1.00 98.89           H
ATOM    263  HG3 LYS A  15      28.975  13.095   0.104  1.00 98.89           H
ATOM    264  CD  LYS A  15      30.460  11.700   0.720  1.00 98.89           C
ATOM    265  HD2 LYS A  15      29.727  11.305   1.424  1.00 98.89           H
ATOM    266  HD3 LYS A  15      31.444  11.708   1.189  1.00 98.89           H
ATOM    267  CE  LYS A  15      30.486  10.834  -0.538  1.00 98.89           C
ATOM    268  HE2 LYS A  15      30.391   9.784  -0.262  1.00 98.89           H
ATOM    269  HE3 LYS A  15      29.628  11.106  -1.153  1.00 98.89           H
ATOM    270  NZ  LYS A  15      31.756  11.062  -1.273  1.00 98.89           N
ATOM    271  HZ1 LYS A  15      31.994  12.044  -1.280  1.00 98.89           H
ATOM    272  HZ2 LYS A  15      32.550  10.640  -0.811  1.00 98.89           H
ATOM    273  HZ3 LYS A  15      31.705  10.759  -2.236  1.00 98.89           H
ATOM    274  N   ASP A  16      27.948  15.546  -0.531  1.00 98.66           N
ATOM    275  H   ASP A  16      28.646  15.344  -1.233  1.00 98.66           H
ATOM    276  CA  ASP A  16      26.547  15.577  -0.982  1.00 98.66           C
ATOM    277  HA  ASP A  16      26.571  15.656  -2.068  1.00 98.66           H
ATOM    278  C   ASP A  16      25.743  16.792  -0.482  1.00 98.66           C
ATOM    279  CB  ASP A  16      25.839  14.248  -0.657  1.00 98.66           C
ATOM    280  HB2 ASP A  16      25.663  14.192   0.418  1.00 98.66           H
ATOM    281  HB3 ASP A  16      24.871  14.229  -1.156  1.00 98.66           H
ATOM    282  O   ASP A  16      24.513  16.763  -0.477  1.00 98.66           O
ATOM    283  CG  ASP A  16      26.630  13.018  -1.103  1.00 98.66           C
ATOM    284  OD1 ASP A  16      27.216  13.066  -2.207  1.00 98.66           O
ATOM    285  OD2 ASP A  16      26.697  12.058  -0.299  1.00 98.66           O
ATOM    286  N   ASN A  17      26.414  17.855  -0.014  1.00 98.73           N
ATOM    287  H   ASN A  17      27.422  17.804   0.019  1.00 98.73           H
ATOM    288  CA  ASN A  17      25.774  19.056   0.523  1.00 98.73           C
ATOM    289  HA  ASN A  17      26.552  19.638   1.017  1.00 98.73           H
ATOM    290  C   ASN A  17      24.713  18.744   1.609  1.00 98.73           C
ATOM    291  CB  ASN A  17      25.262  19.874  -0.679  1.00 98.73           C
ATOM    292  HB2 ASN A  17      26.065  19.992  -1.407  1.00 98.73           H
ATOM    293  HB3 ASN A  17      24.450  19.329  -1.161  1.00 98.73           H
ATOM    294  O   ASN A  17      23.675  19.401   1.688  1.00 98.73           O
ATOM    295  CG  ASN A  17      24.783  21.256  -0.305  1.00 98.73           C
ATOM    296  ND2 ASN A  17      23.561  21.607  -0.619  1.00 98.73           N
ATOM    297 HD21 ASN A  17      23.215  22.474  -0.232  1.00 98.73           H
ATOM    298 HD22 ASN A  17      22.938  20.891  -0.964  1.00 98.73           H
ATOM    299  OD1 ASN A  17      25.508  22.061   0.244  1.00 98.73           O
ATOM    300  N   THR A  18      24.953  17.712   2.430  1.00 98.85           N
ATOM    301  H   THR A  18      25.814  17.201   2.299  1.00 98.85           H
ATOM    302  CA  THR A  18      23.965  17.167   3.377  1.00 98.85           C
ATOM    303  HA  THR A  18      22.990  17.611   3.176  1.00 98.85           H
ATOM    304  C   THR A  18      24.333  17.482   4.830  1.00 98.85           C
ATOM    305  CB  THR A  18      23.807  15.656   3.152  1.00 98.85           C
ATOM    306  HB  THR A  18      24.778  15.166   3.224  1.00 98.85           H
ATOM    307  O   THR A  18      25.363  17.046   5.329  1.00 98.85           O
ATOM    308  CG2 THR A  18      22.835  15.007   4.142  1.00 98.85           C
ATOM    309 HG21 THR A  18      22.712  13.955   3.881  1.00 98.85           H
ATOM    310 HG22 THR A  18      21.866  15.503   4.089  1.00 98.85           H
ATOM    311 HG23 THR A  18      23.226  15.074   5.156  1.00 98.85           H
ATOM    312  OG1 THR A  18      23.251  15.421   1.878  1.00 98.85           O
ATOM    313  HG1 THR A  18      23.769  15.865   1.202  1.00 98.85           H
ATOM    314  N   GLY A  19      23.476  18.221   5.543  1.00 98.70           N
ATOM    315  H   GLY A  19      22.636  18.554   5.094  1.00 98.70           H
ATOM    316  CA  GLY A  19      23.679  18.564   6.956  1.00 98.70           C
ATOM    317  HA2 GLY A  19      23.114  19.465   7.192  1.00 98.70           H
ATOM    318  HA3 GLY A  19      24.732  18.769   7.146  1.00 98.70           H
ATOM    319  C   GLY A  19      23.205  17.460   7.903  1.00 98.70           C
ATOM    320  O   GLY A  19      22.042  17.451   8.297  1.00 98.70           O
ATOM    321  N   LYS A  20      24.091  16.532   8.274  1.00 98.79           N
ATOM    322  H   LYS A  20      25.024  16.583   7.891  1.00 98.79           H
ATOM    323  CA  LYS A  20      23.839  15.527   9.318  1.00 98.79           C
ATOM    324  HA  LYS A  20      23.179  15.974  10.061  1.00 98.79           H
ATOM    325  C   LYS A  20      25.133  15.152  10.039  1.00 98.79           C
ATOM    326  CB  LYS A  20      23.129  14.289   8.731  1.00 98.79           C
ATOM    327  HB2 LYS A  20      22.825  13.639   9.552  1.00 98.79           H
ATOM    328  HB3 LYS A  20      22.228  14.612   8.210  1.00 98.79           H
ATOM    329  O   LYS A  20      26.218  15.319   9.488  1.00 98.79           O
ATOM    330  CG  LYS A  20      24.014  13.487   7.766  1.00 98.79           C
ATOM    331  HG2 LYS A  20      24.902  13.140   8.295  1.00 98.79           H
ATOM    332  HG3 LYS A  20      24.329  14.131   6.945  1.00 98.79           H
ATOM    333  CD  LYS A  20      23.289  12.264   7.194  1.00 98.79           C
ATOM    334  HD2 LYS A  20      22.982  11.611   8.011  1.00 98.79           H
ATOM    335  HD3 LYS A  20      22.417  12.588   6.626  1.00 98.79           H
ATOM    336  CE  LYS A  20      24.274  11.529   6.280  1.00 98.79           C
ATOM    337  HE2 LYS A  20      24.571  12.207   5.479  1.00 98.79           H
ATOM    338  HE3 LYS A  20      25.177  11.304   6.845  1.00 98.79           H
ATOM    339  NZ  LYS A  20      23.713  10.287   5.703  1.00 98.79           N
ATOM    340  HZ1 LYS A  20      23.476   9.632   6.434  1.00 98.79           H
ATOM    341  HZ2 LYS A  20      22.900  10.494   5.140  1.00 98.79           H
ATOM    342  HZ3 LYS A  20      24.412   9.867   5.107  1.00 98.79           H
ATOM    343  N   ASN A  21      25.004  14.603  11.245  1.00 98.85           N
ATOM    344  H   ASN A  21      24.077  14.500  11.634  1.00 98.85           H
ATOM    345  CA  ASN A  21      26.143  14.085  12.001  1.00 98.85           C
ATOM    346  HA  ASN A  21      26.828  14.908  12.209  1.00 98.85           H
ATOM    347  C   ASN A  21      26.916  13.038  11.193  1.00 98.85           C
ATOM    348  CB  ASN A  21      25.655  13.476  13.329  1.00 98.85           C
ATOM    349  HB2 ASN A  21      26.464  12.896  13.773  1.00 98.85           H
ATOM    350  HB3 ASN A  21      24.822  12.798  13.141  1.00 98.85           H
ATOM    351  O   ASN A  21      26.307  12.185  10.546  1.00 98.85           O
ATOM    352  CG  ASN A  21      25.248  14.512  14.353  1.00 98.85           C
ATOM    353  ND2 ASN A  21      24.612  14.108  15.426  1.00 98.85           N
ATOM    354 HD21 ASN A  21      24.468  13.125  15.605  1.00 98.85           H
ATOM    355 HD22 ASN A  21      24.424  14.814  16.123  1.00 98.85           H
ATOM    356  OD1 ASN A  21      25.494  15.694  14.207  1.00 98.85           O
ATOM    357  N   VAL A  22      28.247  13.081  11.302  1.00 98.74           N
ATOM    358  H   VAL A  22      28.661  13.895  11.734  1.00 98.74           H
ATOM    359  CA  VAL A  22      29.179  12.130  10.671  1.00 98.74           C
ATOM    360  HA  VAL A  22      30.178  12.428  10.991  1.00 98.74           H
ATOM    361  C   VAL A  22      29.192  12.251   9.138  1.00 98.74           C
ATOM    362  CB  VAL A  22      28.956  10.682  11.192  1.00 98.74           C
ATOM    363  HB  VAL A  22      28.069  10.275  10.706  1.00 98.74           H
ATOM    364  O   VAL A  22      29.745  11.404   8.440  1.00 98.74           O
ATOM    365  CG1 VAL A  22      30.101   9.684  10.953  1.00 98.74           C
ATOM    366 HG11 VAL A  22      30.934   9.886  11.627  1.00 98.74           H
ATOM    367 HG12 VAL A  22      30.468   9.713   9.928  1.00 98.74           H
ATOM    368 HG13 VAL A  22      29.746   8.672  11.151  1.00 98.74           H
ATOM    369  CG2 VAL A  22      28.720  10.644  12.716  1.00 98.74           C
ATOM    370 HG21 VAL A  22      27.770  11.115  12.969  1.00 98.74           H
ATOM    371 HG22 VAL A  22      29.538  11.152  13.226  1.00 98.74           H
ATOM    372 HG23 VAL A  22      28.675   9.612  13.060  1.00 98.74           H
ATOM    373  N   GLN A  23      28.603  13.309   8.565  1.00 98.90           N
ATOM    374  H   GLN A  23      28.175  14.022   9.140  1.00 98.90           H
ATOM    375  CA  GLN A  23      28.726  13.524   7.126  1.00 98.90           C
ATOM    376  HA  GLN A  23      28.527  12.565   6.649  1.00 98.90           H
ATOM    377  C   GLN A  23      30.160  13.921   6.783  1.00 98.90           C
ATOM    378  CB  GLN A  23      27.697  14.531   6.597  1.00 98.90           C
ATOM    379  HB2 GLN A  23      27.936  15.523   6.979  1.00 98.90           H
ATOM    380  HB3 GLN A  23      26.704  14.256   6.953  1.00 98.90           H
ATOM    381  O   GLN A  23      30.741  14.811   7.404  1.00 98.90           O
ATOM    382  CG  GLN A  23      27.675  14.585   5.056  1.00 98.90           C
ATOM    383  HG2 GLN A  23      28.671  14.807   4.673  1.00 98.90           H
ATOM    384  HG3 GLN A  23      27.034  15.410   4.745  1.00 98.90           H
ATOM    385  CD  GLN A  23      27.149  13.324   4.371  1.00 98.90           C
ATOM    386  NE2 GLN A  23      27.035  13.344   3.064  1.00 98.90           N
ATOM    387 HE21 GLN A  23      26.737  12.521   2.560  1.00 98.90           H
ATOM    388 HE22 GLN A  23      27.250  14.191   2.556  1.00 98.90           H
ATOM    389  OE1 GLN A  23      26.810  12.317   4.978  1.00 98.90           O
ATOM    390  N   ASN A  24      30.709  13.246   5.777  1.00 98.94           N
ATOM    391  H   ASN A  24      30.176  12.501   5.353  1.00 98.94           H
ATOM    392  CA  ASN A  24      32.099  13.399   5.382  1.00 98.94           C
ATOM    393  HA  ASN A  24      32.716  13.206   6.260  1.00 98.94           H
ATOM    394  C   ASN A  24      32.428  14.811   4.884  1.00 98.94           C
ATOM    395  CB  ASN A  24      32.418  12.356   4.301  1.00 98.94           C
ATOM    396  HB2 ASN A  24      31.953  12.641   3.357  1.00 98.94           H
ATOM    397  HB3 ASN A  24      32.055  11.375   4.604  1.00 98.94           H
ATOM    398  O   ASN A  24      31.583  15.466   4.266  1.00 98.94           O
ATOM    399  CG  ASN A  24      33.915  12.254   4.139  1.00 98.94           C
ATOM    400  ND2 ASN A  24      34.465  12.415   2.963  1.00 98.94           N
ATOM    401 HD21 ASN A  24      35.474  12.422   3.013  1.00 98.94           H
ATOM    402 HD22 ASN A  24      33.964  12.710   2.137  1.00 98.94           H
ATOM    403  OD1 ASN A  24      34.596  12.056   5.122  1.00 98.94           O
ATOM    404  N   VAL A  25      33.676  15.234   5.080  1.00 98.98           N
ATOM    405  H   VAL A  25      34.324  14.645   5.585  1.00 98.98           H
ATOM    406  CA  VAL A  25      34.234  16.435   4.462  1.00 98.98           C
ATOM    407  HA  VAL A  25      33.441  16.934   3.905  1.00 98.98           H
ATOM    408  C   VAL A  25      35.309  16.047   3.450  1.00 98.98           C
ATOM    409  CB  VAL A  25      34.721  17.427   5.525  1.00 98.98           C
ATOM    410  HB  VAL A  25      35.409  16.927   6.207  1.00 98.98           H
ATOM    411  O   VAL A  25      36.208  15.259   3.718  1.00 98.98           O
ATOM    412  CG1 VAL A  25      35.436  18.631   4.911  1.00 98.98           C
ATOM    413 HG11 VAL A  25      36.354  18.297   4.427  1.00 98.98           H
ATOM    414 HG12 VAL A  25      35.693  19.339   5.698  1.00 98.98           H
ATOM    415 HG13 VAL A  25      34.795  19.122   4.179  1.00 98.98           H
ATOM    416  CG2 VAL A  25      33.518  17.962   6.312  1.00 98.98           C
ATOM    417 HG21 VAL A  25      33.854  18.652   7.085  1.00 98.98           H
ATOM    418 HG22 VAL A  25      32.832  18.477   5.639  1.00 98.98           H
ATOM    419 HG23 VAL A  25      32.990  17.139   6.796  1.00 98.98           H
ATOM    420  N   GLU A  26      35.201  16.604   2.253  1.00 98.96           N
ATOM    421  H   GLU A  26      34.480  17.299   2.117  1.00 98.96           H
ATOM    422  CA  GLU A  26      36.017  16.258   1.089  1.00 98.96           C
ATOM    423  HA  GLU A  26      36.951  15.805   1.421  1.00 98.96           H
ATOM    424  C   GLU A  26      36.384  17.522   0.297  1.00 98.96           C
ATOM    425  CB  GLU A  26      35.276  15.200   0.239  1.00 98.96           C
ATOM    426  HB2 GLU A  26      35.901  14.912  -0.606  1.00 98.96           H
ATOM    427  HB3 GLU A  26      35.120  14.316   0.857  1.00 98.96           H
ATOM    428  O   GLU A  26      35.937  18.630   0.608  1.00 98.96           O
ATOM    429  CG  GLU A  26      33.916  15.683  -0.291  1.00 98.96           C
ATOM    430  HG2 GLU A  26      34.088  16.535  -0.949  1.00 98.96           H
ATOM    431  HG3 GLU A  26      33.305  16.030   0.541  1.00 98.96           H
ATOM    432  CD  GLU A  26      33.101  14.625  -1.053  1.00 98.96           C
ATOM    433  OE1 GLU A  26      32.254  15.071  -1.861  1.00 98.96           O
ATOM    434  OE2 GLU A  26      33.218  13.397  -0.799  1.00 98.96           O
ATOM    435  N   LEU A  27      37.208  17.370  -0.737  1.00 98.96           N
ATOM    436  H   LEU A  27      37.594  16.452  -0.902  1.00 98.96           H
ATOM    437  CA  LEU A  27      37.445  18.424  -1.718  1.00 98.96           C
ATOM    438  HA  LEU A  27      37.427  19.390  -1.212  1.00 98.96           H
ATOM    439  C   LEU A  27      36.352  18.447  -2.787  1.00 98.96           C
ATOM    440  CB  LEU A  27      38.816  18.240  -2.382  1.00 98.96           C
ATOM    441  HB2 LEU A  27      38.908  18.998  -3.159  1.00 98.96           H
ATOM    442  HB3 LEU A  27      38.840  17.266  -2.870  1.00 98.96           H
ATOM    443  O   LEU A  27      35.948  17.401  -3.290  1.00 98.96           O
ATOM    444  CG  LEU A  27      40.030  18.354  -1.444  1.00 98.96           C
ATOM    445  HG  LEU A  27      40.064  17.504  -0.760  1.00 98.96           H
ATOM    446  CD1 LEU A  27      41.288  18.355  -2.311  1.00 98.96           C
ATOM    447 HD11 LEU A  27      41.403  17.394  -2.812  1.00 98.96           H
ATOM    448 HD12 LEU A  27      41.210  19.141  -3.063  1.00 98.96           H
ATOM    449 HD13 LEU A  27      42.174  18.532  -1.703  1.00 98.96           H
ATOM    450  CD2 LEU A  27      40.026  19.653  -0.634  1.00 98.96           C
ATOM    451 HD21 LEU A  27      39.223  19.624   0.103  1.00 98.96           H
ATOM    452 HD22 LEU A  27      40.973  19.744  -0.102  1.00 98.96           H
ATOM    453 HD23 LEU A  27      39.891  20.510  -1.292  1.00 98.96           H
ATOM    454  N   GLY A  28      35.959  19.640  -3.228  1.00 98.89           N
ATOM    455  H   GLY A  28      36.218  20.463  -2.701  1.00 98.89           H
ATOM    456  CA  GLY A  28      35.143  19.797  -4.429  1.00 98.89           C
ATOM    457  HA2 GLY A  28      34.085  19.742  -4.171  1.00 98.89           H
ATOM    458  HA3 GLY A  28      35.348  18.971  -5.109  1.00 98.89           H
ATOM    459  C   GLY A  28      35.385  21.100  -5.183  1.00 98.89           C
ATOM    460  O   GLY A  28      35.767  22.124  -4.611  1.00 98.89           O
ATOM    461  N   ALA A  29      35.165  21.059  -6.494  1.00 98.66           N
ATOM    462  H   ALA A  29      35.049  20.153  -6.926  1.00 98.66           H
ATOM    463  CA  ALA A  29      35.161  22.234  -7.355  1.00 98.66           C
ATOM    464  HA  ALA A  29      36.163  22.663  -7.349  1.00 98.66           H
ATOM    465  C   ALA A  29      34.176  23.306  -6.851  1.00 98.66           C
ATOM    466  CB  ALA A  29      34.835  21.790  -8.784  1.00 98.66           C
ATOM    467  HB1 ALA A  29      33.833  21.360  -8.820  1.00 98.66           H
ATOM    468  HB2 ALA A  29      34.880  22.643  -9.461  1.00 98.66           H
ATOM    469  HB3 ALA A  29      35.551  21.037  -9.112  1.00 98.66           H
ATOM    470  O   ALA A  29      33.148  23.004  -6.242  1.00 98.66           O
ATOM    471  N   GLY A  30      34.488  24.580  -7.103  1.00 98.55           N
ATOM    472  H   GLY A  30      35.312  24.776  -7.654  1.00 98.55           H
ATOM    473  CA  GLY A  30      33.661  25.701  -6.650  1.00 98.55           C
ATOM    474  HA2 GLY A  30      33.583  25.684  -5.563  1.00 98.55           H
ATOM    475  HA3 GLY A  30      34.120  26.643  -6.951  1.00 98.55           H
ATOM    476  C   GLY A  30      32.262  25.656  -7.250  1.00 98.55           C
ATOM    477  O   GLY A  30      32.104  25.818  -8.456  1.00 98.55           O
ATOM    478  N   SER A  31      31.254  25.457  -6.402  1.00 97.98           N
ATOM    479  H   SER A  31      31.482  25.280  -5.434  1.00 97.98           H
ATOM    480  CA  SER A  31      29.842  25.364  -6.804  1.00 97.98           C
ATOM    481  HA  SER A  31      29.755  25.483  -7.884  1.00 97.98           H
ATOM    482  C   SER A  31      28.966  26.442  -6.165  1.00 97.98           C
ATOM    483  CB  SER A  31      29.297  23.979  -6.443  1.00 97.98           C
ATOM    484  HB2 SER A  31      29.884  23.211  -6.947  1.00 97.98           H
ATOM    485  HB3 SER A  31      28.262  23.905  -6.774  1.00 97.98           H
ATOM    486  O   SER A  31      27.844  26.675  -6.606  1.00 97.98           O
ATOM    487  OG  SER A  31      29.352  23.780  -5.039  1.00 97.98           O
ATOM    488  HG  SER A  31      30.179  23.338  -4.835  1.00 97.98           H
ATOM    489  N   GLY A  32      29.451  27.090  -5.101  1.00 97.56           N
ATOM    490  H   GLY A  32      30.365  26.824  -4.765  1.00 97.56           H
ATOM    491  CA  GLY A  32      28.667  28.040  -4.309  1.00 97.56           C
ATOM    492  HA2 GLY A  32      29.356  28.600  -3.676  1.00 97.56           H
ATOM    493  HA3 GLY A  32      28.154  28.733  -4.975  1.00 97.56           H
ATOM    494  C   GLY A  32      27.624  27.384  -3.395  1.00 97.56           C
ATOM    495  O   GLY A  32      26.845  28.094  -2.747  1.00 97.56           O
ATOM    496  N   ALA A  33      27.617  26.047  -3.313  1.00 98.52           N
ATOM    497  H   ALA A  33      28.271  25.529  -3.883  1.00 98.52           H
ATOM    498  CA  ALA A  33      26.730  25.281  -2.449  1.00 98.52           C
ATOM    499  HA  ALA A  33      25.703  25.512  -2.732  1.00 98.52           H
ATOM    500  C   ALA A  33      26.911  25.646  -0.965  1.00 98.52           C
ATOM    501  CB  ALA A  33      26.966  23.786  -2.694  1.00 98.52           C
ATOM    502  HB1 ALA A  33      26.268  23.194  -2.103  1.00 98.52           H
ATOM    503  HB2 ALA A  33      27.986  23.518  -2.417  1.00 98.52           H
ATOM    504  HB3 ALA A  33      26.813  23.554  -3.749  1.00 98.52           H
ATOM    505  O   ALA A  33      27.990  26.042  -0.518  1.00 98.52           O
ATOM    506  N   ALA A  34      25.848  25.480  -0.176  1.00 98.83           N
ATOM    507  H   ALA A  34      25.005  25.094  -0.576  1.00 98.83           H
ATOM    508  CA  ALA A  34      25.866  25.754   1.262  1.00 98.83           C
ATOM    509  HA  ALA A  34      26.091  26.808   1.420  1.00 98.83           H
ATOM    510  C   ALA A  34      26.952  24.938   1.999  1.00 98.83           C
ATOM    511  CB  ALA A  34      24.460  25.470   1.802  1.00 98.83           C
ATOM    512  HB1 ALA A  34      23.739  26.146   1.342  1.00 98.83           H
ATOM    513  HB2 ALA A  34      24.176  24.441   1.584  1.00 98.83           H
ATOM    514  HB3 ALA A  34      24.435  25.618   2.882  1.00 98.83           H
ATOM    515  O   ALA A  34      27.669  25.460   2.851  1.00 98.83           O
ATOM    516  N   GLY A  35      27.159  23.686   1.607  1.00 98.85           N
ATOM    517  H   GLY A  35      26.529  23.296   0.922  1.00 98.85           H
ATOM    518  CA  GLY A  35      28.166  22.783   2.155  1.00 98.85           C
ATOM    519  HA2 GLY A  35      28.024  21.794   1.719  1.00 98.85           H
ATOM    520  HA3 GLY A  35      28.032  22.709   3.234  1.00 98.85           H
ATOM    521  C   GLY A  35      29.611  23.203   1.896  1.00 98.85           C
ATOM    522  O   GLY A  35      30.500  22.613   2.494  1.00 98.85           O
ATOM    523  N   GLN A  36      29.860  24.218   1.058  1.00 98.90           N
ATOM    524  H   GLN A  36      29.082  24.642   0.574  1.00 98.90           H
ATOM    525  CA  GLN A  36      31.185  24.825   0.868  1.00 98.90           C
ATOM    526  HA  GLN A  36      31.956  24.111   1.160  1.00 98.90           H
ATOM    527  C   GLN A  36      31.405  26.069   1.745  1.00 98.90           C
ATOM    528  CB  GLN A  36      31.392  25.157  -0.623  1.00 98.90           C
ATOM    529  HB2 GLN A  36      32.337  25.686  -0.740  1.00 98.90           H
ATOM    530  HB3 GLN A  36      30.588  25.801  -0.982  1.00 98.90           H
ATOM    531  O   GLN A  36      32.516  26.597   1.804  1.00 98.90           O
ATOM    532  CG  GLN A  36      31.460  23.880  -1.469  1.00 98.90           C
ATOM    533  HG2 GLN A  36      32.242  23.254  -1.040  1.00 98.90           H
ATOM    534  HG3 GLN A  36      30.515  23.341  -1.417  1.00 98.90           H
ATOM    535  CD  GLN A  36      31.809  24.102  -2.937  1.00 98.90           C
ATOM    536  NE2 GLN A  36      32.170  23.047  -3.632  1.00 98.90           N
ATOM    537 HE21 GLN A  36      32.210  22.128  -3.214  1.00 98.90           H
ATOM    538 HE22 GLN A  36      32.529  23.155  -4.570  1.00 98.90           H
ATOM    539  OE1 GLN A  36      31.720  25.191  -3.496  1.00 98.90           O
ATOM    540  N   LYS A  37      30.359  26.572   2.416  1.00 98.91           N
ATOM    541  H   LYS A  37      29.496  26.051   2.410  1.00 98.91           H
ATOM    542  CA  LYS A  37      30.413  27.815   3.195  1.00 98.91           C
ATOM    543  HA  LYS A  37      31.263  28.403   2.848  1.00 98.91           H
ATOM    544  C   LYS A  37      30.623  27.514   4.674  1.00 98.91           C
ATOM    545  CB  LYS A  37      29.147  28.654   2.981  1.00 98.91           C
ATOM    546  HB2 LYS A  37      29.210  29.559   3.584  1.00 98.91           H
ATOM    547  HB3 LYS A  37      28.291  28.070   3.320  1.00 98.91           H
ATOM    548  O   LYS A  37      29.823  26.819   5.298  1.00 98.91           O
ATOM    549  CG  LYS A  37      28.919  29.042   1.517  1.00 98.91           C
ATOM    550  HG2 LYS A  37      28.886  28.140   0.905  1.00 98.91           H
ATOM    551  HG3 LYS A  37      29.744  29.670   1.180  1.00 98.91           H
ATOM    552  CD  LYS A  37      27.597  29.795   1.345  1.00 98.91           C
ATOM    553  HD2 LYS A  37      27.661  30.766   1.839  1.00 98.91           H
ATOM    554  HD3 LYS A  37      26.787  29.213   1.784  1.00 98.91           H
ATOM    555  CE  LYS A  37      27.348  29.974  -0.154  1.00 98.91           C
ATOM    556  HE2 LYS A  37      27.334  28.989  -0.619  1.00 98.91           H
ATOM    557  HE3 LYS A  37      28.185  30.520  -0.591  1.00 98.91           H
ATOM    558  NZ  LYS A  37      26.074  30.677  -0.437  1.00 98.91           N
ATOM    559  HZ1 LYS A  37      25.302  30.189  -0.006  1.00 98.91           H
ATOM    560  HZ2 LYS A  37      25.924  30.681  -1.435  1.00 98.91           H
ATOM    561  HZ3 LYS A  37      26.109  31.631  -0.104  1.00 98.91           H
ATOM    562  N   TRP A  38      31.655  28.137   5.231  1.00 98.92           N
ATOM    563  H   TRP A  38      32.298  28.597   4.603  1.00 98.92           H
ATOM    564  CA  TRP A  38      32.071  27.986   6.622  1.00 98.92           C
ATOM    565  HA  TRP A  38      31.382  27.313   7.131  1.00 98.92           H
ATOM    566  C   TRP A  38      32.065  29.331   7.349  1.00 98.92           C
ATOM    567  CB  TRP A  38      33.456  27.332   6.653  1.00 98.92           C
ATOM    568  HB2 TRP A  38      33.749  27.183   7.691  1.00 98.92           H
ATOM    569  HB3 TRP A  38      34.181  28.004   6.195  1.00 98.92           H
ATOM    570  O   TRP A  38      32.607  30.325   6.851  1.00 98.92           O
ATOM    571  CG  TRP A  38      33.515  26.011   5.951  1.00 98.92           C
ATOM    572  CD1 TRP A  38      33.859  25.811   4.657  1.00 98.92           C
ATOM    573  HD1 TRP A  38      34.144  26.585   3.959  1.00 98.92           H
ATOM    574  CD2 TRP A  38      33.155  24.696   6.474  1.00 98.92           C
ATOM    575  CE2 TRP A  38      33.316  23.737   5.429  1.00 98.92           C
ATOM    576  CE3 TRP A  38      32.700  24.219   7.724  1.00 98.92           C
ATOM    577  HE3 TRP A  38      32.576  24.909   8.545  1.00 98.92           H
ATOM    578  NE1 TRP A  38      33.749  24.470   4.346  1.00 98.92           N
ATOM    579  HE1 TRP A  38      33.938  24.086   3.432  1.00 98.92           H
ATOM    580  CH2 TRP A  38      32.616  21.930   6.873  1.00 98.92           C
ATOM    581  HH2 TRP A  38      32.438  20.878   7.039  1.00 98.92           H
ATOM    582  CZ2 TRP A  38      33.053  22.374   5.615  1.00 98.92           C
ATOM    583  HZ2 TRP A  38      33.198  21.675   4.804  1.00 98.92           H
ATOM    584  CZ3 TRP A  38      32.437  22.850   7.924  1.00 98.92           C
ATOM    585  HZ3 TRP A  38      32.124  22.498   8.895  1.00 98.92           H
ATOM    586  N   TYR A  39      31.475  29.365   8.540  1.00 98.77           N
ATOM    587  H   TYR A  39      31.049  28.514   8.879  1.00 98.77           H
ATOM    588  CA  TYR A  39      31.551  30.489   9.467  1.00 98.77           C
ATOM    589  HA  TYR A  39      31.773  31.403   8.917  1.00 98.77           H
ATOM    590  C   TYR A  39      32.678  30.230  10.464  1.00 98.77           C
ATOM    591  CB  TYR A  39      30.212  30.692  10.181  1.00 98.77           C
ATOM    592  HB2 TYR A  39      30.304  31.540  10.860  1.00 98.77           H
ATOM    593  HB3 TYR A  39      29.996  29.814  10.790  1.00 98.77           H
ATOM    594  O   TYR A  39      32.648  29.239  11.189  1.00 98.77           O
ATOM    595  CG  TYR A  39      29.044  30.943   9.251  1.00 98.77           C
ATOM    596  CD1 TYR A  39      28.831  32.233   8.726  1.00 98.77           C
ATOM    597  HD1 TYR A  39      29.493  33.043   8.993  1.00 98.77           H
ATOM    598  CD2 TYR A  39      28.173  29.888   8.910  1.00 98.77           C
ATOM    599  HD2 TYR A  39      28.343  28.895   9.296  1.00 98.77           H
ATOM    600  CE1 TYR A  39      27.752  32.469   7.854  1.00 98.77           C
ATOM    601  HE1 TYR A  39      27.578  33.453   7.442  1.00 98.77           H
ATOM    602  CE2 TYR A  39      27.078  30.134   8.062  1.00 98.77           C
ATOM    603  HE2 TYR A  39      26.385  29.340   7.828  1.00 98.77           H
ATOM    604  OH  TYR A  39      25.824  31.652   6.688  1.00 98.77           O
ATOM    605  HH  TYR A  39      25.257  30.885   6.587  1.00 98.77           H
ATOM    606  CZ  TYR A  39      26.872  31.420   7.522  1.00 98.77           C
ATOM    607  N   LEU A  40      33.668  31.120  10.479  1.00 98.59           N
ATOM    608  H   LEU A  40      33.586  31.948   9.907  1.00 98.59           H
ATOM    609  CA  LEU A  40      34.780  31.075  11.423  1.00 98.59           C
ATOM    610  HA  LEU A  40      34.939  30.044  11.738  1.00 98.59           H
ATOM    611  C   LEU A  40      34.425  31.901  12.657  1.00 98.59           C
ATOM    612  CB  LEU A  40      36.057  31.555  10.708  1.00 98.59           C
ATOM    613  HB2 LEU A  40      35.918  32.580  10.362  1.00 98.59           H
ATOM    614  HB3 LEU A  40      36.188  30.922   9.830  1.00 98.59           H
ATOM    615  O   LEU A  40      34.065  33.071  12.521  1.00 98.59           O
ATOM    616  CG  LEU A  40      37.344  31.482  11.557  1.00 98.59           C
ATOM    617  HG  LEU A  40      37.313  30.599  12.194  1.00 98.59           H
ATOM    618  CD1 LEU A  40      38.547  31.373  10.619  1.00 98.59           C
ATOM    619 HD11 LEU A  40      39.471  31.398  11.196  1.00 98.59           H
ATOM    620 HD12 LEU A  40      38.554  32.199   9.907  1.00 98.59           H
ATOM    621 HD13 LEU A  40      38.507  30.427  10.077  1.00 98.59           H
ATOM    622  CD2 LEU A  40      37.574  32.727  12.422  1.00 98.59           C
ATOM    623 HD21 LEU A  40      38.504  32.618  12.980  1.00 98.59           H
ATOM    624 HD22 LEU A  40      36.775  32.859  13.151  1.00 98.59           H
ATOM    625 HD23 LEU A  40      37.640  33.617  11.796  1.00 98.59           H
ATOM    626  N   SER A  41      34.593  31.310  13.838  1.00 98.56           N
ATOM    627  H   SER A  41      34.862  30.337  13.854  1.00 98.56           H
ATOM    628  CA  SER A  41      34.466  31.998  15.126  1.00 98.56           C
ATOM    629  HA  SER A  41      34.365  33.071  14.969  1.00 98.56           H
ATOM    630  C   SER A  41      35.708  31.746  15.971  1.00 98.56           C
ATOM    631  CB  SER A  41      33.231  31.509  15.882  1.00 98.56           C
ATOM    632  HB2 SER A  41      33.231  31.935  16.885  1.00 98.56           H
ATOM    633  HB3 SER A  41      33.266  30.422  15.963  1.00 98.56           H
ATOM    634  O   SER A  41      36.149  30.606  16.076  1.00 98.56           O
ATOM    635  OG  SER A  41      32.044  31.900  15.216  1.00 98.56           O
ATOM    636  HG  SER A  41      31.307  31.502  15.685  1.00 98.56           H
ATOM    637  N   ASN A  42      36.258  32.792  16.588  1.00 98.00           N
ATOM    638  H   ASN A  42      35.820  33.699  16.497  1.00 98.00           H
ATOM    639  CA  ASN A  42      37.364  32.654  17.539  1.00 98.00           C
ATOM    640  HA  ASN A  42      38.074  31.919  17.163  1.00 98.00           H
ATOM    641  C   ASN A  42      36.847  32.156  18.894  1.00 98.00           C
ATOM    642  CB  ASN A  42      38.101  33.992  17.701  1.00 98.00           C
ATOM    643  HB2 ASN A  42      37.409  34.747  18.075  1.00 98.00           H
ATOM    644  HB3 ASN A  42      38.894  33.869  18.439  1.00 98.00           H
ATOM    645  O   ASN A  42      35.800  32.607  19.365  1.00 98.00           O
ATOM    646  CG  ASN A  42      38.749  34.467  16.414  1.00 98.00           C
ATOM    647  ND2 ASN A  42      38.416  35.646  15.946  1.00 98.00           N
ATOM    648 HD21 ASN A  42      38.904  35.930  15.109  1.00 98.00           H
ATOM    649 HD22 ASN A  42      37.807  36.255  16.475  1.00 98.00           H
ATOM    650  OD1 ASN A  42      39.548  33.792  15.795  1.00 98.00           O
ATOM    651  N   THR A  43      37.607  31.277  19.538  1.00 96.50           N
ATOM    652  H   THR A  43      38.459  30.955  19.103  1.00 96.50           H
ATOM    653  CA  THR A  43      37.442  30.926  20.951  1.00 96.50           C
ATOM    654  HA  THR A  43      36.411  31.113  21.251  1.00 96.50           H
ATOM    655  C   THR A  43      38.347  31.815  21.816  1.00 96.50           C
ATOM    656  CB  THR A  43      37.728  29.437  21.194  1.00 96.50           C
ATOM    657  HB  THR A  43      37.500  29.199  22.232  1.00 96.50           H
ATOM    658  O   THR A  43      39.277  32.455  21.319  1.00 96.50           O
ATOM    659  CG2 THR A  43      36.922  28.507  20.282  1.00 96.50           C
ATOM    660 HG21 THR A  43      37.132  27.473  20.554  1.00 96.50           H
ATOM    661 HG22 THR A  43      35.856  28.702  20.404  1.00 96.50           H
ATOM    662 HG23 THR A  43      37.203  28.658  19.240  1.00 96.50           H
ATOM    663  OG1 THR A  43      39.082  29.184  20.959  1.00 96.50           O
ATOM    664  HG1 THR A  43      39.434  28.777  21.753  1.00 96.50           H
ATOM    665  N   SER A  44      38.085  31.891  23.124  1.00 93.13           N
ATOM    666  H   SER A  44      37.362  31.317  23.531  1.00 93.13           H
ATOM    667  CA  SER A  44      38.867  32.735  24.045  1.00 93.13           C
ATOM    668  HA  SER A  44      38.962  33.730  23.612  1.00 93.13           H
ATOM    669  C   SER A  44      40.294  32.230  24.296  1.00 93.13           C
ATOM    670  CB  SER A  44      38.134  32.869  25.383  1.00 93.13           C
ATOM    671  HB2 SER A  44      37.231  33.462  25.238  1.00 93.13           H
ATOM    672  HB3 SER A  44      38.777  33.379  26.100  1.00 93.13           H
ATOM    673  O   SER A  44      41.133  32.990  24.769  1.00 93.13           O
ATOM    674  OG  SER A  44      37.772  31.594  25.881  1.00 93.13           O
ATOM    675  HG  SER A  44      37.717  31.637  26.838  1.00 93.13           H
ATOM    676  N   ASP A  45      40.577  30.969  23.974  1.00 94.35           N
ATOM    677  H   ASP A  45      39.845  30.394  23.584  1.00 94.35           H
ATOM    678  CA  ASP A  45      41.849  30.283  24.211  1.00 94.35           C
ATOM    679  HA  ASP A  45      42.427  30.878  24.917  1.00 94.35           H
ATOM    680  C   ASP A  45      42.731  30.168  22.953  1.00 94.35           C
ATOM    681  CB  ASP A  45      41.573  28.935  24.900  1.00 94.35           C
ATOM    682  HB2 ASP A  45      41.001  29.118  25.811  1.00 94.35           H
ATOM    683  HB3 ASP A  45      42.524  28.493  25.198  1.00 94.35           H
ATOM    684  O   ASP A  45      43.661  29.366  22.914  1.00 94.35           O
ATOM    685  CG  ASP A  45      40.804  27.928  24.040  1.00 94.35           C
ATOM    686  OD1 ASP A  45      40.046  28.347  23.137  1.00 94.35           O
ATOM    687  OD2 ASP A  45      40.951  26.711  24.288  1.00 94.35           O
ATOM    688  N   GLY A  46      42.467  30.985  21.925  1.00 95.95           N
ATOM    689  H   GLY A  46      41.665  31.593  22.002  1.00 95.95           H
ATOM    690  CA  GLY A  46      43.313  31.086  20.728  1.00 95.95           C
ATOM    691  HA2 GLY A  46      44.360  31.014  21.021  1.00 95.95           H
ATOM    692  HA3 GLY A  46      43.149  32.062  20.271  1.00 95.95           H
ATOM    693  C   GLY A  46      43.052  30.024  19.654  1.00 95.95           C
ATOM    694  O   GLY A  46      43.836  29.905  18.710  1.00 95.95           O
ATOM    695  N   TYR A  47      41.957  29.274  19.777  1.00 98.71           N
ATOM    696  H   TYR A  47      41.341  29.454  20.558  1.00 98.71           H
ATOM    697  CA  TYR A  47      41.454  28.382  18.739  1.00 98.71           C
ATOM    698  HA  TYR A  47      42.253  28.172  18.028  1.00 98.71           H
ATOM    699  C   TYR A  47      40.324  29.054  17.948  1.00 98.71           C
ATOM    700  CB  TYR A  47      41.033  27.030  19.350  1.00 98.71           C
ATOM    701  HB2 TYR A  47      40.581  26.413  18.574  1.00 98.71           H
ATOM    702  HB3 TYR A  47      40.270  27.179  20.113  1.00 98.71           H
ATOM    703  O   TYR A  47      39.884  30.173  18.222  1.00 98.71           O
ATOM    704  CG  TYR A  47      42.175  26.247  19.960  1.00 98.71           C
ATOM    705  CD1 TYR A  47      42.845  25.268  19.205  1.00 98.71           C
ATOM    706  HD1 TYR A  47      42.531  25.067  18.190  1.00 98.71           H
ATOM    707  CD2 TYR A  47      42.578  26.505  21.282  1.00 98.71           C
ATOM    708  HD2 TYR A  47      42.086  27.282  21.849  1.00 98.71           H
ATOM    709  CE1 TYR A  47      43.920  24.554  19.765  1.00 98.71           C
ATOM    710  HE1 TYR A  47      44.430  23.803  19.181  1.00 98.71           H
ATOM    711  CE2 TYR A  47      43.643  25.788  21.854  1.00 98.71           C
ATOM    712  HE2 TYR A  47      43.966  26.010  22.861  1.00 98.71           H
ATOM    713  OH  TYR A  47      45.336  24.109  21.653  1.00 98.71           O
ATOM    714  HH  TYR A  47      45.772  23.533  21.019  1.00 98.71           H
ATOM    715  CZ  TYR A  47      44.318  24.813  21.095  1.00 98.71           C
ATOM    716  N   ILE A  48      39.855  28.353  16.928  1.00 98.76           N
ATOM    717  H   ILE A  48      40.315  27.478  16.718  1.00 98.76           H
ATOM    718  CA  ILE A  48      38.678  28.684  16.144  1.00 98.76           C
ATOM    719  HA  ILE A  48      38.145  29.483  16.658  1.00 98.76           H
ATOM    720  C   ILE A  48      37.742  27.480  16.082  1.00 98.76           C
ATOM    721  CB  ILE A  48      39.046  29.182  14.728  1.00 98.76           C
ATOM    722  HB  ILE A  48      38.115  29.502  14.261  1.00 98.76           H
ATOM    723  O   ILE A  48      38.177  26.333  16.209  1.00 98.76           O
ATOM    724  CG1 ILE A  48      39.674  28.084  13.835  1.00 98.76           C
ATOM    725 HG12 ILE A  48      39.187  27.124  14.007  1.00 98.76           H
ATOM    726 HG13 ILE A  48      40.731  27.974  14.076  1.00 98.76           H
ATOM    727  CG2 ILE A  48      39.974  30.408  14.800  1.00 98.76           C
ATOM    728 HG21 ILE A  48      40.095  30.857  13.814  1.00 98.76           H
ATOM    729 HG22 ILE A  48      39.540  31.155  15.465  1.00 98.76           H
ATOM    730 HG23 ILE A  48      40.953  30.128  15.188  1.00 98.76           H
ATOM    731  CD1 ILE A  48      39.524  28.377  12.343  1.00 98.76           C
ATOM    732 HD11 ILE A  48      38.466  28.423  12.088  1.00 98.76           H
ATOM    733 HD12 ILE A  48      39.991  29.331  12.096  1.00 98.76           H
ATOM    734 HD13 ILE A  48      39.995  27.581  11.766  1.00 98.76           H
ATOM    735  N   THR A  49      36.477  27.741  15.788  1.00 98.83           N
ATOM    736  H   THR A  49      36.188  28.710  15.755  1.00 98.83           H
ATOM    737  CA  THR A  49      35.541  26.749  15.254  1.00 98.83           C
ATOM    738  HA  THR A  49      36.023  25.771  15.238  1.00 98.83           H
ATOM    739  C   THR A  49      35.180  27.103  13.811  1.00 98.83           C
ATOM    740  CB  THR A  49      34.286  26.604  16.125  1.00 98.83           C
ATOM    741  HB  THR A  49      33.658  25.820  15.704  1.00 98.83           H
ATOM    742  O   THR A  49      35.238  28.268  13.404  1.00 98.83           O
ATOM    743  CG2 THR A  49      34.617  26.238  17.571  1.00 98.83           C
ATOM    744 HG21 THR A  49      35.130  27.063  18.065  1.00 98.83           H
ATOM    745 HG22 THR A  49      35.263  25.360  17.587  1.00 98.83           H
ATOM    746 HG23 THR A  49      33.700  26.004  18.111  1.00 98.83           H
ATOM    747  OG1 THR A  49      33.550  27.804  16.170  1.00 98.83           O
ATOM    748  HG1 THR A  49      32.838  27.652  16.797  1.00 98.83           H
ATOM    749  N   LEU A  50      34.821  26.088  13.022  1.00 98.91           N
ATOM    750  H   LEU A  50      34.811  25.158  13.416  1.00 98.91           H
ATOM    751  CA  LEU A  50      34.364  26.237  11.640  1.00 98.91           C
ATOM    752  HA  LEU A  50      34.285  27.293  11.382  1.00 98.91           H
ATOM    753  C   LEU A  50      32.963  25.640  11.515  1.00 98.91           C
ATOM    754  CB  LEU A  50      35.368  25.566  10.681  1.00 98.91           C
ATOM    755  HB2 LEU A  50      35.545  24.548  11.027  1.00 98.91           H
ATOM    756  HB3 LEU A  50      34.923  25.506   9.688  1.00 98.91           H
ATOM    757  O   LEU A  50      32.810  24.435  11.346  1.00 98.91           O
ATOM    758  CG  LEU A  50      36.723  26.283  10.570  1.00 98.91           C
ATOM    759  HG  LEU A  50      37.153  26.414  11.563  1.00 98.91           H
ATOM    760  CD1 LEU A  50      37.693  25.440   9.744  1.00 98.91           C
ATOM    761 HD11 LEU A  50      38.641  25.965   9.625  1.00 98.91           H
ATOM    762 HD12 LEU A  50      37.269  25.224   8.763  1.00 98.91           H
ATOM    763 HD13 LEU A  50      37.887  24.504  10.267  1.00 98.91           H
ATOM    764  CD2 LEU A  50      36.587  27.653   9.903  1.00 98.91           C
ATOM    765 HD21 LEU A  50      36.088  27.553   8.939  1.00 98.91           H
ATOM    766 HD22 LEU A  50      36.012  28.318  10.548  1.00 98.91           H
ATOM    767 HD23 LEU A  50      37.578  28.087   9.770  1.00 98.91           H
ATOM    768  N   LYS A  51      31.933  26.482  11.603  1.00 98.88           N
ATOM    769  H   LYS A  51      32.135  27.465  11.717  1.00 98.88           H
ATOM    770  CA  LYS A  51      30.537  26.047  11.483  1.00 98.88           C
ATOM    771  HA  LYS A  51      30.452  25.049  11.911  1.00 98.88           H
ATOM    772  C   LYS A  51      30.123  25.961  10.017  1.00 98.88           C
ATOM    773  CB  LYS A  51      29.627  26.974  12.297  1.00 98.88           C
ATOM    774  HB2 LYS A  51      29.588  27.954  11.819  1.00 98.88           H
ATOM    775  HB3 LYS A  51      30.041  27.094  13.299  1.00 98.88           H
ATOM    776  O   LYS A  51      30.287  26.931   9.276  1.00 98.88           O
ATOM    777  CG  LYS A  51      28.212  26.391  12.410  1.00 98.88           C
ATOM    778  HG2 LYS A  51      27.768  26.290  11.420  1.00 98.88           H
ATOM    779  HG3 LYS A  51      28.276  25.401  12.861  1.00 98.88           H
ATOM    780  CD  LYS A  51      27.283  27.242  13.279  1.00 98.88           C
ATOM    781  HD2 LYS A  51      26.354  26.686  13.406  1.00 98.88           H
ATOM    782  HD3 LYS A  51      27.732  27.374  14.263  1.00 98.88           H
ATOM    783  CE  LYS A  51      26.978  28.599  12.641  1.00 98.88           C
ATOM    784  HE2 LYS A  51      27.899  29.180  12.578  1.00 98.88           H
ATOM    785  HE3 LYS A  51      26.608  28.427  11.630  1.00 98.88           H
ATOM    786  NZ  LYS A  51      25.960  29.311  13.448  1.00 98.88           N
ATOM    787  HZ1 LYS A  51      26.293  29.435  14.393  1.00 98.88           H
ATOM    788  HZ2 LYS A  51      25.129  28.739  13.508  1.00 98.88           H
ATOM    789  HZ3 LYS A  51      25.724  30.205  13.043  1.00 98.88           H
ATOM    790  N   SER A  52      29.555  24.837   9.603  1.00 98.89           N
ATOM    791  H   SER A  52      29.401  24.112  10.290  1.00 98.89           H
ATOM    792  CA  SER A  52      28.976  24.661   8.270  1.00 98.89           C
ATOM    793  HA  SER A  52      29.720  24.929   7.519  1.00 98.89           H
ATOM    794  C   SER A  52      27.744  25.549   8.082  1.00 98.89           C
ATOM    795  CB  SER A  52      28.596  23.192   8.070  1.00 98.89           C
ATOM    796  HB2 SER A  52      27.864  22.900   8.823  1.00 98.89           H
ATOM    797  HB3 SER A  52      29.486  22.573   8.183  1.00 98.89           H
ATOM    798  O   SER A  52      26.982  25.778   9.019  1.00 98.89           O
ATOM    799  OG  SER A  52      28.049  22.996   6.779  1.00 98.89           O
ATOM    800  HG  SER A  52      28.587  22.334   6.339  1.00 98.89           H
ATOM    801  N   SER A  53      27.489  26.033   6.864  1.00 98.77           N
ATOM    802  H   SER A  53      28.171  25.901   6.132  1.00 98.77           H
ATOM    803  CA  SER A  53      26.232  26.741   6.580  1.00 98.77           C
ATOM    804  HA  SER A  53      26.004  27.342   7.461  1.00 98.77           H
ATOM    805  C   SER A  53      25.009  25.828   6.430  1.00 98.77           C
ATOM    806  CB  SER A  53      26.385  27.726   5.422  1.00 98.77           C
ATOM    807  HB2 SER A  53      27.369  28.191   5.462  1.00 98.77           H
ATOM    808  HB3 SER A  53      25.633  28.506   5.541  1.00 98.77           H
ATOM    809  O   SER A  53      23.893  26.328   6.310  1.00 98.77           O
ATOM    810  OG  SER A  53      26.178  27.124   4.170  1.00 98.77           O
ATOM    811  HG  SER A  53      26.884  26.502   3.978  1.00 98.77           H
ATOM    812  N   LEU A  54      25.199  24.506   6.495  1.00 98.79           N
ATOM    813  H   LEU A  54      26.144  24.168   6.607  1.00 98.79           H
ATOM    814  CA  LEU A  54      24.125  23.505   6.444  1.00 98.79           C
ATOM    815  HA  LEU A  54      23.374  23.841   5.729  1.00 98.79           H
ATOM    816  C   LEU A  54      23.363  23.323   7.768  1.00 98.79           C
ATOM    817  CB  LEU A  54      24.713  22.167   5.962  1.00 98.79           C
ATOM    818  HB2 LEU A  54      23.959  21.386   6.069  1.00 98.79           H
ATOM    819  HB3 LEU A  54      25.551  21.900   6.606  1.00 98.79           H
ATOM    820  O   LEU A  54      22.449  22.504   7.832  1.00 98.79           O
ATOM    821  CG  LEU A  54      25.172  22.174   4.495  1.00 98.79           C
ATOM    822  HG  LEU A  54      25.836  23.020   4.315  1.00 98.79           H
ATOM    823  CD1 LEU A  54      25.938  20.888   4.199  1.00 98.79           C
ATOM    824 HD11 LEU A  54      25.298  20.024   4.381  1.00 98.79           H
ATOM    825 HD12 LEU A  54      26.256  20.878   3.156  1.00 98.79           H
ATOM    826 HD13 LEU A  54      26.814  20.827   4.844  1.00 98.79           H
ATOM    827  CD2 LEU A  54      23.983  22.253   3.538  1.00 98.79           C
ATOM    828 HD21 LEU A  54      23.293  21.431   3.728  1.00 98.79           H
ATOM    829 HD22 LEU A  54      24.335  22.173   2.510  1.00 98.79           H
ATOM    830 HD23 LEU A  54      23.458  23.201   3.657  1.00 98.79           H
ATOM    831  N   GLY A  55      23.724  24.050   8.827  1.00 98.47           N
ATOM    832  H   GLY A  55      24.523  24.662   8.753  1.00 98.47           H
ATOM    833  CA  GLY A  55      23.041  23.983  10.119  1.00 98.47           C
ATOM    834  HA2 GLY A  55      22.575  23.005  10.242  1.00 98.47           H
ATOM    835  HA3 GLY A  55      22.258  24.740  10.158  1.00 98.47           H
ATOM    836  C   GLY A  55      23.993  24.203  11.287  1.00 98.47           C
ATOM    837  O   GLY A  55      25.067  24.779  11.125  1.00 98.47           O
ATOM    838  N   ASP A  56      23.611  23.731  12.472  1.00 98.52           N
ATOM    839  H   ASP A  56      22.738  23.229  12.553  1.00 98.52           H
ATOM    840  CA  ASP A  56      24.460  23.800  13.666  1.00 98.52           C
ATOM    841  HA  ASP A  56      25.079  24.693  13.564  1.00 98.52           H
ATOM    842  C   ASP A  56      25.447  22.625  13.742  1.00 98.52           C
ATOM    843  CB  ASP A  56      23.619  23.999  14.931  1.00 98.52           C
ATOM    844  HB2 ASP A  56      22.861  24.759  14.740  1.00 98.52           H
ATOM    845  HB3 ASP A  56      23.113  23.069  15.190  1.00 98.52           H
ATOM    846  O   ASP A  56      25.472  21.845  14.694  1.00 98.52           O
ATOM    847  CG  ASP A  56      24.495  24.482  16.095  1.00 98.52           C
ATOM    848  OD1 ASP A  56      25.394  25.322  15.833  1.00 98.52           O
ATOM    849  OD2 ASP A  56      24.230  24.065  17.240  1.00 98.52           O
ATOM    850  N   PHE A  57      26.245  22.487  12.682  1.00 98.91           N
ATOM    851  H   PHE A  57      26.182  23.184  11.954  1.00 98.91           H
ATOM    852  CA  PHE A  57      27.288  21.477  12.573  1.00 98.91           C
ATOM    853  HA  PHE A  57      27.279  20.863  13.473  1.00 98.91           H
ATOM    854  C   PHE A  57      28.657  22.141  12.466  1.00 98.91           C
ATOM    855  CB  PHE A  57      27.042  20.549  11.382  1.00 98.91           C
ATOM    856  HB2 PHE A  57      27.790  19.760  11.448  1.00 98.91           H
ATOM    857  HB3 PHE A  57      27.199  21.096  10.451  1.00 98.91           H
ATOM    858  O   PHE A  57      28.855  23.053  11.662  1.00 98.91           O
ATOM    859  CG  PHE A  57      25.688  19.875  11.345  1.00 98.91           C
ATOM    860  CD1 PHE A  57      25.466  18.716  12.108  1.00 98.91           C
ATOM    861  HD1 PHE A  57      26.259  18.309  12.719  1.00 98.91           H
ATOM    862  CD2 PHE A  57      24.656  20.388  10.538  1.00 98.91           C
ATOM    863  HD2 PHE A  57      24.823  21.274   9.943  1.00 98.91           H
ATOM    864  CE1 PHE A  57      24.213  18.084  12.090  1.00 98.91           C
ATOM    865  HE1 PHE A  57      24.043  17.211  12.702  1.00 98.91           H
ATOM    866  CE2 PHE A  57      23.404  19.751  10.509  1.00 98.91           C
ATOM    867  HE2 PHE A  57      22.610  20.143   9.890  1.00 98.91           H
ATOM    868  CZ  PHE A  57      23.181  18.602  11.289  1.00 98.91           C
ATOM    869  HZ  PHE A  57      22.215  18.121  11.270  1.00 98.91           H
ATOM    870  N   MET A  58      29.610  21.657  13.250  1.00 98.91           N
ATOM    871  H   MET A  58      29.392  20.857  13.827  1.00 98.91           H
ATOM    872  CA  MET A  58      31.001  22.094  13.227  1.00 98.91           C
ATOM    873  HA  MET A  58      31.071  23.088  12.786  1.00 98.91           H
ATOM    874  C   MET A  58      31.832  21.139  12.380  1.00 98.91           C
ATOM    875  CB  MET A  58      31.551  22.160  14.657  1.00 98.91           C
ATOM    876  HB2 MET A  58      32.591  22.486  14.627  1.00 98.91           H
ATOM    877  HB3 MET A  58      31.518  21.160  15.089  1.00 98.91           H
ATOM    878  O   MET A  58      31.529  19.947  12.326  1.00 98.91           O
ATOM    879  CG  MET A  58      30.757  23.115  15.555  1.00 98.91           C
ATOM    880  HG2 MET A  58      29.723  22.773  15.613  1.00 98.91           H
ATOM    881  HG3 MET A  58      31.175  23.064  16.561  1.00 98.91           H
ATOM    882  SD  MET A  58      30.774  24.849  15.015  1.00 98.91           S
ATOM    883  CE  MET A  58      29.593  25.532  16.205  1.00 98.91           C
ATOM    884  HE1 MET A  58      29.918  25.295  17.217  1.00 98.91           H
ATOM    885  HE2 MET A  58      29.538  26.614  16.087  1.00 98.91           H
ATOM    886  HE3 MET A  58      28.607  25.102  16.030  1.00 98.91           H
ATOM    887  N   LEU A  59      32.889  21.653  11.755  1.00 98.97           N
ATOM    888  H   LEU A  59      33.035  22.652  11.797  1.00 98.97           H
ATOM    889  CA  LEU A  59      33.995  20.824  11.295  1.00 98.97           C
ATOM    890  HA  LEU A  59      33.609  20.107  10.571  1.00 98.97           H
ATOM    891  C   LEU A  59      34.565  20.064  12.496  1.00 98.97           C
ATOM    892  CB  LEU A  59      35.072  21.712  10.654  1.00 98.97           C
ATOM    893  HB2 LEU A  59      34.603  22.429   9.980  1.00 98.97           H
ATOM    894  HB3 LEU A  59      35.574  22.267  11.446  1.00 98.97           H
ATOM    895  O   LEU A  59      34.789  20.660  13.548  1.00 98.97           O
ATOM    896  CG  LEU A  59      36.115  20.898   9.874  1.00 98.97           C
ATOM    897  HG  LEU A  59      36.470  20.058  10.471  1.00 98.97           H
ATOM    898  CD1 LEU A  59      35.520  20.382   8.567  1.00 98.97           C
ATOM    899 HD11 LEU A  59      36.298  19.931   7.951  1.00 98.97           H
ATOM    900 HD12 LEU A  59      34.775  19.620   8.797  1.00 98.97           H
ATOM    901 HD13 LEU A  59      35.060  21.197   8.009  1.00 98.97           H
ATOM    902  CD2 LEU A  59      37.310  21.767   9.517  1.00 98.97           C
ATOM    903 HD21 LEU A  59      38.009  21.151   8.952  1.00 98.97           H
ATOM    904 HD22 LEU A  59      37.798  22.109  10.429  1.00 98.97           H
ATOM    905 HD23 LEU A  59      36.993  22.616   8.913  1.00 98.97           H
ATOM    906  N   ASP A  60      34.773  18.766  12.334  1.00 98.95           N
ATOM    907  H   ASP A  60      34.531  18.343  11.450  1.00 98.95           H
ATOM    908  CA  ASP A  60      34.996  17.840  13.435  1.00 98.95           C
ATOM    909  HA  ASP A  60      35.387  18.373  14.302  1.00 98.95           H
ATOM    910  C   ASP A  60      35.997  16.754  13.029  1.00 98.95           C
ATOM    911  CB  ASP A  60      33.631  17.248  13.811  1.00 98.95           C
ATOM    912  HB2 ASP A  60      32.949  18.059  14.065  1.00 98.95           H
ATOM    913  HB3 ASP A  60      33.214  16.731  12.947  1.00 98.95           H
ATOM    914  O   ASP A  60      35.940  16.231  11.913  1.00 98.95           O
ATOM    915  CG  ASP A  60      33.702  16.286  14.993  1.00 98.95           C
ATOM    916  OD1 ASP A  60      33.716  15.059  14.739  1.00 98.95           O
ATOM    917  OD2 ASP A  60      33.660  16.797  16.133  1.00 98.95           O
ATOM    918  N   ILE A  61      36.918  16.415  13.931  1.00 98.93           N
ATOM    919  H   ILE A  61      36.924  16.911  14.811  1.00 98.93           H
ATOM    920  CA  ILE A  61      37.761  15.224  13.796  1.00 98.93           C
ATOM    921  HA  ILE A  61      37.959  15.038  12.740  1.00 98.93           H
ATOM    922  C   ILE A  61      36.981  14.031  14.335  1.00 98.93           C
ATOM    923  CB  ILE A  61      39.115  15.400  14.517  1.00 98.93           C
ATOM    924  HB  ILE A  61      38.928  15.523  15.584  1.00 98.93           H
ATOM    925  O   ILE A  61      36.661  13.993  15.521  1.00 98.93           O
ATOM    926  CG1 ILE A  61      39.880  16.656  14.039  1.00 98.93           C
ATOM    927 HG12 ILE A  61      40.879  16.650  14.474  1.00 98.93           H
ATOM    928 HG13 ILE A  61      39.372  17.545  14.413  1.00 98.93           H
ATOM    929  CG2 ILE A  61      39.990  14.144  14.342  1.00 98.93           C
ATOM    930 HG21 ILE A  61      40.138  13.919  13.286  1.00 98.93           H
ATOM    931 HG22 ILE A  61      40.960  14.293  14.815  1.00 98.93           H
ATOM    932 HG23 ILE A  61      39.522  13.283  14.820  1.00 98.93           H
ATOM    933  CD1 ILE A  61      40.003  16.783  12.514  1.00 98.93           C
ATOM    934 HD11 ILE A  61      39.020  16.946  12.073  1.00 98.93           H
ATOM    935 HD12 ILE A  61      40.447  15.883  12.089  1.00 98.93           H
ATOM    936 HD13 ILE A  61      40.623  17.643  12.259  1.00 98.93           H
ATOM    937  N   GLY A  62      36.712  13.046  13.479  1.00 98.74           N
ATOM    938  H   GLY A  62      37.036  13.142  12.526  1.00 98.74           H
ATOM    939  CA  GLY A  62      35.913  11.875  13.816  1.00 98.74           C
ATOM    940  HA2 GLY A  62      34.877  12.193  13.940  1.00 98.74           H
ATOM    941  HA3 GLY A  62      35.962  11.150  13.004  1.00 98.74           H
ATOM    942  C   GLY A  62      36.379  11.201  15.104  1.00 98.74           C
ATOM    943  O   GLY A  62      37.552  10.871  15.257  1.00 98.74           O
ATOM    944  N   ASN A  63      35.450  11.021  16.049  1.00 98.02           N
ATOM    945  H   ASN A  63      34.526  11.380  15.859  1.00 98.02           H
ATOM    946  CA  ASN A  63      35.695  10.476  17.393  1.00 98.02           C
ATOM    947  HA  ASN A  63      34.760  10.561  17.946  1.00 98.02           H
ATOM    948  C   ASN A  63      36.730  11.249  18.241  1.00 98.02           C
ATOM    949  CB  ASN A  63      36.024   8.974  17.287  1.00 98.02           C
ATOM    950  HB2 ASN A  63      36.961   8.850  16.745  1.00 98.02           H
ATOM    951  HB3 ASN A  63      36.158   8.558  18.286  1.00 98.02           H
ATOM    952  O   ASN A  63      37.085  10.793  19.325  1.00 98.02           O
ATOM    953  CG  ASN A  63      34.943   8.172  16.596  1.00 98.02           C
ATOM    954  ND2 ASN A  63      35.317   7.267  15.722  1.00 98.02           N
ATOM    955 HD21 ASN A  63      36.298   7.129  15.526  1.00 98.02           H
ATOM    956 HD22 ASN A  63      34.581   6.743  15.270  1.00 98.02           H
ATOM    957  OD1 ASN A  63      33.758   8.344  16.824  1.00 98.02           O
ATOM    958  N   GLY A  64      37.221  12.403  17.778  1.00 98.39           N
ATOM    959  H   GLY A  64      36.881  12.748  16.892  1.00 98.39           H
ATOM    960  CA  GLY A  64      38.260  13.187  18.442  1.00 98.39           C
ATOM    961  HA2 GLY A  64      37.919  13.460  19.440  1.00 98.39           H
ATOM    962  HA3 GLY A  64      38.424  14.096  17.863  1.00 98.39           H
ATOM    963  C   GLY A  64      39.610  12.480  18.577  1.00 98.39           C
ATOM    964  O   GLY A  64      40.371  12.839  19.473  1.00 98.39           O
ATOM    965  N   VAL A  65      39.902  11.477  17.742  1.00 98.43           N
ATOM    966  H   VAL A  65      39.248  11.250  17.006  1.00 98.43           H
ATOM    967  CA  VAL A  65      41.131  10.672  17.862  1.00 98.43           C
ATOM    968  HA  VAL A  65      41.299  10.506  18.926  1.00 98.43           H
ATOM    969  C   VAL A  65      42.372  11.412  17.346  1.00 98.43           C
ATOM    970  CB  VAL A  65      40.999   9.271  17.227  1.00 98.43           C
ATOM    971  HB  VAL A  65      41.939   8.742  17.385  1.00 98.43           H
ATOM    972  O   VAL A  65      42.322  12.159  16.367  1.00 98.43           O
ATOM    973  CG1 VAL A  65      39.896   8.458  17.912  1.00 98.43           C
ATOM    974 HG11 VAL A  65      39.850   7.461  17.473  1.00 98.43           H
ATOM    975 HG12 VAL A  65      38.933   8.956  17.801  1.00 98.43           H
ATOM    976 HG13 VAL A  65      40.124   8.360  18.974  1.00 98.43           H
ATOM    977  CG2 VAL A  65      40.736   9.309  15.721  1.00 98.43           C
ATOM    978 HG21 VAL A  65      39.814   9.845  15.498  1.00 98.43           H
ATOM    979 HG22 VAL A  65      40.671   8.291  15.334  1.00 98.43           H
ATOM    980 HG23 VAL A  65      41.575   9.802  15.231  1.00 98.43           H
ATOM    981  N   ASP A  66      43.512  11.176  17.997  1.00 98.72           N
ATOM    982  H   ASP A  66      43.495  10.541  18.782  1.00 98.72           H
ATOM    983  CA  ASP A  66      44.818  11.749  17.640  1.00 98.72           C
ATOM    984  HA  ASP A  66      44.645  12.638  17.033  1.00 98.72           H
ATOM    985  C   ASP A  66      45.649  10.790  16.771  1.00 98.72           C
ATOM    986  CB  ASP A  66      45.570  12.224  18.891  1.00 98.72           C
ATOM    987  HB2 ASP A  66      44.936  12.914  19.447  1.00 98.72           H
ATOM    988  HB3 ASP A  66      45.787  11.368  19.530  1.00 98.72           H
ATOM    989  O   ASP A  66      46.767  10.397  17.104  1.00 98.72           O
ATOM    990  CG  ASP A  66      46.880  12.941  18.528  1.00 98.72           C
ATOM    991  OD1 ASP A  66      47.029  13.387  17.361  1.00 98.72           O
ATOM    992  OD2 ASP A  66      47.745  13.099  19.412  1.00 98.72           O
ATOM    993  N   GLU A  67      45.087  10.392  15.635  1.00 98.78           N
ATOM    994  H   GLU A  67      44.158  10.720  15.415  1.00 98.78           H
ATOM    995  CA  GLU A  67      45.730   9.475  14.693  1.00 98.78           C
ATOM    996  HA  GLU A  67      46.737   9.241  15.038  1.00 98.78           H
ATOM    997  C   GLU A  67      45.876  10.131  13.318  1.00 98.78           C
ATOM    998  CB  GLU A  67      44.965   8.144  14.640  1.00 98.78           C
ATOM    999  HB2 GLU A  67      45.405   7.517  13.865  1.00 98.78           H
ATOM   1000  HB3 GLU A  67      43.925   8.343  14.383  1.00 98.78           H
ATOM   1001  O   GLU A  67      45.070  10.983  12.919  1.00 98.78           O
ATOM   1002  CG  GLU A  67      45.037   7.398  15.988  1.00 98.78           C
ATOM   1003  HG2 GLU A  67      44.660   8.048  16.777  1.00 98.78           H
ATOM   1004  HG3 GLU A  67      46.082   7.178  16.204  1.00 98.78           H
ATOM   1005  CD  GLU A  67      44.228   6.093  16.025  1.00 98.78           C
ATOM   1006  OE1 GLU A  67      44.207   5.470  17.111  1.00 98.78           O
ATOM   1007  OE2 GLU A  67      43.617   5.732  14.995  1.00 98.78           O
ATOM   1008  N   ASP A  68      46.934   9.752  12.602  1.00 98.87           N
ATOM   1009  H   ASP A  68      47.503   8.995  12.955  1.00 98.87           H
ATOM   1010  CA  ASP A  68      47.069  10.061  11.181  1.00 98.87           C
ATOM   1011  HA  ASP A  68      46.868  11.120  11.019  1.00 98.87           H
ATOM   1012  C   ASP A  68      46.014   9.266  10.404  1.00 98.87           C
ATOM   1013  CB  ASP A  68      48.499   9.743  10.698  1.00 98.87           C
ATOM   1014  HB2 ASP A  68      48.485   9.613   9.615  1.00 98.87           H
ATOM   1015  HB3 ASP A  68      48.833   8.803  11.136  1.00 98.87           H
ATOM   1016  O   ASP A  68      45.862   8.062  10.598  1.00 98.87           O
ATOM   1017  CG  ASP A  68      49.515  10.848  11.015  1.00 98.87           C
ATOM   1018  OD1 ASP A  68      49.104  11.971  11.380  1.00 98.87           O
ATOM   1019  OD2 ASP A  68      50.738  10.629  10.896  1.00 98.87           O
ATOM   1020  N   GLY A  69      45.257   9.948   9.545  1.00 98.78           N
ATOM   1021  H   GLY A  69      45.395  10.946   9.471  1.00 98.78           H
ATOM   1022  CA  GLY A  69      44.144   9.346   8.810  1.00 98.78           C
ATOM   1023  HA2 GLY A  69      44.338   8.285   8.654  1.00 98.78           H
ATOM   1024  HA3 GLY A  69      44.058   9.817   7.830  1.00 98.78           H
ATOM   1025  C   GLY A  69      42.787   9.478   9.495  1.00 98.78           C
ATOM   1026  O   GLY A  69      41.786   9.070   8.905  1.00 98.78           O
ATOM   1027  N   ALA A  70      42.713  10.078  10.691  1.00 98.87           N
ATOM   1028  H   ALA A  70      43.563  10.372  11.150  1.00 98.87           H
ATOM   1029  CA  ALA A  70      41.430  10.346  11.331  1.00 98.87           C
ATOM   1030  HA  ALA A  70      40.940   9.386  11.497  1.00 98.87           H
ATOM   1031  C   ALA A  70      40.543  11.195  10.408  1.00 98.87           C
ATOM   1032  CB  ALA A  70      41.640  11.005  12.696  1.00 98.87           C
ATOM   1033  HB1 ALA A  70      42.375  10.434  13.265  1.00 98.87           H
ATOM   1034  HB2 ALA A  70      41.999  12.028  12.580  1.00 98.87           H
ATOM   1035  HB3 ALA A  70      40.697  11.030  13.240  1.00 98.87           H
ATOM   1036  O   ALA A  70      40.973  12.226   9.883  1.00 98.87           O
ATOM   1037  N   ASN A  71      39.311  10.742  10.183  1.00 98.92           N
ATOM   1038  H   ASN A  71      39.021   9.883  10.629  1.00 98.92           H
ATOM   1039  CA  ASN A  71      38.431  11.358   9.200  1.00 98.92           C
ATOM   1040  HA  ASN A  71      38.992  11.466   8.272  1.00 98.92           H
ATOM   1041  C   ASN A  71      37.977  12.753   9.639  1.00 98.92           C
ATOM   1042  CB  ASN A  71      37.225  10.443   8.943  1.00 98.92           C
ATOM   1043  HB2 ASN A  71      36.558  10.450   9.805  1.00 98.92           H
ATOM   1044  HB3 ASN A  71      37.564   9.425   8.757  1.00 98.92           H
ATOM   1045  O   ASN A  71      37.639  12.950  10.808  1.00 98.92           O
ATOM   1046  CG  ASN A  71      36.493  10.915   7.707  1.00 98.92           C
ATOM   1047  ND2 ASN A  71      35.234  11.260   7.785  1.00 98.92           N
ATOM   1048 HD21 ASN A  71      34.889  11.661   6.924  1.00 98.92           H
ATOM   1049 HD22 ASN A  71      34.731  11.287   8.660  1.00 98.92           H
ATOM   1050  OD1 ASN A  71      37.085  10.996   6.649  1.00 98.92           O
ATOM   1051  N   VAL A  72      37.890  13.692   8.698  1.00 98.98           N
ATOM   1052  H   VAL A  72      38.145  13.474   7.746  1.00 98.98           H
ATOM   1053  CA  VAL A  72      37.259  14.992   8.944  1.00 98.98           C
ATOM   1054  HA  VAL A  72      37.269  15.190  10.016  1.00 98.98           H
ATOM   1055  C   VAL A  72      35.808  14.923   8.494  1.00 98.98           C
ATOM   1056  CB  VAL A  72      38.027  16.143   8.283  1.00 98.98           C
ATOM   1057  HB  VAL A  72      38.028  16.018   7.200  1.00 98.98           H
ATOM   1058  O   VAL A  72      35.482  14.513   7.381  1.00 98.98           O
ATOM   1059  CG1 VAL A  72      37.391  17.497   8.612  1.00 98.98           C
ATOM   1060 HG11 VAL A  72      36.371  17.535   8.229  1.00 98.98           H
ATOM   1061 HG12 VAL A  72      37.970  18.291   8.139  1.00 98.98           H
ATOM   1062 HG13 VAL A  72      37.370  17.651   9.691  1.00 98.98           H
ATOM   1063  CG2 VAL A  72      39.472  16.174   8.799  1.00 98.98           C
ATOM   1064 HG21 VAL A  72      39.940  15.198   8.676  1.00 98.98           H
ATOM   1065 HG22 VAL A  72      39.487  16.434   9.858  1.00 98.98           H
ATOM   1066 HG23 VAL A  72      40.063  16.893   8.233  1.00 98.98           H
ATOM   1067  N   GLN A  73      34.914  15.331   9.378  1.00 98.97           N
ATOM   1068  H   GLN A  73      35.248  15.684  10.264  1.00 98.97           H
ATOM   1069  CA  GLN A  73      33.475  15.267   9.177  1.00 98.97           C
ATOM   1070  HA  GLN A  73      33.256  15.162   8.114  1.00 98.97           H
ATOM   1071  C   GLN A  73      32.818  16.562   9.649  1.00 98.97           C
ATOM   1072  CB  GLN A  73      32.936  14.017   9.894  1.00 98.97           C
ATOM   1073  HB2 GLN A  73      33.473  13.147   9.517  1.00 98.97           H
ATOM   1074  HB3 GLN A  73      31.881  13.885   9.654  1.00 98.97           H
ATOM   1075  O   GLN A  73      33.481  17.487  10.121  1.00 98.97           O
ATOM   1076  CG  GLN A  73      33.089  14.083  11.425  1.00 98.97           C
ATOM   1077  HG2 GLN A  73      32.480  14.899  11.812  1.00 98.97           H
ATOM   1078  HG3 GLN A  73      34.130  14.271  11.693  1.00 98.97           H
ATOM   1079  CD  GLN A  73      32.658  12.807  12.125  1.00 98.97           C
ATOM   1080  NE2 GLN A  73      32.514  12.839  13.430  1.00 98.97           N
ATOM   1081 HE21 GLN A  73      32.266  11.976  13.894  1.00 98.97           H
ATOM   1082 HE22 GLN A  73      32.850  13.643  13.939  1.00 98.97           H
ATOM   1083  OE1 GLN A  73      32.436  11.772  11.524  1.00 98.97           O
ATOM   1084  N   ILE A  74      31.496  16.619   9.536  1.00 98.96           N
ATOM   1085  H   ILE A  74      31.027  15.866   9.054  1.00 98.96           H
ATOM   1086  CA  ILE A  74      30.697  17.548  10.324  1.00 98.96           C
ATOM   1087  HA  ILE A  74      31.385  18.222  10.834  1.00 98.96           H
ATOM   1088  C   ILE A  74      29.939  16.819  11.432  1.00 98.96           C
ATOM   1089  CB  ILE A  74      29.793  18.432   9.453  1.00 98.96           C
ATOM   1090  HB  ILE A  74      29.209  19.052  10.133  1.00 98.96           H
ATOM   1091  O   ILE A  74      29.446  15.702  11.255  1.00 98.96           O
ATOM   1092  CG1 ILE A  74      28.824  17.610   8.580  1.00 98.96           C
ATOM   1093 HG12 ILE A  74      28.458  16.750   9.141  1.00 98.96           H
ATOM   1094 HG13 ILE A  74      29.359  17.238   7.706  1.00 98.96           H
ATOM   1095  CG2 ILE A  74      30.649  19.388   8.612  1.00 98.96           C
ATOM   1096 HG21 ILE A  74      30.015  20.111   8.098  1.00 98.96           H
ATOM   1097 HG22 ILE A  74      31.337  19.929   9.262  1.00 98.96           H
ATOM   1098 HG23 ILE A  74      31.231  18.821   7.885  1.00 98.96           H
ATOM   1099  CD1 ILE A  74      27.599  18.406   8.122  1.00 98.96           C
ATOM   1100 HD11 ILE A  74      27.015  18.715   8.990  1.00 98.96           H
ATOM   1101 HD12 ILE A  74      26.976  17.772   7.491  1.00 98.96           H
ATOM   1102 HD13 ILE A  74      27.900  19.288   7.558  1.00 98.96           H
ATOM   1103  N   TYR A  75      29.820  17.469  12.584  1.00 98.93           N
ATOM   1104  H   TYR A  75      30.301  18.350  12.695  1.00 98.93           H
ATOM   1105  CA  TYR A  75      29.070  16.946  13.720  1.00 98.93           C
ATOM   1106  HA  TYR A  75      28.300  16.269  13.352  1.00 98.93           H
ATOM   1107  C   TYR A  75      28.363  18.076  14.466  1.00 98.93           C
ATOM   1108  CB  TYR A  75      30.009  16.145  14.631  1.00 98.93           C
ATOM   1109  HB2 TYR A  75      30.715  15.584  14.018  1.00 98.93           H
ATOM   1110  HB3 TYR A  75      30.594  16.827  15.250  1.00 98.93           H
ATOM   1111  O   TYR A  75      28.806  19.224  14.420  1.00 98.93           O
ATOM   1112  CG  TYR A  75      29.271  15.158  15.509  1.00 98.93           C
ATOM   1113  CD1 TYR A  75      28.829  15.538  16.789  1.00 98.93           C
ATOM   1114  HD1 TYR A  75      29.048  16.527  17.162  1.00 98.93           H
ATOM   1115  CD2 TYR A  75      29.020  13.856  15.036  1.00 98.93           C
ATOM   1116  HD2 TYR A  75      29.402  13.559  14.070  1.00 98.93           H
ATOM   1117  CE1 TYR A  75      28.120  14.628  17.593  1.00 98.93           C
ATOM   1118  HE1 TYR A  75      27.788  14.911  18.580  1.00 98.93           H
ATOM   1119  CE2 TYR A  75      28.333  12.931  15.845  1.00 98.93           C
ATOM   1120  HE2 TYR A  75      28.178  11.921  15.498  1.00 98.93           H
ATOM   1121  OH  TYR A  75      27.212  12.433  17.908  1.00 98.93           O
ATOM   1122  HH  TYR A  75      27.254  11.543  17.554  1.00 98.93           H
ATOM   1123  CZ  TYR A  75      27.878  13.320  17.124  1.00 98.93           C
ATOM   1124  N   ALA A  76      27.240  17.770  15.120  1.00 98.81           N
ATOM   1125  H   ALA A  76      26.886  16.826  15.073  1.00 98.81           H
ATOM   1126  CA  ALA A  76      26.487  18.739  15.909  1.00 98.81           C
ATOM   1127  HA  ALA A  76      26.065  19.480  15.232  1.00 98.81           H
ATOM   1128  C   ALA A  76      27.404  19.459  16.908  1.00 98.81           C
ATOM   1129  CB  ALA A  76      25.333  18.027  16.622  1.00 98.81           C
ATOM   1130  HB1 ALA A  76      25.725  17.239  17.266  1.00 98.81           H
ATOM   1131  HB2 ALA A  76      24.784  18.745  17.229  1.00 98.81           H
ATOM   1132  HB3 ALA A  76      24.652  17.597  15.886  1.00 98.81           H
ATOM   1133  O   ALA A  76      28.289  18.844  17.510  1.00 98.81           O
ATOM   1134  N   SER A  77      27.208  20.766  17.071  1.00 98.72           N
ATOM   1135  H   SER A  77      26.471  21.217  16.548  1.00 98.72           H
ATOM   1136  CA  SER A  77      28.026  21.575  17.976  1.00 98.72           C
ATOM   1137  HA  SER A  77      29.055  21.575  17.615  1.00 98.72           H
ATOM   1138  C   SER A  77      27.998  21.022  19.406  1.00 98.72           C
ATOM   1139  CB  SER A  77      27.513  23.013  17.965  1.00 98.72           C
ATOM   1140  HB2 SER A  77      27.505  23.390  16.942  1.00 98.72           H
ATOM   1141  HB3 SER A  77      26.492  23.035  18.348  1.00 98.72           H
ATOM   1142  O   SER A  77      26.934  20.897  20.012  1.00 98.72           O
ATOM   1143  OG  SER A  77      28.337  23.837  18.767  1.00 98.72           O
ATOM   1144  HG  SER A  77      27.760  24.534  19.092  1.00 98.72           H
ATOM   1145  N   HIS A  78      29.168  20.698  19.958  1.00 97.67           N
ATOM   1146  H   HIS A  78      29.985  20.710  19.363  1.00 97.67           H
ATOM   1147  CA  HIS A  78      29.306  20.254  21.351  1.00 97.67           C
ATOM   1148  HA  HIS A  78      28.436  20.598  21.908  1.00 97.67           H
ATOM   1149  C   HIS A  78      30.526  20.856  22.070  1.00 97.67           C
ATOM   1150  CB  HIS A  78      29.306  18.720  21.409  1.00 97.67           C
ATOM   1151  HB2 HIS A  78      29.153  18.410  22.443  1.00 97.67           H
ATOM   1152  HB3 HIS A  78      28.469  18.336  20.823  1.00 97.67           H
ATOM   1153  O   HIS A  78      30.779  20.542  23.232  1.00 97.67           O
ATOM   1154  CG  HIS A  78      30.584  18.103  20.912  1.00 97.67           C
ATOM   1155  CD2 HIS A  78      30.824  17.621  19.659  1.00 97.67           C
ATOM   1156  HD2 HIS A  78      30.117  17.604  18.842  1.00 97.67           H
ATOM   1157  ND1 HIS A  78      31.724  17.897  21.655  1.00 97.67           N
ATOM   1158  HD1 HIS A  78      31.819  18.097  22.640  1.00 97.67           H
ATOM   1159  CE1 HIS A  78      32.628  17.299  20.861  1.00 97.67           C
ATOM   1160  HE1 HIS A  78      33.605  16.954  21.163  1.00 97.67           H
ATOM   1161  NE2 HIS A  78      32.133  17.138  19.632  1.00 97.67           N
ATOM   1162  N   GLY A  79      31.305  21.709  21.393  1.00 94.89           N
ATOM   1163  H   GLY A  79      31.083  21.876  20.422  1.00 94.89           H
ATOM   1164  CA  GLY A  79      32.387  22.489  22.003  1.00 94.89           C
ATOM   1165  HA2 GLY A  79      32.702  23.254  21.294  1.00 94.89           H
ATOM   1166  HA3 GLY A  79      32.005  22.984  22.895  1.00 94.89           H
ATOM   1167  C   GLY A  79      33.629  21.689  22.410  1.00 94.89           C
ATOM   1168  O   GLY A  79      34.511  22.240  23.065  1.00 94.89           O
ATOM   1169  N   GLY A  80      33.735  20.412  22.036  1.00 98.15           N
ATOM   1170  H   GLY A  80      33.000  20.023  21.464  1.00 98.15           H
ATOM   1171  CA  GLY A  80      34.896  19.580  22.364  1.00 98.15           C
ATOM   1172  HA2 GLY A  80      35.146  19.723  23.416  1.00 98.15           H
ATOM   1173  HA3 GLY A  80      34.650  18.528  22.224  1.00 98.15           H
ATOM   1174  C   GLY A  80      36.136  19.902  21.527  1.00 98.15           C
ATOM   1175  O   GLY A  80      36.071  20.620  20.530  1.00 98.15           O
ATOM   1176  N   ALA A  81      37.281  19.332  21.915  1.00 98.65           N
ATOM   1177  H   ALA A  81      37.282  18.752  22.742  1.00 98.65           H
ATOM   1178  CA  ALA A  81      38.557  19.534  21.220  1.00 98.65           C
ATOM   1179  HA  ALA A  81      38.770  20.604  21.197  1.00 98.65           H
ATOM   1180  C   ALA A  81      38.543  19.050  19.755  1.00 98.65           C
ATOM   1181  CB  ALA A  81      39.658  18.832  22.022  1.00 98.65           C
ATOM   1182  HB1 ALA A  81      39.687  19.220  23.041  1.00 98.65           H
ATOM   1183  HB2 ALA A  81      40.624  19.008  21.549  1.00 98.65           H
ATOM   1184  HB3 ALA A  81      39.479  17.757  22.048  1.00 98.65           H
ATOM   1185  O   ALA A  81      39.264  19.598  18.927  1.00 98.65           O
ATOM   1186  N   ALA A  82      37.694  18.073  19.422  1.00 98.82           N
ATOM   1187  H   ALA A  82      37.141  17.640  20.148  1.00 98.82           H
ATOM   1188  CA  ALA A  82      37.487  17.594  18.053  1.00 98.82           C
ATOM   1189  HA  ALA A  82      38.429  17.219  17.655  1.00 98.82           H
ATOM   1190  C   ALA A  82      36.983  18.687  17.089  1.00 98.82           C
ATOM   1191  CB  ALA A  82      36.491  16.433  18.120  1.00 98.82           C
ATOM   1192  HB1 ALA A  82      35.518  16.784  18.462  1.00 98.82           H
ATOM   1193  HB2 ALA A  82      36.853  15.656  18.793  1.00 98.82           H
ATOM   1194  HB3 ALA A  82      36.360  16.007  17.125  1.00 98.82           H
ATOM   1195  O   ALA A  82      37.256  18.611  15.896  1.00 98.82           O
ATOM   1196  N   GLN A  83      36.302  19.715  17.609  1.00 98.90           N
ATOM   1197  H   GLN A  83      36.132  19.713  18.605  1.00 98.90           H
ATOM   1198  CA  GLN A  83      35.668  20.790  16.833  1.00 98.90           C
ATOM   1199  HA  GLN A  83      35.616  20.477  15.790  1.00 98.90           H
ATOM   1200  C   GLN A  83      36.452  22.107  16.851  1.00 98.90           C
ATOM   1201  CB  GLN A  83      34.233  21.000  17.341  1.00 98.90           C
ATOM   1202  HB2 GLN A  83      33.765  21.805  16.774  1.00 98.90           H
ATOM   1203  HB3 GLN A  83      34.251  21.278  18.394  1.00 98.90           H
ATOM   1204  O   GLN A  83      35.939  23.154  16.448  1.00 98.90           O
ATOM   1205  CG  GLN A  83      33.395  19.735  17.155  1.00 98.90           C
ATOM   1206  HG2 GLN A  83      33.783  18.928  17.776  1.00 98.90           H
ATOM   1207  HG3 GLN A  83      33.471  19.429  16.111  1.00 98.90           H
ATOM   1208  CD  GLN A  83      31.926  19.920  17.493  1.00 98.90           C
ATOM   1209  NE2 GLN A  83      31.100  19.063  16.945  1.00 98.90           N
ATOM   1210 HE21 GLN A  83      30.112  19.111  17.147  1.00 98.90           H
ATOM   1211 HE22 GLN A  83      31.517  18.265  16.488  1.00 98.90           H
ATOM   1212  OE1 GLN A  83      31.506  20.816  18.226  1.00 98.90           O
ATOM   1213  N   GLN A  84      37.680  22.082  17.374  1.00 98.89           N
ATOM   1214  H   GLN A  84      38.073  21.186  17.621  1.00 98.89           H
ATOM   1215  CA  GLN A  84      38.501  23.267  17.586  1.00 98.89           C
ATOM   1216  HA  GLN A  84      37.976  24.143  17.205  1.00 98.89           H
ATOM   1217  C   GLN A  84      39.823  23.158  16.831  1.00 98.89           C
ATOM   1218  CB  GLN A  84      38.731  23.485  19.083  1.00 98.89           C
ATOM   1219  HB2 GLN A  84      39.144  22.571  19.508  1.00 98.89           H
ATOM   1220  HB3 GLN A  84      39.454  24.292  19.211  1.00 98.89           H
ATOM   1221  O   GLN A  84      40.482  22.117  16.828  1.00 98.89           O
ATOM   1222  CG  GLN A  84      37.442  23.848  19.834  1.00 98.89           C
ATOM   1223  HG2 GLN A  84      36.698  23.064  19.695  1.00 98.89           H
ATOM   1224  HG3 GLN A  84      37.037  24.778  19.433  1.00 98.89           H
ATOM   1225  CD  GLN A  84      37.698  24.032  21.323  1.00 98.89           C
ATOM   1226  NE2 GLN A  84      36.910  23.454  22.197  1.00 98.89           N
ATOM   1227 HE21 GLN A  84      36.107  22.912  21.913  1.00 98.89           H
ATOM   1228 HE22 GLN A  84      37.021  23.699  23.172  1.00 98.89           H
ATOM   1229  OE1 GLN A  84      38.647  24.666  21.751  1.00 98.89           O
ATOM   1230  N   PHE A  85      40.231  24.263  16.215  1.00 98.93           N
ATOM   1231  H   PHE A  85      39.635  25.077  16.254  1.00 98.93           H
ATOM   1232  CA  PHE A  85      41.394  24.314  15.332  1.00 98.93           C
ATOM   1233  HA  PHE A  85      42.018  23.442  15.525  1.00 98.93           H
ATOM   1234  C   PHE A  85      42.229  25.561  15.595  1.00 98.93           C
ATOM   1235  CB  PHE A  85      40.944  24.268  13.864  1.00 98.93           C
ATOM   1236  HB2 PHE A  85      40.460  25.212  13.609  1.00 98.93           H
ATOM   1237  HB3 PHE A  85      41.830  24.176  13.237  1.00 98.93           H
ATOM   1238  O   PHE A  85      41.706  26.581  16.018  1.00 98.93           O
ATOM   1239  CG  PHE A  85      39.986  23.139  13.539  1.00 98.93           C
ATOM   1240  CD1 PHE A  85      40.479  21.895  13.102  1.00 98.93           C
ATOM   1241  HD1 PHE A  85      41.538  21.755  12.949  1.00 98.93           H
ATOM   1242  CD2 PHE A  85      38.601  23.315  13.733  1.00 98.93           C
ATOM   1243  HD2 PHE A  85      38.218  24.259  14.089  1.00 98.93           H
ATOM   1244  CE1 PHE A  85      39.590  20.826  12.881  1.00 98.93           C
ATOM   1245  HE1 PHE A  85      39.959  19.864  12.559  1.00 98.93           H
ATOM   1246  CE2 PHE A  85      37.719  22.243  13.525  1.00 98.93           C
ATOM   1247  HE2 PHE A  85      36.664  22.364  13.720  1.00 98.93           H
ATOM   1248  CZ  PHE A  85      38.214  20.997  13.106  1.00 98.93           C
ATOM   1249  HZ  PHE A  85      37.537  20.164  12.976  1.00 98.93           H
ATOM   1250  N   GLN A  86      43.525  25.510  15.321  1.00 98.71           N
ATOM   1251  H   GLN A  86      43.894  24.643  14.957  1.00 98.71           H
ATOM   1252  CA  GLN A  86      44.394  26.679  15.309  1.00 98.71           C
ATOM   1253  HA  GLN A  86      43.851  27.542  15.693  1.00 98.71           H
ATOM   1254  C   GLN A  86      44.807  26.975  13.870  1.00 98.71           C
ATOM   1255  CB  GLN A  86      45.593  26.444  16.232  1.00 98.71           C
ATOM   1256  HB2 GLN A  86      45.234  26.097  17.201  1.00 98.71           H
ATOM   1257  HB3 GLN A  86      46.241  25.679  15.805  1.00 98.71           H
ATOM   1258  O   GLN A  86      45.316  26.101  13.170  1.00 98.71           O
ATOM   1259  CG  GLN A  86      46.389  27.741  16.443  1.00 98.71           C
ATOM   1260  HG2 GLN A  86      46.716  28.136  15.482  1.00 98.71           H
ATOM   1261  HG3 GLN A  86      45.745  28.482  16.917  1.00 98.71           H
ATOM   1262  CD  GLN A  86      47.621  27.544  17.316  1.00 98.71           C
ATOM   1263  NE2 GLN A  86      48.408  28.572  17.527  1.00 98.71           N
ATOM   1264 HE21 GLN A  86      49.130  28.433  18.221  1.00 98.71           H
ATOM   1265 HE22 GLN A  86      48.109  29.494  17.247  1.00 98.71           H
ATOM   1266  OE1 GLN A  86      47.956  26.461  17.761  1.00 98.71           O
ATOM   1267  N   VAL A  87      44.622  28.218  13.431  1.00 98.30           N
ATOM   1268  H   VAL A  87      44.217  28.900  14.056  1.00 98.30           H
ATOM   1269  CA  VAL A  87      45.056  28.671  12.105  1.00 98.30           C
ATOM   1270  HA  VAL A  87      45.076  27.821  11.423  1.00 98.30           H
ATOM   1271  C   VAL A  87      46.472  29.222  12.223  1.00 98.30           C
ATOM   1272  CB  VAL A  87      44.069  29.695  11.521  1.00 98.30           C
ATOM   1273  HB  VAL A  87      44.018  30.570  12.170  1.00 98.30           H
ATOM   1274  O   VAL A  87      46.695  30.241  12.874  1.00 98.30           O
ATOM   1275  CG1 VAL A  87      44.474  30.138  10.116  1.00 98.30           C
ATOM   1276 HG11 VAL A  87      44.470  29.276   9.447  1.00 98.30           H
ATOM   1277 HG12 VAL A  87      43.768  30.879   9.742  1.00 98.30           H
ATOM   1278 HG13 VAL A  87      45.463  30.594  10.140  1.00 98.30           H
ATOM   1279  CG2 VAL A  87      42.671  29.082  11.401  1.00 98.30           C
ATOM   1280 HG21 VAL A  87      42.295  28.833  12.394  1.00 98.30           H
ATOM   1281 HG22 VAL A  87      41.994  29.802  10.943  1.00 98.30           H
ATOM   1282 HG23 VAL A  87      42.702  28.178  10.792  1.00 98.30           H
ATOM   1283  N   LYS A  88      47.440  28.533  11.619  1.00 97.44           N
ATOM   1284  H   LYS A  88      47.172  27.704  11.108  1.00 97.44           H
ATOM   1285  CA  LYS A  88      48.860  28.916  11.606  1.00 97.44           C
ATOM   1286  HA  LYS A  88      49.012  29.781  12.250  1.00 97.44           H
ATOM   1287  C   LYS A  88      49.248  29.317  10.183  1.00 97.44           C
ATOM   1288  CB  LYS A  88      49.727  27.751  12.135  1.00 97.44           C
ATOM   1289  HB2 LYS A  88      50.774  28.059  12.113  1.00 97.44           H
ATOM   1290  HB3 LYS A  88      49.614  26.901  11.463  1.00 97.44           H
ATOM   1291  O   LYS A  88      48.867  28.629   9.241  1.00 97.44           O
ATOM   1292  CG  LYS A  88      49.374  27.294  13.568  1.00 97.44           C
ATOM   1293  HG2 LYS A  88      48.326  26.995  13.603  1.00 97.44           H
ATOM   1294  HG3 LYS A  88      49.518  28.129  14.253  1.00 97.44           H
ATOM   1295  CD  LYS A  88      50.230  26.097  14.036  1.00 97.44           C
ATOM   1296  HD2 LYS A  88      51.280  26.389  14.045  1.00 97.44           H
ATOM   1297  HD3 LYS A  88      50.098  25.274  13.334  1.00 97.44           H
ATOM   1298  CE  LYS A  88      49.808  25.635  15.447  1.00 97.44           C
ATOM   1299  HE2 LYS A  88      49.948  26.462  16.142  1.00 97.44           H
ATOM   1300  HE3 LYS A  88      48.741  25.415  15.435  1.00 97.44           H
ATOM   1301  NZ  LYS A  88      50.549  24.438  15.943  1.00 97.44           N
ATOM   1302  HZ1 LYS A  88      50.384  23.613  15.383  1.00 97.44           H
ATOM   1303  HZ2 LYS A  88      50.236  24.182  16.870  1.00 97.44           H
ATOM   1304  HZ3 LYS A  88      51.545  24.598  15.997  1.00 97.44           H
ATOM   1305  N   SER A  89      49.997  30.400   9.992  1.00 97.32           N
ATOM   1306  H   SER A  89      50.262  30.979  10.777  1.00 97.32           H
ATOM   1307  CA  SER A  89      50.519  30.746   8.662  1.00 97.32           C
ATOM   1308  HA  SER A  89      49.685  30.850   7.967  1.00 97.32           H
ATOM   1309  C   SER A  89      51.440  29.643   8.140  1.00 97.32           C
ATOM   1310  CB  SER A  89      51.276  32.075   8.698  1.00 97.32           C
ATOM   1311  HB2 SER A  89      51.682  32.293   7.711  1.00 97.32           H
ATOM   1312  HB3 SER A  89      52.097  32.005   9.412  1.00 97.32           H
ATOM   1313  O   SER A  89      52.284  29.132   8.879  1.00 97.32           O
ATOM   1314  OG  SER A  89      50.393  33.109   9.089  1.00 97.32           O
ATOM   1315  HG  SER A  89      49.932  33.425   8.308  1.00 97.32           H
ATOM   1316  N   ALA A  90      51.285  29.269   6.870  1.00 94.71           N
ATOM   1317  H   ALA A  90      50.605  29.737   6.289  1.00 94.71           H
ATOM   1318  CA  ALA A  90      52.215  28.365   6.209  1.00 94.71           C
ATOM   1319  HA  ALA A  90      52.473  27.565   6.903  1.00 94.71           H
ATOM   1320  C   ALA A  90      53.506  29.113   5.840  1.00 94.71           C
ATOM   1321  CB  ALA A  90      51.529  27.729   4.998  1.00 94.71           C
ATOM   1322  HB1 ALA A  90      52.200  27.006   4.537  1.00 94.71           H
ATOM   1323  HB2 ALA A  90      51.288  28.503   4.268  1.00 94.71           H
ATOM   1324  HB3 ALA A  90      50.612  27.230   5.310  1.00 94.71           H
ATOM   1325  O   ALA A  90      53.491  30.298   5.511  1.00 94.71           O
ATOM   1326  N   SER A  91      54.648  28.426   5.893  1.00 87.99           N
ATOM   1327  H   SER A  91      54.612  27.436   6.086  1.00 87.99           H
ATOM   1328  CA  SER A  91      55.926  29.017   5.477  1.00 87.99           C
ATOM   1329  HA  SER A  91      55.999  30.027   5.880  1.00 87.99           H
ATOM   1330  C   SER A  91      56.010  29.102   3.952  1.00 87.99           C
ATOM   1331  CB  SER A  91      57.097  28.207   6.030  1.00 87.99           C
ATOM   1332  HB2 SER A  91      58.034  28.596   5.631  1.00 87.99           H
ATOM   1333  HB3 SER A  91      56.995  27.161   5.736  1.00 87.99           H
ATOM   1334  O   SER A  91      55.740  28.122   3.263  1.00 87.99           O
ATOM   1335  OG  SER A  91      57.118  28.313   7.439  1.00 87.99           O
ATOM   1336  HG  SER A  91      56.222  28.233   7.774  1.00 87.99           H
ATOM   1337  N   GLY A  92      56.417  30.260   3.422  1.00 85.28           N
ATOM   1338  H   GLY A  92      56.569  31.044   4.041  1.00 85.28           H
ATOM   1339  CA  GLY A  92      56.677  30.448   1.988  1.00 85.28           C
ATOM   1340  HA2 GLY A  92      57.244  31.369   1.854  1.00 85.28           H
ATOM   1341  HA3 GLY A  92      57.286  29.619   1.627  1.00 85.28           H
ATOM   1342  C   GLY A  92      55.436  30.535   1.091  1.00 85.28           C
ATOM   1343  O   GLY A  92      55.578  30.519  -0.129  1.00 85.28           O
ATOM   1344  N   SER A  93      54.231  30.638   1.656  1.00 88.21           N
ATOM   1345  H   SER A  93      54.153  30.652   2.662  1.00 88.21           H
ATOM   1346  CA  SER A  93      52.992  30.843   0.899  1.00 88.21           C
ATOM   1347  HA  SER A  93      53.238  31.326  -0.047  1.00 88.21           H
ATOM   1348  C   SER A  93      52.032  31.772   1.652  1.00 88.21           C
ATOM   1349  CB  SER A  93      52.337  29.488   0.583  1.00 88.21           C
ATOM   1350  HB2 SER A  93      53.107  28.749   0.367  1.00 88.21           H
ATOM   1351  HB3 SER A  93      51.703  29.596  -0.298  1.00 88.21           H
ATOM   1352  O   SER A  93      52.209  32.038   2.837  1.00 88.21           O
ATOM   1353  OG  SER A  93      51.536  29.048   1.659  1.00 88.21           O
ATOM   1354  HG  SER A  93      51.408  28.100   1.577  1.00 88.21           H
ATOM   1355  N   ASN A  94      50.982  32.237   0.971  1.00 91.05           N
ATOM   1356  H   ASN A  94      50.906  32.006  -0.009  1.00 91.05           H
ATOM   1357  CA  ASN A  94      49.870  32.960   1.606  1.00 91.05           C
ATOM   1358  HA  ASN A  94      50.261  33.538   2.443  1.00 91.05           H
ATOM   1359  C   ASN A  94      48.810  32.011   2.207  1.00 91.05           C
ATOM   1360  CB  ASN A  94      49.264  33.945   0.587  1.00 91.05           C
ATOM   1361  HB2 ASN A  94      48.962  33.402  -0.308  1.00 91.05           H
ATOM   1362  HB3 ASN A  94      48.377  34.408   1.019  1.00 91.05           H
ATOM   1363  O   ASN A  94      47.702  32.442   2.526  1.00 91.05           O
ATOM   1364  CG  ASN A  94      50.205  35.074   0.204  1.00 91.05           C
ATOM   1365  ND2 ASN A  94      49.962  35.720  -0.911  1.00 91.05           N
ATOM   1366 HD21 ASN A  94      49.164  35.489  -1.485  1.00 91.05           H
ATOM   1367 HD22 ASN A  94      50.607  36.466  -1.127  1.00 91.05           H
ATOM   1368  OD1 ASN A  94      51.156  35.406   0.885  1.00 91.05           O
ATOM   1369  N   GLY A  95      49.112  30.712   2.288  1.00 97.32           N
ATOM   1370  H   GLY A  95      50.064  30.430   2.098  1.00 97.32           H
ATOM   1371  CA  GLY A  95      48.226  29.698   2.842  1.00 97.32           C
ATOM   1372  HA2 GLY A  95      47.193  29.932   2.584  1.00 97.32           H
ATOM   1373  HA3 GLY A  95      48.473  28.730   2.407  1.00 97.32           H
ATOM   1374  C   GLY A  95      48.333  29.581   4.361  1.00 97.32           C
ATOM   1375  O   GLY A  95      49.245  30.103   5.003  1.00 97.32           O
ATOM   1376  N   TYR A  96      47.401  28.832   4.932  1.00 98.70           N
ATOM   1377  H   TYR A  96      46.638  28.503   4.356  1.00 98.70           H
ATOM   1378  CA  TYR A  96      47.333  28.524   6.351  1.00 98.70           C
ATOM   1379  HA  TYR A  96      48.221  28.913   6.849  1.00 98.70           H
ATOM   1380  C   TYR A  96      47.278  27.018   6.580  1.00 98.70           C
ATOM   1381  CB  TYR A  96      46.107  29.191   6.976  1.00 98.70           C
ATOM   1382  HB2 TYR A  96      45.205  28.776   6.527  1.00 98.70           H
ATOM   1383  HB3 TYR A  96      46.101  28.930   8.034  1.00 98.70           H
ATOM   1384  O   TYR A  96      46.640  26.284   5.829  1.00 98.70           O
ATOM   1385  CG  TYR A  96      46.074  30.701   6.850  1.00 98.70           C
ATOM   1386  CD1 TYR A  96      46.717  31.500   7.813  1.00 98.70           C
ATOM   1387  HD1 TYR A  96      47.235  31.039   8.641  1.00 98.70           H
ATOM   1388  CD2 TYR A  96      45.417  31.303   5.760  1.00 98.70           C
ATOM   1389  HD2 TYR A  96      44.960  30.681   5.003  1.00 98.70           H
ATOM   1390  CE1 TYR A  96      46.681  32.903   7.702  1.00 98.70           C
ATOM   1391  HE1 TYR A  96      47.159  33.528   8.443  1.00 98.70           H
ATOM   1392  CE2 TYR A  96      45.393  32.704   5.634  1.00 98.70           C
ATOM   1393  HE2 TYR A  96      44.916  33.163   4.780  1.00 98.70           H
ATOM   1394  OH  TYR A  96      46.008  34.859   6.497  1.00 98.70           O
ATOM   1395  HH  TYR A  96      45.591  35.140   5.679  1.00 98.70           H
ATOM   1396  CZ  TYR A  96      46.024  33.505   6.610  1.00 98.70           C
ATOM   1397  N   ILE A  97      47.899  26.574   7.663  1.00 98.73           N
ATOM   1398  H   ILE A  97      48.375  27.259   8.233  1.00 98.73           H
ATOM   1399  CA  ILE A  97      47.709  25.254   8.249  1.00 98.73           C
ATOM   1400  HA  ILE A  97      47.432  24.542   7.473  1.00 98.73           H
ATOM   1401  C   ILE A  97      46.562  25.353   9.257  1.00 98.73           C
ATOM   1402  CB  ILE A  97      49.020  24.782   8.911  1.00 98.73           C
ATOM   1403  HB  ILE A  97      49.273  25.486   9.704  1.00 98.73           H
ATOM   1404  O   ILE A  97      46.601  26.186  10.165  1.00 98.73           O
ATOM   1405  CG1 ILE A  97      50.222  24.748   7.938  1.00 98.73           C
ATOM   1406 HG12 ILE A  97      50.443  25.764   7.611  1.00 98.73           H
ATOM   1407 HG13 ILE A  97      51.099  24.396   8.482  1.00 98.73           H
ATOM   1408  CG2 ILE A  97      48.833  23.406   9.565  1.00 98.73           C
ATOM   1409 HG21 ILE A  97      49.782  23.057   9.973  1.00 98.73           H
ATOM   1410 HG22 ILE A  97      48.111  23.464  10.379  1.00 98.73           H
ATOM   1411 HG23 ILE A  97      48.486  22.688   8.823  1.00 98.73           H
ATOM   1412  CD1 ILE A  97      50.044  23.869   6.695  1.00 98.73           C
ATOM   1413 HD11 ILE A  97      50.962  23.890   6.107  1.00 98.73           H
ATOM   1414 HD12 ILE A  97      49.836  22.836   6.975  1.00 98.73           H
ATOM   1415 HD13 ILE A  97      49.232  24.256   6.078  1.00 98.73           H
ATOM   1416  N   ILE A  98      45.549  24.500   9.108  1.00 98.86           N
ATOM   1417  H   ILE A  98      45.589  23.842   8.343  1.00 98.86           H
ATOM   1418  CA  ILE A  98      44.426  24.396  10.048  1.00 98.86           C
ATOM   1419  HA  ILE A  98      44.373  25.301  10.653  1.00 98.86           H
ATOM   1420  C   ILE A  98      44.738  23.229  10.992  1.00 98.86           C
ATOM   1421  CB  ILE A  98      43.080  24.270   9.295  1.00 98.86           C
ATOM   1422  HB  ILE A  98      43.086  23.345   8.720  1.00 98.86           H
ATOM   1423  O   ILE A  98      44.387  22.083  10.716  1.00 98.86           O
ATOM   1424  CG1 ILE A  98      42.869  25.455   8.317  1.00 98.86           C
ATOM   1425 HG12 ILE A  98      42.745  26.375   8.887  1.00 98.86           H
ATOM   1426 HG13 ILE A  98      43.749  25.575   7.685  1.00 98.86           H
ATOM   1427  CG2 ILE A  98      41.930  24.225  10.319  1.00 98.86           C
ATOM   1428 HG21 ILE A  98      42.039  23.356  10.968  1.00 98.86           H
ATOM   1429 HG22 ILE A  98      41.923  25.132  10.924  1.00 98.86           H
ATOM   1430 HG23 ILE A  98      40.966  24.128   9.818  1.00 98.86           H
ATOM   1431  CD1 ILE A  98      41.677  25.296   7.363  1.00 98.86           C
ATOM   1432 HD11 ILE A  98      40.738  25.227   7.911  1.00 98.86           H
ATOM   1433 HD12 ILE A  98      41.815  24.409   6.744  1.00 98.86           H
ATOM   1434 HD13 ILE A  98      41.630  26.163   6.704  1.00 98.86           H
ATOM   1435  N   ALA A  99      45.486  23.515  12.059  1.00 98.87           N
ATOM   1436  H   ALA A  99      45.677  24.487  12.254  1.00 98.87           H
ATOM   1437  CA  ALA A  99      45.963  22.526  13.022  1.00 98.87           C
ATOM   1438  HA  ALA A  99      46.290  21.645  12.469  1.00 98.87           H
ATOM   1439  C   ALA A  99      44.842  22.103  13.981  1.00 98.87           C
ATOM   1440  CB  ALA A  99      47.179  23.088  13.766  1.00 98.87           C
ATOM   1441  HB1 ALA A  99      47.943  23.386  13.047  1.00 98.87           H
ATOM   1442  HB2 ALA A  99      46.882  23.952  14.361  1.00 98.87           H
ATOM   1443  HB3 ALA A  99      47.589  22.317  14.418  1.00 98.87           H
ATOM   1444  O   ALA A  99      44.086  22.946  14.453  1.00 98.87           O
ATOM   1445  N   THR A 100      44.728  20.821  14.304  1.00 98.91           N
ATOM   1446  H   THR A 100      45.416  20.164  13.965  1.00 98.91           H
ATOM   1447  CA  THR A 100      43.613  20.295  15.105  1.00 98.91           C
ATOM   1448  HA  THR A 100      42.729  20.903  14.916  1.00 98.91           H
ATOM   1449  C   THR A 100      43.924  20.382  16.598  1.00 98.91           C
ATOM   1450  CB  THR A 100      43.252  18.859  14.692  1.00 98.91           C
ATOM   1451  HB  THR A 100      42.325  18.573  15.188  1.00 98.91           H
ATOM   1452  O   THR A 100      45.035  20.074  17.036  1.00 98.91           O
ATOM   1453  CG2 THR A 100      43.082  18.703  13.180  1.00 98.91           C
ATOM   1454 HG21 THR A 100      44.026  18.881  12.664  1.00 98.91           H
ATOM   1455 HG22 THR A 100      42.330  19.401  12.813  1.00 98.91           H
ATOM   1456 HG23 THR A 100      42.764  17.684  12.957  1.00 98.91           H
ATOM   1457  OG1 THR A 100      44.266  17.970  15.077  1.00 98.91           O
ATOM   1458  HG1 THR A 100      43.934  17.091  14.878  1.00 98.91           H
ATOM   1459  N   LYS A 101      42.951  20.782  17.425  1.00 98.77           N
ATOM   1460  H   LYS A 101      42.063  21.080  17.050  1.00 98.77           H
ATOM   1461  CA  LYS A 101      43.117  20.739  18.887  1.00 98.77           C
ATOM   1462  HA  LYS A 101      44.092  21.158  19.140  1.00 98.77           H
ATOM   1463  C   LYS A 101      43.125  19.302  19.412  1.00 98.77           C
ATOM   1464  CB  LYS A 101      42.042  21.603  19.555  1.00 98.77           C
ATOM   1465  HB2 LYS A 101      41.062  21.156  19.393  1.00 98.77           H
ATOM   1466  HB3 LYS A 101      42.044  22.584  19.079  1.00 98.77           H
ATOM   1467  O   LYS A 101      43.843  19.030  20.368  1.00 98.77           O
ATOM   1468  CG  LYS A 101      42.272  21.779  21.064  1.00 98.77           C
ATOM   1469  HG2 LYS A 101      42.146  20.826  21.576  1.00 98.77           H
ATOM   1470  HG3 LYS A 101      43.287  22.137  21.236  1.00 98.77           H
ATOM   1471  CD  LYS A 101      41.272  22.792  21.625  1.00 98.77           C
ATOM   1472  HD2 LYS A 101      40.262  22.398  21.516  1.00 98.77           H
ATOM   1473  HD3 LYS A 101      41.346  23.721  21.059  1.00 98.77           H
ATOM   1474  CE  LYS A 101      41.527  23.093  23.101  1.00 98.77           C
ATOM   1475  HE2 LYS A 101      42.580  23.340  23.242  1.00 98.77           H
ATOM   1476  HE3 LYS A 101      41.300  22.199  23.682  1.00 98.77           H
ATOM   1477  NZ  LYS A 101      40.688  24.228  23.544  1.00 98.77           N
ATOM   1478  HZ1 LYS A 101      41.099  25.127  23.338  1.00 98.77           H
ATOM   1479  HZ2 LYS A 101      40.558  24.291  24.545  1.00 98.77           H
ATOM   1480  HZ3 LYS A 101      39.800  24.274  23.065  1.00 98.77           H
ATOM   1481  N   ALA A 102      42.412  18.390  18.743  1.00 98.70           N
ATOM   1482  H   ALA A 102      41.793  18.715  18.015  1.00 98.70           H
ATOM   1483  CA  ALA A 102      42.436  16.950  19.026  1.00 98.70           C
ATOM   1484  HA  ALA A 102      41.991  16.772  20.004  1.00 98.70           H
ATOM   1485  C   ALA A 102      43.861  16.363  19.060  1.00 98.70           C
ATOM   1486  CB  ALA A 102      41.581  16.240  17.967  1.00 98.70           C
ATOM   1487  HB1 ALA A 102      41.558  15.171  18.179  1.00 98.70           H
ATOM   1488  HB2 ALA A 102      42.004  16.385  16.974  1.00 98.70           H
ATOM   1489  HB3 ALA A 102      40.561  16.623  17.990  1.00 98.70           H
ATOM   1490  O   ALA A 102      44.143  15.509  19.890  1.00 98.70           O
ATOM   1491  N   SER A 103      44.774  16.882  18.231  1.00 98.76           N
ATOM   1492  H   SER A 103      44.475  17.575  17.560  1.00 98.76           H
ATOM   1493  CA  SER A 103      46.177  16.446  18.172  1.00 98.76           C
ATOM   1494  HA  SER A 103      46.247  15.443  18.594  1.00 98.76           H
ATOM   1495  C   SER A 103      47.150  17.316  18.971  1.00 98.76           C
ATOM   1496  CB  SER A 103      46.625  16.365  16.716  1.00 98.76           C
ATOM   1497  HB2 SER A 103      47.605  15.891  16.678  1.00 98.76           H
ATOM   1498  HB3 SER A 103      45.924  15.755  16.146  1.00 98.76           H
ATOM   1499  O   SER A 103      48.357  17.325  18.709  1.00 98.76           O
ATOM   1500  OG  SER A 103      46.709  17.674  16.162  1.00 98.76           O
ATOM   1501  HG  SER A 103      45.851  17.879  15.784  1.00 98.76           H
ATOM   1502  N   SER A 104      46.648  18.162  19.877  1.00 98.38           N
ATOM   1503  H   SER A 104      45.663  18.108  20.094  1.00 98.38           H
ATOM   1504  CA  SER A 104      47.454  19.210  20.524  1.00 98.38           C
ATOM   1505  HA  SER A 104      46.758  19.880  21.030  1.00 98.38           H
ATOM   1506  C   SER A 104      48.227  20.075  19.512  1.00 98.38           C
ATOM   1507  CB  SER A 104      48.359  18.612  21.607  1.00 98.38           C
ATOM   1508  HB2 SER A 104      49.072  17.918  21.163  1.00 98.38           H
ATOM   1509  HB3 SER A 104      48.907  19.413  22.102  1.00 98.38           H
ATOM   1510  O   SER A 104      49.333  20.548  19.773  1.00 98.38           O
ATOM   1511  OG  SER A 104      47.566  17.941  22.566  1.00 98.38           O
ATOM   1512  HG  SER A 104      47.270  17.113  22.183  1.00 98.38           H
ATOM   1513  N   THR A 105      47.628  20.315  18.340  1.00 98.28           N
ATOM   1514  H   THR A 105      46.737  19.869  18.175  1.00 98.28           H
ATOM   1515  CA  THR A 105      48.157  21.134  17.238  1.00 98.28           C
ATOM   1516  HA  THR A 105      47.370  21.125  16.483  1.00 98.28           H
ATOM   1517  C   THR A 105      49.382  20.566  16.507  1.00 98.28           C
ATOM   1518  CB  THR A 105      48.340  22.610  17.638  1.00 98.28           C
ATOM   1519  HB  THR A 105      48.366  23.197  16.719  1.00 98.28           H
ATOM   1520  O   THR A 105      50.089  21.320  15.825  1.00 98.28           O
ATOM   1521  CG2 THR A 105      47.192  23.157  18.485  1.00 98.28           C
ATOM   1522 HG21 THR A 105      47.167  22.672  19.460  1.00 98.28           H
ATOM   1523 HG22 THR A 105      46.251  22.988  17.964  1.00 98.28           H
ATOM   1524 HG23 THR A 105      47.327  24.227  18.639  1.00 98.28           H
ATOM   1525  OG1 THR A 105      49.552  22.826  18.329  1.00 98.28           O
ATOM   1526  HG1 THR A 105      49.620  22.122  18.978  1.00 98.28           H
ATOM   1527  N   THR A 106      49.618  19.255  16.627  1.00 98.75           N
ATOM   1528  H   THR A 106      49.001  18.715  17.218  1.00 98.75           H
ATOM   1529  CA  THR A 106      50.688  18.520  15.923  1.00 98.75           C
ATOM   1530  HA  THR A 106      51.520  19.200  15.735  1.00 98.75           H
ATOM   1531  C   THR A 106      50.255  17.981  14.554  1.00 98.75           C
ATOM   1532  CB  THR A 106      51.231  17.365  16.778  1.00 98.75           C
ATOM   1533  HB  THR A 106      52.048  16.892  16.230  1.00 98.75           H
ATOM   1534  O   THR A 106      51.098  17.732  13.689  1.00 98.75           O
ATOM   1535  CG2 THR A 106      51.773  17.837  18.126  1.00 98.75           C
ATOM   1536 HG21 THR A 106      50.977  18.265  18.735  1.00 98.75           H
ATOM   1537 HG22 THR A 106      52.203  16.987  18.656  1.00 98.75           H
ATOM   1538 HG23 THR A 106      52.550  18.586  17.967  1.00 98.75           H
ATOM   1539  OG1 THR A 106      50.241  16.389  17.005  1.00 98.75           O
ATOM   1540  HG1 THR A 106      49.676  16.666  17.731  1.00 98.75           H
ATOM   1541  N   LYS A 107      48.942  17.862  14.326  1.00 98.90           N
ATOM   1542  H   LYS A 107      48.321  18.034  15.103  1.00 98.90           H
ATOM   1543  CA  LYS A 107      48.312  17.448  13.067  1.00 98.90           C
ATOM   1544  HA  LYS A 107      49.085  17.280  12.317  1.00 98.90           H
ATOM   1545  C   LYS A 107      47.395  18.544  12.525  1.00 98.90           C
ATOM   1546  CB  LYS A 107      47.555  16.122  13.256  1.00 98.90           C
ATOM   1547  HB2 LYS A 107      47.191  15.798  12.280  1.00 98.90           H
ATOM   1548  HB3 LYS A 107      46.690  16.282  13.898  1.00 98.90           H
ATOM   1549  O   LYS A 107      46.988  19.447  13.260  1.00 98.90           O
ATOM   1550  CG  LYS A 107      48.424  15.000  13.847  1.00 98.90           C
ATOM   1551  HG2 LYS A 107      49.332  14.888  13.255  1.00 98.90           H
ATOM   1552  HG3 LYS A 107      48.717  15.262  14.865  1.00 98.90           H
ATOM   1553  CD  LYS A 107      47.702  13.649  13.864  1.00 98.90           C
ATOM   1554  HD2 LYS A 107      47.363  13.409  12.857  1.00 98.90           H
ATOM   1555  HD3 LYS A 107      46.841  13.696  14.531  1.00 98.90           H
ATOM   1556  CE  LYS A 107      48.637  12.526  14.318  1.00 98.90           C
ATOM   1557  HE2 LYS A 107      48.106  11.581  14.199  1.00 98.90           H
ATOM   1558  HE3 LYS A 107      49.502  12.497  13.655  1.00 98.90           H
ATOM   1559  NZ  LYS A 107      49.053  12.689  15.730  1.00 98.90           N
ATOM   1560  HZ1 LYS A 107      49.536  11.873  16.077  1.00 98.90           H
ATOM   1561  HZ2 LYS A 107      48.240  12.798  16.319  1.00 98.90           H
ATOM   1562  HZ3 LYS A 107      49.607  13.522  15.872  1.00 98.90           H
ATOM   1563  N   ALA A 108      47.075  18.484  11.239  1.00 98.89           N
ATOM   1564  H   ALA A 108      47.439  17.715  10.695  1.00 98.89           H
ATOM   1565  CA  ALA A 108      46.249  19.466  10.548  1.00 98.89           C
ATOM   1566  HA  ALA A 108      45.625  19.989  11.271  1.00 98.89           H
ATOM   1567  C   ALA A 108      45.297  18.824   9.538  1.00 98.89           C
ATOM   1568  CB  ALA A 108      47.178  20.477   9.870  1.00 98.89           C
ATOM   1569  HB1 ALA A 108      47.843  19.963   9.176  1.00 98.89           H
ATOM   1570  HB2 ALA A 108      46.593  21.213   9.318  1.00 98.89           H
ATOM   1571  HB3 ALA A 108      47.762  20.989  10.634  1.00 98.89           H
ATOM   1572  O   ALA A 108      45.425  17.641   9.233  1.00 98.89           O
ATOM   1573  N   LEU A 109      44.360  19.623   9.021  1.00 98.95           N
ATOM   1574  H   LEU A 109      44.297  20.570   9.368  1.00 98.95           H
ATOM   1575  CA  LEU A 109      43.548  19.241   7.867  1.00 98.95           C
ATOM   1576  HA  LEU A 109      43.035  18.306   8.091  1.00 98.95           H
ATOM   1577  C   LEU A 109      44.436  19.013   6.639  1.00 98.95           C
ATOM   1578  CB  LEU A 109      42.505  20.319   7.535  1.00 98.95           C
ATOM   1579  HB2 LEU A 109      41.931  19.974   6.675  1.00 98.95           H
ATOM   1580  HB3 LEU A 109      43.034  21.226   7.241  1.00 98.95           H
ATOM   1581  O   LEU A 109      45.199  19.898   6.241  1.00 98.95           O
ATOM   1582  CG  LEU A 109      41.527  20.688   8.656  1.00 98.95           C
ATOM   1583  HG  LEU A 109      42.074  21.154   9.476  1.00 98.95           H
ATOM   1584  CD1 LEU A 109      40.530  21.696   8.093  1.00 98.95           C
ATOM   1585 HD11 LEU A 109      41.062  22.485   7.560  1.00 98.95           H
ATOM   1586 HD12 LEU A 109      39.846  21.208   7.398  1.00 98.95           H
ATOM   1587 HD13 LEU A 109      39.977  22.148   8.916  1.00 98.95           H
ATOM   1588  CD2 LEU A 109      40.745  19.497   9.198  1.00 98.95           C
ATOM   1589 HD21 LEU A 109      41.419  18.761   9.635  1.00 98.95           H
ATOM   1590 HD22 LEU A 109      40.183  19.045   8.381  1.00 98.95           H
ATOM   1591 HD23 LEU A 109      40.048  19.831   9.966  1.00 98.95           H
ATOM   1592  N   ASP A 110      44.276  17.851   6.023  1.00 98.91           N
ATOM   1593  H   ASP A 110      43.670  17.172   6.461  1.00 98.91           H
ATOM   1594  CA  ASP A 110      45.099  17.330   4.942  1.00 98.91           C
ATOM   1595  HA  ASP A 110      45.712  18.124   4.516  1.00 98.91           H
ATOM   1596  C   ASP A 110      44.191  16.759   3.843  1.00 98.91           C
ATOM   1597  CB  ASP A 110      46.030  16.261   5.545  1.00 98.91           C
ATOM   1598  HB2 ASP A 110      45.431  15.441   5.939  1.00 98.91           H
ATOM   1599  HB3 ASP A 110      46.572  16.703   6.382  1.00 98.91           H
ATOM   1600  O   ASP A 110      43.292  15.963   4.117  1.00 98.91           O
ATOM   1601  CG  ASP A 110      47.040  15.698   4.544  1.00 98.91           C
ATOM   1602  OD1 ASP A 110      46.605  15.134   3.521  1.00 98.91           O
ATOM   1603  OD2 ASP A 110      48.264  15.880   4.760  1.00 98.91           O
ATOM   1604  N   ALA A 111      44.400  17.184   2.595  1.00 98.94           N
ATOM   1605  H   ALA A 111      45.141  17.850   2.430  1.00 98.94           H
ATOM   1606  CA  ALA A 111      43.825  16.492   1.447  1.00 98.94           C
ATOM   1607  HA  ALA A 111      42.791  16.230   1.668  1.00 98.94           H
ATOM   1608  C   ALA A 111      44.605  15.192   1.196  1.00 98.94           C
ATOM   1609  CB  ALA A 111      43.818  17.429   0.237  1.00 98.94           C
ATOM   1610  HB1 ALA A 111      44.829  17.773   0.016  1.00 98.94           H
ATOM   1611  HB2 ALA A 111      43.184  18.291   0.451  1.00 98.94           H
ATOM   1612  HB3 ALA A 111      43.430  16.892  -0.627  1.00 98.94           H
ATOM   1613  O   ALA A 111      45.751  15.232   0.726  1.00 98.94           O
ATOM   1614  N   SER A 112      43.952  14.068   1.510  1.00 98.89           N
ATOM   1615  H   SER A 112      43.005  14.162   1.849  1.00 98.89           H
ATOM   1616  CA  SER A 112      44.561  12.742   1.625  1.00 98.89           C
ATOM   1617  HA  SER A 112      45.187  12.740   2.517  1.00 98.89           H
ATOM   1618  C   SER A 112      45.422  12.387   0.416  1.00 98.89           C
ATOM   1619  CB  SER A 112      43.461  11.692   1.805  1.00 98.89           C
ATOM   1620  HB2 SER A 112      42.826  11.990   2.640  1.00 98.89           H
ATOM   1621  HB3 SER A 112      42.849  11.638   0.905  1.00 98.89           H
ATOM   1622  O   SER A 112      45.015  12.590  -0.727  1.00 98.89           O
ATOM   1623  OG  SER A 112      44.006  10.418   2.091  1.00 98.89           O
ATOM   1624  HG  SER A 112      44.194   9.946   1.277  1.00 98.89           H
ATOM   1625  N   GLU A 113      46.614  11.845   0.674  1.00 98.61           N
ATOM   1626  H   GLU A 113      46.834  11.674   1.645  1.00 98.61           H
ATOM   1627  CA  GLU A 113      47.579  11.394  -0.343  1.00 98.61           C
ATOM   1628  HA  GLU A 113      48.490  11.120   0.190  1.00 98.61           H
ATOM   1629  C   GLU A 113      48.018  12.478  -1.351  1.00 98.61           C
ATOM   1630  CB  GLU A 113      47.089  10.106  -1.032  1.00 98.61           C
ATOM   1631  HB2 GLU A 113      46.176  10.319  -1.588  1.00 98.61           H
ATOM   1632  HB3 GLU A 113      47.854   9.776  -1.736  1.00 98.61           H
ATOM   1633  O   GLU A 113      48.569  12.176  -2.408  1.00 98.61           O
ATOM   1634  CG  GLU A 113      46.837   8.966  -0.035  1.00 98.61           C
ATOM   1635  HG2 GLU A 113      46.026   9.244   0.638  1.00 98.61           H
ATOM   1636  HG3 GLU A 113      47.739   8.823   0.560  1.00 98.61           H
ATOM   1637  CD  GLU A 113      46.468   7.643  -0.724  1.00 98.61           C
ATOM   1638  OE1 GLU A 113      46.568   6.603  -0.037  1.00 98.61           O
ATOM   1639  OE2 GLU A 113      46.087   7.675  -1.915  1.00 98.61           O
ATOM   1640  N   ASN A 114      47.851  13.762  -1.014  1.00 98.53           N
ATOM   1641  H   ASN A 114      47.373  13.948  -0.144  1.00 98.53           H
ATOM   1642  CA  ASN A 114      47.992  14.893  -1.944  1.00 98.53           C
ATOM   1643  HA  ASN A 114      47.725  15.775  -1.364  1.00 98.53           H
ATOM   1644  C   ASN A 114      46.984  14.860  -3.107  1.00 98.53           C
ATOM   1645  CB  ASN A 114      49.439  15.094  -2.452  1.00 98.53           C
ATOM   1646  HB2 ASN A 114      49.635  14.385  -3.258  1.00 98.53           H
ATOM   1647  HB3 ASN A 114      49.529  16.094  -2.874  1.00 98.53           H
ATOM   1648  O   ASN A 114      47.240  15.450  -4.162  1.00 98.53           O
ATOM   1649  CG  ASN A 114      50.508  14.934  -1.403  1.00 98.53           C
ATOM   1650  ND2 ASN A 114      51.047  13.748  -1.269  1.00 98.53           N
ATOM   1651 HD21 ASN A 114      50.596  13.003  -1.779  1.00 98.53           H
ATOM   1652 HD22 ASN A 114      51.541  13.580  -0.403  1.00 98.53           H
ATOM   1653  OD1 ASN A 114      50.894  15.859  -0.711  1.00 98.53           O
ATOM   1654  N   GLY A 115      45.847  14.188  -2.930  1.00 98.85           N
ATOM   1655  H   GLY A 115      45.693  13.710  -2.053  1.00 98.85           H
ATOM   1656  CA  GLY A 115      44.806  14.085  -3.941  1.00 98.85           C
ATOM   1657  HA2 GLY A 115      45.227  13.594  -4.818  1.00 98.85           H
ATOM   1658  HA3 GLY A 115      43.991  13.464  -3.566  1.00 98.85           H
ATOM   1659  C   GLY A 115      44.245  15.449  -4.350  1.00 98.85           C
ATOM   1660  O   GLY A 115      44.142  16.385  -3.552  1.00 98.85           O
ATOM   1661  N   THR A 116      43.893  15.568  -5.629  1.00 98.84           N
ATOM   1662  H   THR A 116      44.127  14.806  -6.251  1.00 98.84           H
ATOM   1663  CA  THR A 116      43.360  16.800  -6.238  1.00 98.84           C
ATOM   1664  HA  THR A 116      43.170  17.529  -5.451  1.00 98.84           H
ATOM   1665  C   THR A 116      42.021  16.590  -6.950  1.00 98.84           C
ATOM   1666  CB  THR A 116      44.380  17.408  -7.212  1.00 98.84           C
ATOM   1667  HB  THR A 116      43.963  18.314  -7.650  1.00 98.84           H
ATOM   1668  O   THR A 116      41.410  17.536  -7.457  1.00 98.84           O
ATOM   1669  CG2 THR A 116      45.705  17.759  -6.534  1.00 98.84           C
ATOM   1670 HG21 THR A 116      46.326  18.344  -7.212  1.00 98.84           H
ATOM   1671 HG22 THR A 116      46.239  16.853  -6.249  1.00 98.84           H
ATOM   1672 HG23 THR A 116      45.513  18.348  -5.638  1.00 98.84           H
ATOM   1673  OG1 THR A 116      44.661  16.480  -8.234  1.00 98.84           O
ATOM   1674  HG1 THR A 116      45.416  16.815  -8.723  1.00 98.84           H
ATOM   1675  N   ALA A 117      41.526  15.352  -6.993  1.00 98.86           N
ATOM   1676  H   ALA A 117      42.011  14.630  -6.479  1.00 98.86           H
ATOM   1677  CA  ALA A 117      40.238  15.015  -7.585  1.00 98.86           C
ATOM   1678  HA  ALA A 117      40.168  15.497  -8.560  1.00 98.86           H
ATOM   1679  C   ALA A 117      39.071  15.512  -6.715  1.00 98.86           C
ATOM   1680  CB  ALA A 117      40.182  13.503  -7.813  1.00 98.86           C
ATOM   1681  HB1 ALA A 117      39.234  13.232  -8.279  1.00 98.86           H
ATOM   1682  HB2 ALA A 117      40.999  13.190  -8.462  1.00 98.86           H
ATOM   1683  HB3 ALA A 117      40.259  12.982  -6.858  1.00 98.86           H
ATOM   1684  O   ALA A 117      39.226  15.733  -5.512  1.00 98.86           O
ATOM   1685  N   ASP A 118      37.898  15.699  -7.326  1.00 98.86           N
ATOM   1686  H   ASP A 118      37.772  15.326  -8.256  1.00 98.86           H
ATOM   1687  CA  ASP A 118      36.677  15.933  -6.548  1.00 98.86           C
ATOM   1688  HA  ASP A 118      36.847  16.751  -5.847  1.00 98.86           H
ATOM   1689  C   ASP A 118      36.372  14.677  -5.736  1.00 98.86           C
ATOM   1690  CB  ASP A 118      35.487  16.309  -7.449  1.00 98.86           C
ATOM   1691  HB2 ASP A 118      34.590  16.391  -6.835  1.00 98.86           H
ATOM   1692  HB3 ASP A 118      35.330  15.527  -8.191  1.00 98.86           H
ATOM   1693  O   ASP A 118      36.589  13.562  -6.208  1.00 98.86           O
ATOM   1694  CG  ASP A 118      35.725  17.646  -8.139  1.00 98.86           C
ATOM   1695  OD1 ASP A 118      36.145  18.594  -7.444  1.00 98.86           O
ATOM   1696  OD2 ASP A 118      35.735  17.702  -9.381  1.00 98.86           O
ATOM   1697  N   GLY A 119      35.923  14.859  -4.499  1.00 98.84           N
ATOM   1698  H   GLY A 119      35.768  15.798  -4.160  1.00 98.84           H
ATOM   1699  CA  GLY A 119      35.725  13.760  -3.563  1.00 98.84           C
ATOM   1700  HA2 GLY A 119      35.258  12.923  -4.082  1.00 98.84           H
ATOM   1701  HA3 GLY A 119      35.046  14.091  -2.777  1.00 98.84           H
ATOM   1702  C   GLY A 119      37.004  13.250  -2.897  1.00 98.84           C
ATOM   1703  O   GLY A 119      36.922  12.296  -2.128  1.00 98.84           O
ATOM   1704  N   THR A 120      38.175  13.866  -3.136  1.00 98.94           N
ATOM   1705  H   THR A 120      38.198  14.623  -3.804  1.00 98.94           H
ATOM   1706  CA  THR A 120      39.376  13.568  -2.332  1.00 98.94           C
ATOM   1707  HA  THR A 120      39.653  12.524  -2.480  1.00 98.94           H
ATOM   1708  C   THR A 120      39.046  13.792  -0.862  1.00 98.94           C
ATOM   1709  CB  THR A 120      40.586  14.444  -2.688  1.00 98.94           C
ATOM   1710  HB  THR A 120      40.316  15.490  -2.545  1.00 98.94           H
ATOM   1711  O   THR A 120      38.608  14.883  -0.489  1.00 98.94           O
ATOM   1712  CG2 THR A 120      41.810  14.133  -1.821  1.00 98.94           C
ATOM   1713 HG21 THR A 120      42.095  13.086  -1.924  1.00 98.94           H
ATOM   1714 HG22 THR A 120      42.643  14.767  -2.125  1.00 98.94           H
ATOM   1715 HG23 THR A 120      41.609  14.354  -0.773  1.00 98.94           H
ATOM   1716  OG1 THR A 120      40.951  14.252  -4.035  1.00 98.94           O
ATOM   1717  HG1 THR A 120      40.298  14.724  -4.555  1.00 98.94           H
ATOM   1718  N   ASN A 121      39.253  12.767  -0.038  1.00 98.95           N
ATOM   1719  H   ASN A 121      39.604  11.894  -0.406  1.00 98.95           H
ATOM   1720  CA  ASN A 121      38.910  12.844   1.371  1.00 98.95           C
ATOM   1721  HA  ASN A 121      37.883  13.206   1.427  1.00 98.95           H
ATOM   1722  C   ASN A 121      39.799  13.848   2.111  1.00 98.95           C
ATOM   1723  CB  ASN A 121      38.986  11.447   2.011  1.00 98.95           C
ATOM   1724  HB2 ASN A 121      40.027  11.174   2.185  1.00 98.95           H
ATOM   1725  HB3 ASN A 121      38.525  10.706   1.357  1.00 98.95           H
ATOM   1726  O   ASN A 121      40.996  13.948   1.822  1.00 98.95           O
ATOM   1727  CG  ASN A 121      38.221  11.439   3.318  1.00 98.95           C
ATOM   1728  ND2 ASN A 121      38.638  10.694   4.308  1.00 98.95           N
ATOM   1729 HD21 ASN A 121      39.502  10.171   4.270  1.00 98.95           H
ATOM   1730 HD22 ASN A 121      38.096  10.789   5.155  1.00 98.95           H
ATOM   1731  OD1 ASN A 121      37.213  12.108   3.434  1.00 98.95           O
ATOM   1732  N   VAL A 122      39.225  14.557   3.083  1.00 98.98           N
ATOM   1733  H   VAL A 122      38.261  14.380   3.324  1.00 98.98           H
ATOM   1734  CA  VAL A 122      40.003  15.385   4.005  1.00 98.98           C
ATOM   1735  HA  VAL A 122      41.005  15.511   3.594  1.00 98.98           H
ATOM   1736  C   VAL A 122      40.156  14.639   5.323  1.00 98.98           C
ATOM   1737  CB  VAL A 122      39.430  16.801   4.157  1.00 98.98           C
ATOM   1738  HB  VAL A 122      38.413  16.758   4.546  1.00 98.98           H
ATOM   1739  O   VAL A 122      39.192  14.157   5.911  1.00 98.98           O
ATOM   1740  CG1 VAL A 122      40.289  17.663   5.093  1.00 98.98           C
ATOM   1741 HG11 VAL A 122      41.302  17.745   4.702  1.00 98.98           H
ATOM   1742 HG12 VAL A 122      40.331  17.209   6.083  1.00 98.98           H
ATOM   1743 HG13 VAL A 122      39.856  18.658   5.188  1.00 98.98           H
ATOM   1744  CG2 VAL A 122      39.431  17.492   2.784  1.00 98.98           C
ATOM   1745 HG21 VAL A 122      39.148  18.541   2.884  1.00 98.98           H
ATOM   1746 HG22 VAL A 122      40.424  17.434   2.339  1.00 98.98           H
ATOM   1747 HG23 VAL A 122      38.719  17.000   2.120  1.00 98.98           H
ATOM   1748  N   ILE A 123      41.398  14.534   5.773  1.00 98.96           N
ATOM   1749  H   ILE A 123      42.136  14.980   5.247  1.00 98.96           H
ATOM   1750  CA  ILE A 123      41.788  13.799   6.973  1.00 98.96           C
ATOM   1751  HA  ILE A 123      40.896  13.509   7.530  1.00 98.96           H
ATOM   1752  C   ILE A 123      42.606  14.698   7.894  1.00 98.96           C
ATOM   1753  CB  ILE A 123      42.536  12.495   6.607  1.00 98.96           C
ATOM   1754  HB  ILE A 123      42.802  11.990   7.536  1.00 98.96           H
ATOM   1755  O   ILE A 123      43.071  15.771   7.508  1.00 98.96           O
ATOM   1756  CG1 ILE A 123      43.843  12.786   5.833  1.00 98.96           C
ATOM   1757 HG12 ILE A 123      43.622  13.355   4.930  1.00 98.96           H
ATOM   1758 HG13 ILE A 123      44.497  13.386   6.464  1.00 98.96           H
ATOM   1759  CG2 ILE A 123      41.590  11.554   5.838  1.00 98.96           C
ATOM   1760 HG21 ILE A 123      40.644  11.470   6.372  1.00 98.96           H
ATOM   1761 HG22 ILE A 123      42.029  10.559   5.769  1.00 98.96           H
ATOM   1762 HG23 ILE A 123      41.405  11.941   4.836  1.00 98.96           H
ATOM   1763  CD1 ILE A 123      44.629  11.540   5.414  1.00 98.96           C
ATOM   1764 HD11 ILE A 123      44.055  10.953   4.698  1.00 98.96           H
ATOM   1765 HD12 ILE A 123      44.847  10.920   6.284  1.00 98.96           H
ATOM   1766 HD13 ILE A 123      45.566  11.844   4.949  1.00 98.96           H
ATOM   1767  N   GLN A 124      42.788  14.254   9.127  1.00 98.92           N
ATOM   1768  H   GLN A 124      42.315  13.402   9.396  1.00 98.92           H
ATOM   1769  CA  GLN A 124      43.833  14.749  10.004  1.00 98.92           C
ATOM   1770  HA  GLN A 124      43.942  15.824   9.868  1.00 98.92           H
ATOM   1771  C   GLN A 124      45.155  14.052   9.662  1.00 98.92           C
ATOM   1772  CB  GLN A 124      43.409  14.475  11.445  1.00 98.92           C
ATOM   1773  HB2 GLN A 124      42.462  14.976  11.641  1.00 98.92           H
ATOM   1774  HB3 GLN A 124      43.274  13.400  11.560  1.00 98.92           H
ATOM   1775  O   GLN A 124      45.201  12.826   9.559  1.00 98.92           O
ATOM   1776  CG  GLN A 124      44.444  14.942  12.467  1.00 98.92           C
ATOM   1777  HG2 GLN A 124      44.641  16.006  12.331  1.00 98.92           H
ATOM   1778  HG3 GLN A 124      45.365  14.379  12.322  1.00 98.92           H
ATOM   1779  CD  GLN A 124      43.946  14.698  13.880  1.00 98.92           C
ATOM   1780  NE2 GLN A 124      44.092  13.504  14.404  1.00 98.92           N
ATOM   1781 HE21 GLN A 124      44.457  12.740  13.853  1.00 98.92           H
ATOM   1782 HE22 GLN A 124      43.581  13.298  15.250  1.00 98.92           H
ATOM   1783  OE1 GLN A 124      43.410  15.592  14.519  1.00 98.92           O
ATOM   1784  N   TRP A 125      46.239  14.817   9.541  1.00 98.93           N
ATOM   1785  H   TRP A 125      46.127  15.820   9.513  1.00 98.93           H
ATOM   1786  CA  TRP A 125      47.577  14.257   9.342  1.00 98.93           C
ATOM   1787  HA  TRP A 125      47.614  13.265   9.792  1.00 98.93           H
ATOM   1788  C   TRP A 125      48.669  15.102   9.995  1.00 98.93           C
ATOM   1789  CB  TRP A 125      47.849  14.103   7.842  1.00 98.93           C
ATOM   1790  HB2 TRP A 125      46.933  13.795   7.341  1.00 98.93           H
ATOM   1791  HB3 TRP A 125      48.143  15.067   7.425  1.00 98.93           H
ATOM   1792  O   TRP A 125      48.551  16.329  10.075  1.00 98.93           O
ATOM   1793  CG  TRP A 125      48.889  13.080   7.522  1.00 98.93           C
ATOM   1794  CD1 TRP A 125      50.222  13.282   7.432  1.00 98.93           C
ATOM   1795  HD1 TRP A 125      50.704  14.236   7.582  1.00 98.93           H
ATOM   1796  CD2 TRP A 125      48.688  11.655   7.300  1.00 98.93           C
ATOM   1797  CE2 TRP A 125      49.954  11.045   7.072  1.00 98.93           C
ATOM   1798  CE3 TRP A 125      47.557  10.818   7.293  1.00 98.93           C
ATOM   1799  HE3 TRP A 125      46.593  11.258   7.504  1.00 98.93           H
ATOM   1800  NE1 TRP A 125      50.857  12.078   7.189  1.00 98.93           N
ATOM   1801  HE1 TRP A 125      51.859  11.952   7.227  1.00 98.93           H
ATOM   1802  CH2 TRP A 125      48.938   8.867   6.799  1.00 98.93           C
ATOM   1803  HH2 TRP A 125      49.019   7.804   6.622  1.00 98.93           H
ATOM   1804  CZ2 TRP A 125      50.091   9.672   6.826  1.00 98.93           C
ATOM   1805  HZ2 TRP A 125      51.067   9.234   6.680  1.00 98.93           H
ATOM   1806  CZ3 TRP A 125      47.675   9.440   7.034  1.00 98.93           C
ATOM   1807  HZ3 TRP A 125      46.794   8.814   7.037  1.00 98.93           H
ATOM   1808  N   THR A 126      49.747  14.456  10.437  1.00 98.87           N
ATOM   1809  H   THR A 126      49.690  13.449  10.479  1.00 98.87           H
ATOM   1810  CA  THR A 126      50.957  15.085  10.977  1.00 98.87           C
ATOM   1811  HA  THR A 126      50.736  15.519  11.953  1.00 98.87           H
ATOM   1812  C   THR A 126      51.426  16.225  10.082  1.00 98.87           C
ATOM   1813  CB  THR A 126      52.066  14.042  11.190  1.00 98.87           C
ATOM   1814  HB  THR A 126      52.274  13.518  10.258  1.00 98.87           H
ATOM   1815  O   THR A 126      51.600  16.062   8.869  1.00 98.87           O
ATOM   1816  CG2 THR A 126      53.355  14.681  11.715  1.00 98.87           C
ATOM   1817 HG21 THR A 126      53.140  15.288  12.594  1.00 98.87           H
ATOM   1818 HG22 THR A 126      53.814  15.299  10.943  1.00 98.87           H
ATOM   1819 HG23 THR A 126      54.059  13.894  11.989  1.00 98.87           H
ATOM   1820  OG1 THR A 126      51.662  13.114  12.172  1.00 98.87           O
ATOM   1821  HG1 THR A 126      51.183  12.402  11.743  1.00 98.87           H
ATOM   1822  N   ILE A 127      51.618  17.403  10.687  1.00 98.72           N
ATOM   1823  H   ILE A 127      51.493  17.461  11.688  1.00 98.72           H
ATOM   1824  CA  ILE A 127      51.995  18.613   9.956  1.00 98.72           C
ATOM   1825  HA  ILE A 127      51.247  18.779   9.182  1.00 98.72           H
ATOM   1826  C   ILE A 127      53.349  18.388   9.283  1.00 98.72           C
ATOM   1827  CB  ILE A 127      52.004  19.860  10.870  1.00 98.72           C
ATOM   1828  HB  ILE A 127      52.630  19.652  11.738  1.00 98.72           H
ATOM   1829  O   ILE A 127      54.366  18.190   9.941  1.00 98.72           O
ATOM   1830  CG1 ILE A 127      50.569  20.174  11.342  1.00 98.72           C
ATOM   1831 HG12 ILE A 127      50.097  19.260  11.701  1.00 98.72           H
ATOM   1832 HG13 ILE A 127      49.989  20.533  10.492  1.00 98.72           H
ATOM   1833  CG2 ILE A 127      52.577  21.085  10.124  1.00 98.72           C
ATOM   1834 HG21 ILE A 127      51.994  21.282   9.225  1.00 98.72           H
ATOM   1835 HG22 ILE A 127      53.618  20.912   9.852  1.00 98.72           H
ATOM   1836 HG23 ILE A 127      52.557  21.965  10.767  1.00 98.72           H
ATOM   1837  CD1 ILE A 127      50.487  21.200  12.479  1.00 98.72           C
ATOM   1838 HD11 ILE A 127      50.789  22.189  12.133  1.00 98.72           H
ATOM   1839 HD12 ILE A 127      49.458  21.253  12.836  1.00 98.72           H
ATOM   1840 HD13 ILE A 127      51.130  20.888  13.302  1.00 98.72           H
ATOM   1841  N   ASN A 128      53.358  18.464   7.958  1.00 97.09           N
ATOM   1842  H   ASN A 128      52.463  18.559   7.499  1.00 97.09           H
ATOM   1843  CA  ASN A 128      54.554  18.354   7.124  1.00 97.09           C
ATOM   1844  HA  ASN A 128      55.434  18.316   7.767  1.00 97.09           H
ATOM   1845  C   ASN A 128      54.751  19.585   6.219  1.00 97.09           C
ATOM   1846  CB  ASN A 128      54.478  17.023   6.359  1.00 97.09           C
ATOM   1847  HB2 ASN A 128      54.415  16.211   7.082  1.00 97.09           H
ATOM   1848  HB3 ASN A 128      55.387  16.890   5.773  1.00 97.09           H
ATOM   1849  O   ASN A 128      55.750  19.679   5.510  1.00 97.09           O
ATOM   1850  CG  ASN A 128      53.287  16.953   5.419  1.00 97.09           C
ATOM   1851  ND2 ASN A 128      52.597  15.841   5.360  1.00 97.09           N
ATOM   1852 HD21 ASN A 128      52.733  15.142   6.076  1.00 97.09           H
ATOM   1853 HD22 ASN A 128      51.704  15.911   4.894  1.00 97.09           H
ATOM   1854  OD1 ASN A 128      52.977  17.894   4.712  1.00 97.09           O
ATOM   1855  N   GLY A 129      53.804  20.531   6.242  1.00 94.30           N
ATOM   1856  H   GLY A 129      52.963  20.334   6.764  1.00 94.30           H
ATOM   1857  CA  GLY A 129      53.894  21.805   5.530  1.00 94.30           C
ATOM   1858  HA2 GLY A 129      54.882  22.235   5.698  1.00 94.30           H
ATOM   1859  HA3 GLY A 129      53.148  22.486   5.941  1.00 94.30           H
ATOM   1860  C   GLY A 129      53.671  21.721   4.019  1.00 94.30           C
ATOM   1861  O   GLY A 129      53.773  22.748   3.348  1.00 94.30           O
ATOM   1862  N   LYS A 130      53.352  20.547   3.461  1.00 97.58           N
ATOM   1863  H   LYS A 130      53.243  19.742   4.063  1.00 97.58           H
ATOM   1864  CA  LYS A 130      53.069  20.381   2.029  1.00 97.58           C
ATOM   1865  HA  LYS A 130      53.889  20.821   1.463  1.00 97.58           H
ATOM   1866  C   LYS A 130      51.790  21.109   1.616  1.00 97.58           C
ATOM   1867  CB  LYS A 130      52.962  18.894   1.679  1.00 97.58           C
ATOM   1868  HB2 LYS A 130      52.247  18.426   2.357  1.00 97.58           H
ATOM   1869  HB3 LYS A 130      52.576  18.791   0.665  1.00 97.58           H
ATOM   1870  O   LYS A 130      50.903  21.376   2.424  1.00 97.58           O
ATOM   1871  CG  LYS A 130      54.302  18.156   1.759  1.00 97.58           C
ATOM   1872  HG2 LYS A 130      54.996  18.587   1.037  1.00 97.58           H
ATOM   1873  HG3 LYS A 130      54.727  18.245   2.758  1.00 97.58           H
ATOM   1874  CD  LYS A 130      54.066  16.680   1.429  1.00 97.58           C
ATOM   1875  HD2 LYS A 130      53.374  16.261   2.160  1.00 97.58           H
ATOM   1876  HD3 LYS A 130      53.615  16.601   0.440  1.00 97.58           H
ATOM   1877  CE  LYS A 130      55.385  15.908   1.461  1.00 97.58           C
ATOM   1878  HE2 LYS A 130      56.077  16.366   0.754  1.00 97.58           H
ATOM   1879  HE3 LYS A 130      55.810  15.996   2.460  1.00 97.58           H
ATOM   1880  NZ  LYS A 130      55.159  14.483   1.118  1.00 97.58           N
ATOM   1881  HZ1 LYS A 130      54.507  14.075   1.772  1.00 97.58           H
ATOM   1882  HZ2 LYS A 130      56.022  13.959   1.150  1.00 97.58           H
ATOM   1883  HZ3 LYS A 130      54.757  14.407   0.195  1.00 97.58           H
ATOM   1884  N   ALA A 131      51.681  21.412   0.324  1.00 98.02           N
ATOM   1885  H   ALA A 131      52.433  21.147  -0.295  1.00 98.02           H
ATOM   1886  CA  ALA A 131      50.579  22.200  -0.227  1.00 98.02           C
ATOM   1887  HA  ALA A 131      50.558  23.165   0.277  1.00 98.02           H
ATOM   1888  C   ALA A 131      49.188  21.561  -0.029  1.00 98.02           C
ATOM   1889  CB  ALA A 131      50.877  22.445  -1.711  1.00 98.02           C
ATOM   1890  HB1 ALA A 131      51.813  22.993  -1.818  1.00 98.02           H
ATOM   1891  HB2 ALA A 131      50.075  23.039  -2.152  1.00 98.02           H
ATOM   1892  HB3 ALA A 131      50.950  21.498  -2.247  1.00 98.02           H
ATOM   1893  O   ALA A 131      48.193  22.280   0.009  1.00 98.02           O
ATOM   1894  N   ASN A 132      49.098  20.236   0.126  1.00 98.59           N
ATOM   1895  H   ASN A 132      49.941  19.680   0.156  1.00 98.59           H
ATOM   1896  CA  ASN A 132      47.844  19.533   0.411  1.00 98.59           C
ATOM   1897  HA  ASN A 132      47.077  19.913  -0.262  1.00 98.59           H
ATOM   1898  C   ASN A 132      47.332  19.772   1.849  1.00 98.59           C
ATOM   1899  CB  ASN A 132      48.034  18.035   0.114  1.00 98.59           C
ATOM   1900  HB2 ASN A 132      48.477  17.899  -0.873  1.00 98.59           H
ATOM   1901  HB3 ASN A 132      47.061  17.543   0.125  1.00 98.59           H
ATOM   1902  O   ASN A 132      46.152  19.544   2.099  1.00 98.59           O
ATOM   1903  CG  ASN A 132      48.927  17.365   1.141  1.00 98.59           C
ATOM   1904  ND2 ASN A 132      48.454  16.336   1.800  1.00 98.59           N
ATOM   1905 HD21 ASN A 132      48.888  16.058   2.668  1.00 98.59           H
ATOM   1906 HD22 ASN A 132      47.514  15.985   1.682  1.00 98.59           H
ATOM   1907  OD1 ASN A 132      50.027  17.832   1.389  1.00 98.59           O
ATOM   1908  N   GLN A 133      48.177  20.278   2.755  1.00 98.79           N
ATOM   1909  H   GLN A 133      49.149  20.376   2.497  1.00 98.79           H
ATOM   1910  CA  GLN A 133      47.811  20.713   4.113  1.00 98.79           C
ATOM   1911  HA  GLN A 133      46.884  20.223   4.411  1.00 98.79           H
ATOM   1912  C   GLN A 133      47.574  22.225   4.227  1.00 98.79           C
ATOM   1913  CB  GLN A 133      48.912  20.306   5.104  1.00 98.79           C
ATOM   1914  HB2 GLN A 133      49.864  20.744   4.805  1.00 98.79           H
ATOM   1915  HB3 GLN A 133      48.654  20.683   6.092  1.00 98.79           H
ATOM   1916  O   GLN A 133      47.251  22.728   5.304  1.00 98.79           O
ATOM   1917  CG  GLN A 133      49.050  18.788   5.204  1.00 98.79           C
ATOM   1918  HG2 GLN A 133      49.397  18.375   4.257  1.00 98.79           H
ATOM   1919  HG3 GLN A 133      48.065  18.377   5.426  1.00 98.79           H
ATOM   1920  CD  GLN A 133      50.006  18.345   6.302  1.00 98.79           C
ATOM   1921  NE2 GLN A 133      49.928  17.093   6.683  1.00 98.79           N
ATOM   1922 HE21 GLN A 133      50.464  16.770   7.476  1.00 98.79           H
ATOM   1923 HE22 GLN A 133      49.276  16.499   6.190  1.00 98.79           H
ATOM   1924  OE1 GLN A 133      50.829  19.100   6.815  1.00 98.79           O
ATOM   1925  N   GLN A 134      47.782  22.969   3.139  1.00 98.76           N
ATOM   1926  H   GLN A 134      47.973  22.503   2.264  1.00 98.76           H
ATOM   1927  CA  GLN A 134      47.664  24.421   3.130  1.00 98.76           C
ATOM   1928  HA  GLN A 134      47.716  24.787   4.155  1.00 98.76           H
ATOM   1929  C   GLN A 134      46.322  24.858   2.548  1.00 98.76           C
ATOM   1930  CB  GLN A 134      48.827  25.059   2.367  1.00 98.76           C
ATOM   1931  HB2 GLN A 134      48.659  26.136   2.339  1.00 98.76           H
ATOM   1932  HB3 GLN A 134      48.834  24.678   1.347  1.00 98.76           H
ATOM   1933  O   GLN A 134      45.865  24.349   1.522  1.00 98.76           O
ATOM   1934  CG  GLN A 134      50.203  24.798   2.994  1.00 98.76           C
ATOM   1935  HG2 GLN A 134      50.217  25.181   4.013  1.00 98.76           H
ATOM   1936  HG3 GLN A 134      50.397  23.726   3.029  1.00 98.76           H
ATOM   1937  CD  GLN A 134      51.312  25.481   2.202  1.00 98.76           C
ATOM   1938  NE2 GLN A 134      52.530  24.997   2.233  1.00 98.76           N
ATOM   1939 HE21 GLN A 134      53.247  25.512   1.742  1.00 98.76           H
ATOM   1940 HE22 GLN A 134      52.766  24.162   2.749  1.00 98.76           H
ATOM   1941  OE1 GLN A 134      51.112  26.488   1.541  1.00 98.76           O
ATOM   1942  N   TRP A 135      45.724  25.861   3.183  1.00 98.90           N
ATOM   1943  H   TRP A 135      46.132  26.168   4.055  1.00 98.90           H
ATOM   1944  CA  TRP A 135      44.381  26.338   2.881  1.00 98.90           C
ATOM   1945  HA  TRP A 135      44.066  25.917   1.927  1.00 98.90           H
ATOM   1946  C   TRP A 135      44.336  27.863   2.775  1.00 98.90           C
ATOM   1947  CB  TRP A 135      43.420  25.823   3.958  1.00 98.90           C
ATOM   1948  HB2 TRP A 135      42.406  26.111   3.681  1.00 98.90           H
ATOM   1949  HB3 TRP A 135      43.656  26.310   4.904  1.00 98.90           H
ATOM   1950  O   TRP A 135      45.023  28.568   3.510  1.00 98.90           O
ATOM   1951  CG  TRP A 135      43.453  24.337   4.169  1.00 98.90           C
ATOM   1952  CD1 TRP A 135      44.264  23.687   5.035  1.00 98.90           C
ATOM   1953  HD1 TRP A 135      44.993  24.162   5.675  1.00 98.90           H
ATOM   1954  CD2 TRP A 135      42.710  23.294   3.466  1.00 98.90           C
ATOM   1955  CE2 TRP A 135      43.132  22.025   3.970  1.00 98.90           C
ATOM   1956  CE3 TRP A 135      41.726  23.285   2.453  1.00 98.90           C
ATOM   1957  HE3 TRP A 135      41.380  24.225   2.047  1.00 98.90           H
ATOM   1958  NE1 TRP A 135      44.083  22.323   4.918  1.00 98.90           N
ATOM   1959  HE1 TRP A 135      44.627  21.636   5.420  1.00 98.90           H
ATOM   1960  CH2 TRP A 135      41.606  20.846   2.514  1.00 98.90           C
ATOM   1961  HH2 TRP A 135      41.167  19.919   2.177  1.00 98.90           H
ATOM   1962  CZ2 TRP A 135      42.606  20.817   3.497  1.00 98.90           C
ATOM   1963  HZ2 TRP A 135      42.954  19.879   3.903  1.00 98.90           H
ATOM   1964  CZ3 TRP A 135      41.164  22.077   1.998  1.00 98.90           C
ATOM   1965  HZ3 TRP A 135      40.376  22.093   1.259  1.00 98.90           H
ATOM   1966  N   ILE A 136      43.504  28.387   1.881  1.00 98.53           N
ATOM   1967  H   ILE A 136      42.999  27.747   1.286  1.00 98.53           H
ATOM   1968  CA  ILE A 136      43.240  29.819   1.707  1.00 98.53           C
ATOM   1969  HA  ILE A 136      43.896  30.392   2.362  1.00 98.53           H
ATOM   1970  C   ILE A 136      41.796  30.089   2.121  1.00 98.53           C
ATOM   1971  CB  ILE A 136      43.522  30.265   0.255  1.00 98.53           C
ATOM   1972  HB  ILE A 136      42.893  29.677  -0.414  1.00 98.53           H
ATOM   1973  O   ILE A 136      40.874  29.424   1.650  1.00 98.53           O
ATOM   1974  CG1 ILE A 136      45.003  30.011  -0.113  1.00 98.53           C
ATOM   1975 HG12 ILE A 136      45.244  28.966   0.083  1.00 98.53           H
ATOM   1976 HG13 ILE A 136      45.646  30.626   0.516  1.00 98.53           H
ATOM   1977  CG2 ILE A 136      43.166  31.754   0.064  1.00 98.53           C
ATOM   1978 HG21 ILE A 136      43.310  32.050  -0.975  1.00 98.53           H
ATOM   1979 HG22 ILE A 136      43.792  32.377   0.704  1.00 98.53           H
ATOM   1980 HG23 ILE A 136      42.117  31.937   0.295  1.00 98.53           H
ATOM   1981  CD1 ILE A 136      45.340  30.275  -1.586  1.00 98.53           C
ATOM   1982 HD11 ILE A 136      44.655  29.724  -2.229  1.00 98.53           H
ATOM   1983 HD12 ILE A 136      45.278  31.341  -1.807  1.00 98.53           H
ATOM   1984 HD13 ILE A 136      46.359  29.944  -1.785  1.00 98.53           H
ATOM   1985  N   PHE A 137      41.597  31.081   2.987  1.00 98.46           N
ATOM   1986  H   PHE A 137      42.395  31.610   3.309  1.00 98.46           H
ATOM   1987  CA  PHE A 137      40.271  31.542   3.385  1.00 98.46           C
ATOM   1988  HA  PHE A 137      39.560  30.719   3.314  1.00 98.46           H
ATOM   1989  C   PHE A 137      39.806  32.655   2.447  1.00 98.46           C
ATOM   1990  CB  PHE A 137      40.296  32.011   4.844  1.00 98.46           C
ATOM   1991  HB2 PHE A 137      39.373  32.554   5.051  1.00 98.46           H
ATOM   1992  HB3 PHE A 137      41.117  32.712   4.987  1.00 98.46           H
ATOM   1993  O   PHE A 137      40.391  33.734   2.409  1.00 98.46           O
ATOM   1994  CG  PHE A 137      40.420  30.882   5.845  1.00 98.46           C
ATOM   1995  CD1 PHE A 137      39.275  30.389   6.494  1.00 98.46           C
ATOM   1996  HD1 PHE A 137      38.305  30.815   6.284  1.00 98.46           H
ATOM   1997  CD2 PHE A 137      41.680  30.318   6.128  1.00 98.46           C
ATOM   1998  HD2 PHE A 137      42.567  30.695   5.642  1.00 98.46           H
ATOM   1999  CE1 PHE A 137      39.387  29.335   7.417  1.00 98.46           C
ATOM   2000  HE1 PHE A 137      38.505  28.951   7.907  1.00 98.46           H
ATOM   2001  CE2 PHE A 137      41.792  29.264   7.051  1.00 98.46           C
ATOM   2002  HE2 PHE A 137      42.759  28.834   7.267  1.00 98.46           H
ATOM   2003  CZ  PHE A 137      40.644  28.776   7.699  1.00 98.46           C
ATOM   2004  HZ  PHE A 137      40.728  27.969   8.413  1.00 98.46           H
ATOM   2005  N   GLU A 138      38.724  32.406   1.720  1.00 98.51           N
ATOM   2006  H   GLU A 138      38.311  31.486   1.768  1.00 98.51           H
ATOM   2007  CA  GLU A 138      38.107  33.368   0.810  1.00 98.51           C
ATOM   2008  HA  GLU A 138      38.763  34.228   0.678  1.00 98.51           H
ATOM   2009  C   GLU A 138      36.789  33.853   1.409  1.00 98.51           C
ATOM   2010  CB  GLU A 138      37.897  32.740  -0.568  1.00 98.51           C
ATOM   2011  HB2 GLU A 138      37.393  33.465  -1.206  1.00 98.51           H
ATOM   2012  HB3 GLU A 138      37.261  31.862  -0.459  1.00 98.51           H
ATOM   2013  O   GLU A 138      35.938  33.054   1.815  1.00 98.51           O
ATOM   2014  CG  GLU A 138      39.228  32.331  -1.219  1.00 98.51           C
ATOM   2015  HG2 GLU A 138      39.743  31.616  -0.578  1.00 98.51           H
ATOM   2016  HG3 GLU A 138      39.857  33.215  -1.317  1.00 98.51           H
ATOM   2017  CD  GLU A 138      39.043  31.687  -2.597  1.00 98.51           C
ATOM   2018  OE1 GLU A 138      40.080  31.322  -3.204  1.00 98.51           O
ATOM   2019  OE2 GLU A 138      37.889  31.541  -3.044  1.00 98.51           O
ATOM   2020  N   LYS A 139      36.622  35.170   1.534  1.00 97.04           N
ATOM   2021  H   LYS A 139      37.315  35.784   1.131  1.00 97.04           H
ATOM   2022  CA  LYS A 139      35.419  35.751   2.136  1.00 97.04           C
ATOM   2023  HA  LYS A 139      35.231  35.224   3.071  1.00 97.04           H
ATOM   2024  C   LYS A 139      34.207  35.519   1.222  1.00 97.04           C
ATOM   2025  CB  LYS A 139      35.669  37.229   2.459  1.00 97.04           C
ATOM   2026  HB2 LYS A 139      36.629  37.317   2.967  1.00 97.04           H
ATOM   2027  HB3 LYS A 139      35.711  37.801   1.532  1.00 97.04           H
ATOM   2028  O   LYS A 139      34.320  35.648   0.007  1.00 97.04           O
ATOM   2029  CG  LYS A 139      34.579  37.803   3.374  1.00 97.04           C
ATOM   2030  HG2 LYS A 139      34.499  37.188   4.270  1.00 97.04           H
ATOM   2031  HG3 LYS A 139      33.623  37.797   2.853  1.00 97.04           H
ATOM   2032  CD  LYS A 139      34.921  39.240   3.781  1.00 97.04           C
ATOM   2033  HD2 LYS A 139      35.873  39.248   4.310  1.00 97.04           H
ATOM   2034  HD3 LYS A 139      35.001  39.854   2.884  1.00 97.04           H
ATOM   2035  CE  LYS A 139      33.816  39.790   4.687  1.00 97.04           C
ATOM   2036  HE2 LYS A 139      32.871  39.739   4.149  1.00 97.04           H
ATOM   2037  HE3 LYS A 139      33.730  39.145   5.562  1.00 97.04           H
ATOM   2038  NZ  LYS A 139      34.098  41.187   5.102  1.00 97.04           N
ATOM   2039  HZ1 LYS A 139      34.157  41.785   4.290  1.00 97.04           H
ATOM   2040  HZ2 LYS A 139      33.357  41.532   5.695  1.00 97.04           H
ATOM   2041  HZ3 LYS A 139      34.972  41.239   5.609  1.00 97.04           H
ATOM   2042  N   VAL A 140      33.069  35.188   1.836  1.00 90.59           N
ATOM   2043  H   VAL A 140      33.028  35.310   2.838  1.00 90.59           H
ATOM   2044  CA  VAL A 140      31.748  35.005   1.201  1.00 90.59           C
ATOM   2045  HA  VAL A 140      31.789  35.324   0.160  1.00 90.59           H
ATOM   2046  C   VAL A 140      30.768  35.927   1.890  1.00 90.59           C
ATOM   2047  CB  VAL A 140      31.250  33.554   1.266  1.00 90.59           C
ATOM   2048  HB  VAL A 140      31.056  33.282   2.303  1.00 90.59           H
ATOM   2049  O   VAL A 140      30.926  36.064   3.127  1.00 90.59           O
ATOM   2050  CG1 VAL A 140      29.967  33.349   0.449  1.00 90.59           C
ATOM   2051 HG11 VAL A 140      30.134  33.668  -0.580  1.00 90.59           H
ATOM   2052 HG12 VAL A 140      29.677  32.298   0.462  1.00 90.59           H
ATOM   2053 HG13 VAL A 140      29.161  33.949   0.872  1.00 90.59           H
ATOM   2054  CG2 VAL A 140      32.311  32.618   0.700  1.00 90.59           C
ATOM   2055 HG21 VAL A 140      31.946  31.591   0.671  1.00 90.59           H
ATOM   2056 HG22 VAL A 140      32.569  32.954  -0.305  1.00 90.59           H
ATOM   2057 HG23 VAL A 140      33.218  32.659   1.303  1.00 90.59           H
ATOM   2058  OXT VAL A 140      29.918  36.467   1.163  1.00 90.59           O
ENDMDL
END
